# Supplementary material for: Genomic analyses of early responses to radiation inglioblastoma reveal new alterations at transcription,splicing, and translation levels
Source: Sci Rep. 2020 Jun 2;10:8979. doi: 10.1038/s41598-020-65638-1 (PMC7265345; doi:10.1038/s41598-020-65638-1)
Supplement: Supplementary file 2 — Supplementary Table S2 [file 41598_2020_65638_MOESM2_ESM.xlsx]

## Sheet: 1.T1vsT0_protein_
Gene_ID	Gene_Name	Gene_Type	log2FoldChange	pvalue	padj
ENSG00000187134	AKR1C1	protein_coding	2.28932	4.88269e-05	0.0149016
ENSG00000125740	FOSB	protein_coding	2.15489	1.98778e-11	9.57269e-08
ENSG00000168811	IL12A	protein_coding	1.84349	0.000146465	0.031423
ENSG00000101665	SMAD7	protein_coding	1.74192	1.08087e-10	2.30404e-07
ENSG00000116717	GADD45A	protein_coding	1.60098	2.53089e-09	3.80089e-06
ENSG00000173846	PLK3	protein_coding	1.33766	6.74968e-05	0.0181012
ENSG00000197019	SERTAD1	protein_coding	1.30658	2.098e-07	0.000175044
ENSG00000100906	NFKBIA	protein_coding	1.27493	1.86128e-08	2.15021e-05
ENSG00000128016	ZFP36	protein_coding	1.24764	0.000234307	0.0451131
ENSG00000154277	UCHL1	protein_coding	1.19125	3.95929e-05	0.0123876
ENSG00000159388	BTG2	protein_coding	1.16638	8.17448e-05	0.0208075
ENSG00000162783	IER5	protein_coding	1.15231	7.90297e-16	1.18687e-11
ENSG00000169635	HIC2	protein_coding	1.14802	5.72276e-07	0.000429722
ENSG00000172059	KLF11	protein_coding	1.04887	7.29541e-05	0.019206
ENSG00000144655	CSRNP1	protein_coding	1.03157	1.33038e-08	1.66497e-05
ENSG00000155090	KLF10	protein_coding	1.02249	1.02389e-10	2.30404e-07
ENSG00000181026	AEN	protein_coding	0.960958	2.54966e-11	9.57269e-08
ENSG00000184557	SOCS3	protein_coding	0.927281	2.52101e-05	0.00894726
ENSG00000131019	ULBP3	protein_coding	0.736172	0.000202676	0.0411323
ENSG00000241839	PLEKHO2	protein_coding	0.734468	0.000260741	0.0489476
ENSG00000100650	SRSF5	protein_coding	0.699412	6.14979e-07	0.000439798
ENSG00000109670	FBXW7	protein_coding	0.68522	1.51263e-05	0.00597808
ENSG00000133398	MED10	protein_coding	0.409919	0.000219477	0.0433698
ENSG00000250067	YJEFN3	protein_coding	-2.37688	3.10257e-05	0.0103543
ENSG00000142065	ZFP14	protein_coding	-1.56261	1.26102e-07	0.000118362
ENSG00000180626	ZNF594	protein_coding	-1.55197	6.18534e-08	6.19277e-05
ENSG00000196263	ZNF471	protein_coding	-1.46001	1.22735e-10	2.30404e-07
ENSG00000221886	ZBED8	protein_coding	-1.17243	8.78294e-06	0.00399704
ENSG00000152782	PANK1	protein_coding	-1.16778	5.37097e-05	0.0155118
ENSG00000196670	ZFP62	protein_coding	-1.10753	5.63838e-12	4.23386e-08
ENSG00000081019	RSBN1	protein_coding	-1.03627	9.64789e-11	2.30404e-07
ENSG00000135482	ZC3H10	protein_coding	-0.992122	2.88882e-09	3.94403e-06
ENSG00000164011	ZNF691	protein_coding	-0.96603	5.85357e-10	9.76765e-07
ENSG00000198182	ZNF607	protein_coding	-0.927811	2.5047e-05	0.00894726
ENSG00000113240	CLK4	protein_coding	-0.908418	2.04632e-05	0.00768292
ENSG00000177426	TGIF1	protein_coding	-0.90539	9.52264e-07	0.00065005
ENSG00000186812	ZNF397	protein_coding	-0.903455	1.39321e-07	0.000123077
ENSG00000215271	HOMEZ	protein_coding	-0.874937	0.000125306	0.0285128
ENSG00000196458	ZNF605	protein_coding	-0.833201	3.45145e-05	0.0112682
ENSG00000147162	OGT	protein_coding	-0.797912	3.58831e-05	0.0114658
ENSG00000189298	ZKSCAN3	protein_coding	-0.7501	2.92501e-06	0.00164539
ENSG00000179454	KLHL28	protein_coding	-0.736158	8.91472e-05	0.0223135
ENSG00000172795	DCP2	protein_coding	-0.735262	1.07731e-05	0.00449417
ENSG00000198105	ZNF248	protein_coding	-0.722151	0.000156254	0.033051
ENSG00000105136	ZNF419	protein_coding	-0.721377	9.52854e-05	0.0230806
ENSG00000125846	ZNF133	protein_coding	-0.717223	5.54614e-05	0.0155849
ENSG00000249471	ZNF324B	protein_coding	-0.713413	0.000111704	0.0262121
ENSG00000251369	ZNF550	protein_coding	-0.709176	0.000273984	0.0498365
ENSG00000163026	WDCP	protein_coding	-0.697936	1.14231e-06	0.000714803
ENSG00000183864	TOB2	protein_coding	-0.669028	2.50781e-06	0.00150649
ENSG00000172086	KRCC1	protein_coding	-0.640988	0.000136486	0.0301433
ENSG00000174718	KIAA1551	protein_coding	-0.640471	0.000143199	0.0311676
ENSG00000116497	S100PBP	protein_coding	-0.635966	2.7593e-07	0.000218101
ENSG00000153767	GTF2E1	protein_coding	-0.620956	0.000181923	0.0374263
ENSG00000090905	TNRC6A	protein_coding	-0.617499	5.24218e-06	0.00271472
ENSG00000118518	RNF146	protein_coding	-0.611151	0.000169516	0.0353583
ENSG00000111276	CDKN1B	protein_coding	-0.599138	0.000212772	0.0426054
ENSG00000132952	USPL1	protein_coding	-0.59874	4.96126e-05	0.0149016
ENSG00000140471	LINS1	protein_coding	-0.598085	1.58419e-05	0.00610035
ENSG00000154309	DISP1	protein_coding	-0.597966	0.000240734	0.0457639
ENSG00000171940	ZNF217	protein_coding	-0.589651	6.56805e-05	0.0179344
ENSG00000076053	RBM7	protein_coding	-0.588668	9.79856e-06	0.00432808
ENSG00000185219	ZNF445	protein_coding	-0.575357	7.95296e-06	0.00373242
ENSG00000187257	RSBN1L	protein_coding	-0.571185	1.03636e-05	0.00444687
ENSG00000141219	C17orf80	protein_coding	-0.562656	9.48907e-05	0.0230806
ENSG00000163872	YEATS2	protein_coding	-0.548824	7.92886e-06	0.00373242
ENSG00000183530	PRR14L	protein_coding	-0.537601	2.56181e-05	0.00894726
ENSG00000131115	ZNF227	protein_coding	-0.533638	0.000103412	0.0246515
ENSG00000105186	ANKRD27	protein_coding	-0.528008	5.22632e-08	5.60635e-05
ENSG00000040633	PHF23	protein_coding	-0.526411	3.09109e-05	0.0103543
ENSG00000198799	LRIG2	protein_coding	-0.520864	0.000275431	0.0498365
ENSG00000005483	KMT2E	protein_coding	-0.514301	5.60386e-05	0.0155849
ENSG00000198920	KIAA0753	protein_coding	-0.513609	2.95814e-06	0.00164539
ENSG00000112941	PAPD7	protein_coding	-0.505049	1.20956e-05	0.00490951
ENSG00000067082	KLF6	protein_coding	-0.490311	4.89066e-06	0.00262314
ENSG00000119231	SENP5	protein_coding	-0.480163	1.09118e-06	0.000712493
ENSG00000184402	SS18L1	protein_coding	-0.474791	0.000116345	0.026881
ENSG00000109118	PHF12	protein_coding	-0.445561	7.41742e-05	0.019206
ENSG00000102786	INTS6	protein_coding	-0.435546	0.000127234	0.0285194
ENSG00000143442	POGZ	protein_coding	-0.402311	0.000273249	0.0498365
ENSG00000130921	C12orf65	protein_coding	-0.384422	7.77575e-06	0.00373242
ENSG00000110925	CSRNP2	protein_coding	-0.378054	0.000232559	0.0451131
ENSG00000264522	OTUD7B	protein_coding	-0.355671	5.34799e-05	0.0155118

## Sheet: 2.TF correlation GBM
	ZNF605	PHF12	ZNF607	POGZ	ZNF227	ZNF133	YEATS2	ZNF471	ZNF397	ZNF594	ZNF445	ZNF324B	ZNF419	ZNF550	ZFP62	SS18L1
ZNF605	X
PHF12	0.5***	X
ZNF607	0.27***	0.361***	X
POGZ	0.663***	0.691***	0.26**	X
ZNF227	0.119	0.5***	0.607***	0.234***	X
ZNF133	0.237***	0.314***	0.397***	0.346***	0.26**	X
YEATS2	0.594***	0.507***	0.301***	0.711***	0.256***	0.26**	X
ZNF471	0.515***	0.581***	0.475***	0.519***	0.514***	0.284***	0.458***	X
ZNF397	0.515***	0.436***	0.367***	0.509***	0.288***	0.239**	0.506***	0.516***	X
ZNF594	0.584***	0.648***	0.4***	0.717***	0.402***	0.246**	0.565***	0.707***	0.481***	X
ZNF445	0.633***	0.675***	0.353***	0.81***	0.389***	0.233***	0.762***	0.607***	0.544***	0.708***	X
ZNF324B	-0.002	0.376***	0.407***	0.21**	0.529***	0.246**	0.261**	0.381***	0.093	0.369***	0.39***	X
ZNF419	0.062	0.242**	0.618***	0.139	0.608***	0.505***	0.105	0.483***	0.151	0.26**	0.212**	0.422***	X
ZNF550	0.337***	0.457***	0.506***	0.407***	0.524***	0.278***	0.384***	0.581***	0.389***	0.401***	0.502***	0.471***	0.581***	X
ZFP62	0.639***	0.688***	0.401***	0.681***	0.476***	0.224**	0.607***	0.667***	0.631***	0.724***	0.682***	0.231**	0.22**	0.465***	X
SS18L1	0.572***	0.443***	0.332***	0.613***	0.159*	0.636***	0.528***	0.412***	0.482***	0.415***	0.546***	0.07	0.295***	0.343***	0.496***	X

## Sheet: 3.T24vsT1_protein
Gene_ID	Gene_Name	Gene_Type	log2FoldChange	pvalue	padj
ENSG00000273259	SERPINA3	protein_coding	8.64447	0.00174378	0.00831382
ENSG00000171236	LRG1	protein_coding	8.60368	0.000468116	0.00269724
ENSG00000177807	KCNJ10	protein_coding	7.4505	0.000130215	0.000887331
ENSG00000175084	DES	protein_coding	7.11692	0.000982112	0.00506823
ENSG00000075673	ATP12A	protein_coding	6.23501	1.6735e-05	0.000150644
ENSG00000018625	ATP1A2	protein_coding	6.02138	8.78874e-05	0.000631443
ENSG00000205744	DENND1C	protein_coding	5.96606	0.00605219	0.023579
ENSG00000215045	GRID2IP	protein_coding	5.82326	0.00489643	0.0198859
ENSG00000139219	COL2A1	protein_coding	5.76889	0.00529699	0.0211634
ENSG00000214814	FER1L6	protein_coding	5.74099	3.55981e-11	1.23862e-09
ENSG00000129151	BBOX1	protein_coding	5.53945	6.06098e-06	6.1226e-05
ENSG00000181885	CLDN7	protein_coding	5.45892	0.00104888	0.00536489
ENSG00000184574	LPAR5	protein_coding	5.45197	1.42095e-05	0.000130669
ENSG00000179564	LSMEM2	protein_coding	5.43574	0.00873635	0.031975
ENSG00000143365	RORC	protein_coding	5.40782	0.00128106	0.00635092
ENSG00000142959	BEST4	protein_coding	5.31881	0.00886428	0.0323136
ENSG00000163864	NMNAT3	protein_coding	5.2773	5.81493e-05	0.000443323
ENSG00000102445	KIAA0226L	protein_coding	5.25041	3.72332e-06	3.93826e-05
ENSG00000163331	DAPL1	protein_coding	5.23302	0.000334627	0.00202402
ENSG00000104892	KLC3	protein_coding	5.18687	0.00282465	0.0125118
ENSG00000164344	KLKB1	protein_coding	5.10588	0.00964298	0.034655
ENSG00000165409	TSHR	protein_coding	5.0787	0.00019222	0.00125246
ENSG00000062096	ARSF	protein_coding	5.0341	3.48125e-06	3.71645e-05
ENSG00000171864	PRND	protein_coding	5.00848	0.0121568	0.0418621
ENSG00000160179	ABCG1	protein_coding	4.99891	0.0088306	0.0322286
ENSG00000058404	CAMK2B	protein_coding	4.9567	0.00501866	0.0202787
ENSG00000135605	TEC	protein_coding	4.94067	0.00499405	0.020199
ENSG00000070731	ST6GALNAC2	protein_coding	4.9363	1.17721e-17	1.32231e-15
ENSG00000175544	CABP4	protein_coding	4.92101	0.000891342	0.00466273
ENSG00000130643	CALY	protein_coding	4.90045	0.00186963	0.00880818
ENSG00000198944	SOWAHA	protein_coding	4.88927	0.0077834	0.0290899
ENSG00000112559	MDFI	protein_coding	4.80964	0.00244286	0.0110479
ENSG00000272896	RP11-216L13.17	protein_coding	4.80181	0.00292006	0.0128847
ENSG00000187479	C11orf96	protein_coding	4.77904	8.72649e-06	8.44773e-05
ENSG00000143416	SELENBP1	protein_coding	4.77404	3.54959e-07	4.82651e-06
ENSG00000136378	ADAMTS7	protein_coding	4.73479	5.51696e-07	7.1444e-06
ENSG00000124507	PACSIN1	protein_coding	4.71662	0.00695722	0.0265544
ENSG00000080709	KCNN2	protein_coding	4.70699	0.0092325	0.0334357
ENSG00000176723	ZNF843	protein_coding	4.67399	0.00859972	0.0315812
ENSG00000009950	MLXIPL	protein_coding	4.5909	0.000512125	0.00291026
ENSG00000182791	CCDC87	protein_coding	4.58995	3.12426e-06	3.37696e-05
ENSG00000116983	HPCAL4	protein_coding	4.56467	0.0034593	0.0148714
ENSG00000172346	CSDC2	protein_coding	4.5592	0.000168693	0.00111534
ENSG00000099337	KCNK6	protein_coding	4.4654	0.00218499	0.0100491
ENSG00000133067	LGR6	protein_coding	4.46295	0.002007	0.00934881
ENSG00000165905	LARGE2	protein_coding	4.44171	0.00720291	0.0272798
ENSG00000125872	LRRN4	protein_coding	4.43033	0.00723007	0.0273633
ENSG00000010319	SEMA3G	protein_coding	4.41664	9.58636e-05	0.000681187
ENSG00000183780	SLC35F3	protein_coding	4.41162	0.00260407	0.0116571
ENSG00000102760	RGCC	protein_coding	4.39689	0.0129755	0.0442609
ENSG00000160539	PLPP7	protein_coding	4.38599	3.12409e-05	0.000257144
ENSG00000166816	LDHD	protein_coding	4.37667	2.17778e-05	0.000189278
ENSG00000168135	KCNJ4	protein_coding	4.34237	0.00594299	0.0232632
ENSG00000101144	BMP7	protein_coding	4.33552	0.00380595	0.0160599
ENSG00000103522	IL21R	protein_coding	4.33441	0.000691889	0.00376315
ENSG00000063015	SEZ6	protein_coding	4.32432	0.00340065	0.014661
ENSG00000152154	TMEM178A	protein_coding	4.32203	0.00179267	0.00850573
ENSG00000089356	FXYD3	protein_coding	4.30803	0.000192529	0.00125404
ENSG00000141338	ABCA8	protein_coding	4.2892	0.00529165	0.0211461
ENSG00000169435	RASSF6	protein_coding	4.28102	0.0103367	0.0366512
ENSG00000157782	CABP1	protein_coding	4.26895	0.00148689	0.00722575
ENSG00000065325	GLP2R	protein_coding	4.24546	0.00687341	0.0262781
ENSG00000103485	QPRT	protein_coding	4.19207	7.7323e-05	0.000568663
ENSG00000169550	MUC15	protein_coding	4.18832	0.00162676	0.00782088
ENSG00000100055	CYTH4	protein_coding	4.18641	0.00648499	0.0250106
ENSG00000089127	OAS1	protein_coding	4.18457	1.59529e-10	4.67018e-09
ENSG00000118898	PPL	protein_coding	4.17934	1.60626e-16	1.43096e-14
ENSG00000155011	DKK2	protein_coding	4.17683	1.89926e-05	0.000167752
ENSG00000165953	SERPINA12	protein_coding	4.16344	0.0107492	0.0378839
ENSG00000042832	TG	protein_coding	4.15438	0.01397	0.0468644
ENSG00000100336	APOL4	protein_coding	4.15072	0.00927535	0.0335673
ENSG00000184005	ST6GALNAC3	protein_coding	4.13121	0.00270488	0.0120484
ENSG00000123560	PLP1	protein_coding	4.10013	6.91154e-08	1.10993e-06
ENSG00000183742	MACC1	protein_coding	4.05548	0.00520914	0.0209175
ENSG00000010310	GIPR	protein_coding	4.04989	3.48019e-08	5.95929e-07
ENSG00000166924	NYAP1	protein_coding	4.04958	0.00264153	0.0118049
ENSG00000101188	NTSR1	protein_coding	4.00317	0.00701296	0.0267165
ENSG00000198520	C1orf228	protein_coding	3.98558	0.00483291	0.0196976
ENSG00000124772	CPNE5	protein_coding	3.98066	8.10013e-06	7.89314e-05
ENSG00000138449	SLC40A1	protein_coding	3.95938	0.00318668	0.0138687
ENSG00000235098	ANKRD65	protein_coding	3.95878	0.00662654	0.0254852
ENSG00000117480	FAAH	protein_coding	3.91896	0.00131852	0.00650956
ENSG00000132837	DMGDH	protein_coding	3.9123	0.00169654	0.00811162
ENSG00000135824	RGS8	protein_coding	3.90763	1.47621e-14	9.13483e-13
ENSG00000205129	C4orf47	protein_coding	3.88271	0.0127572	0.0436173
ENSG00000144843	ADPRH	protein_coding	3.85967	0.000836159	0.00441681
ENSG00000140522	RLBP1	protein_coding	3.85697	1.88455e-11	6.93059e-10
ENSG00000156687	UNC5D	protein_coding	3.84699	0.00552681	0.0218954
ENSG00000250378	RP11-119J18.1	protein_coding	3.80922	0.0105801	0.0373857
ENSG00000081277	PKP1	protein_coding	3.79916	0.0149261	0.0494855
ENSG00000162511	LAPTM5	protein_coding	3.79808	9.01426e-08	1.39975e-06
ENSG00000111319	SCNN1A	protein_coding	3.7574	1.38869e-32	2.39178e-29
ENSG00000148735	PLEKHS1	protein_coding	3.7574	3.70503e-15	2.49432e-13
ENSG00000168209	DDIT4	protein_coding	3.74146	1.81958e-12	8.07019e-11
ENSG00000176533	GNG7	protein_coding	3.72095	6.29341e-19	9.35771e-17
ENSG00000162777	DENND2D	protein_coding	3.72059	1.89234e-10	5.43963e-09
ENSG00000162599	NFIA	protein_coding	3.71477	0.00689061	0.0263244
ENSG00000105270	CLIP3	protein_coding	3.70218	9.82193e-23	2.60256e-20
ENSG00000147117	ZNF157	protein_coding	3.69586	0.00188152	0.00885008
ENSG00000187601	MAGEH1	protein_coding	3.67669	0.00894835	0.0325607
ENSG00000104833	TUBB4A	protein_coding	3.6685	1.26035e-08	2.40526e-07
ENSG00000135373	EHF	protein_coding	3.66462	3.04358e-05	0.000251921
ENSG00000187017	ESPN	protein_coding	3.66235	0.00947013	0.0341407
ENSG00000104967	NOVA2	protein_coding	3.63103	6.55559e-16	5.15174e-14
ENSG00000173227	SYT12	protein_coding	3.61852	0.000798686	0.0042446
ENSG00000122862	SRGN	protein_coding	3.5978	0.00474438	0.0193766
ENSG00000167861	HID1	protein_coding	3.59638	2.94678e-09	6.50877e-08
ENSG00000165548	TMEM63C	protein_coding	3.59617	8.88403e-16	6.70128e-14
ENSG00000185133	INPP5J	protein_coding	3.59176	6.16681e-08	9.99653e-07
ENSG00000266714	MYO15B	protein_coding	3.57251	0.000538057	0.00303592
ENSG00000135697	BCO1	protein_coding	3.5681	0.00523302	0.0209849
ENSG00000069812	HES2	protein_coding	3.56479	0.00902655	0.0328163
ENSG00000140287	HDC	protein_coding	3.54895	0.000435324	0.00253302
ENSG00000104081	BMF	protein_coding	3.53805	1.96873e-05	0.000173295
ENSG00000159713	TPPP3	protein_coding	3.53637	1.47851e-10	4.38376e-09
ENSG00000108244	KRT23	protein_coding	3.5187	0.00859451	0.0315677
ENSG00000143333	RGS16	protein_coding	3.50602	9.99561e-05	0.000706771
ENSG00000111816	FRK	protein_coding	3.49367	2.31526e-06	2.58659e-05
ENSG00000163431	LMOD1	protein_coding	3.49142	0.00396468	0.0166316
ENSG00000179915	NRXN1	protein_coding	3.47265	0.00325058	0.0140963
ENSG00000134594	RAB33A	protein_coding	3.46138	0.0138172	0.0464488
ENSG00000116194	ANGPTL1	protein_coding	3.46059	0.0101421	0.0360972
ENSG00000162490	DRAXIN	protein_coding	3.45533	0.00568719	0.0224276
ENSG00000243244	STON1	protein_coding	3.44439	8.34824e-22	1.93867e-19
ENSG00000100344	PNPLA3	protein_coding	3.42339	0.00635748	0.0246107
ENSG00000076826	CAMSAP3	protein_coding	3.41876	0.0069712	0.026593
ENSG00000179270	C2orf71	protein_coding	3.41778	0.00506714	0.0204346
ENSG00000124839	RAB17	protein_coding	3.41512	1.13682e-17	1.29098e-15
ENSG00000172350	ABCG4	protein_coding	3.41036	0.000605545	0.00335984
ENSG00000168918	INPP5D	protein_coding	3.37865	0.0131921	0.0448225
ENSG00000103888	CEMIP	protein_coding	3.37345	8.23237e-06	8.01067e-05
ENSG00000188488	SERPINA5	protein_coding	3.36832	0.000417623	0.00244863
ENSG00000105246	EBI3	protein_coding	3.36102	0.000713101	0.00386327
ENSG00000163435	ELF3	protein_coding	3.35937	2.17771e-08	3.93435e-07
ENSG00000198133	TMEM229B	protein_coding	3.35922	1.77345e-16	1.54826e-14
ENSG00000138131	LOXL4	protein_coding	3.35302	6.21958e-23	1.66943e-20
ENSG00000179776	CDH5	protein_coding	3.33595	7.84675e-05	0.000575911
ENSG00000170608	FOXA3	protein_coding	3.32208	0.0132773	0.0450376
ENSG00000197181	PIWIL2	protein_coding	3.31827	0.00112774	0.00570805
ENSG00000172000	ZNF556	protein_coding	3.30672	0.000490719	0.00280636
ENSG00000170209	ANKK1	protein_coding	3.28436	0.00935824	0.0338199
ENSG00000166448	TMEM130	protein_coding	3.27771	7.45749e-10	1.88887e-08
ENSG00000104490	NCALD	protein_coding	3.26902	0.000112755	0.00078514
ENSG00000135439	AGAP2	protein_coding	3.25564	9.23834e-11	2.90179e-09
ENSG00000183690	EFHC2	protein_coding	3.23587	1.59304e-05	0.000144471
ENSG00000170075	GPR37L1	protein_coding	3.22268	0.00101633	0.00522266
ENSG00000176046	NUPR1	protein_coding	3.20934	6.68356e-16	5.23242e-14
ENSG00000173918	C1QTNF1	protein_coding	3.19613	7.07224e-27	3.74792e-24
ENSG00000188039	NWD1	protein_coding	3.18222	7.78625e-05	0.000571877
ENSG00000105559	PLEKHA4	protein_coding	3.17645	4.58002e-50	4.73299e-46
ENSG00000162426	SLC45A1	protein_coding	3.17425	2.70344e-08	4.74574e-07
ENSG00000175155	YPEL2	protein_coding	3.17316	7.00462e-16	5.42215e-14
ENSG00000135114	OASL	protein_coding	3.16491	7.1748e-11	2.32427e-09
ENSG00000167588	GPD1	protein_coding	3.14692	0.00138884	0.00680846
ENSG00000069535	MAOB	protein_coding	3.14624	0.00348834	0.0149672
ENSG00000166793	YPEL4	protein_coding	3.13728	0.00329166	0.0142505
ENSG00000250722	SEPP1	protein_coding	3.13255	0.00144079	0.00703148
ENSG00000110799	VWF	protein_coding	3.12674	6.7011e-14	3.78411e-12
ENSG00000150394	CDH8	protein_coding	3.12452	0.0132498	0.0449813
ENSG00000169129	AFAP1L2	protein_coding	3.10859	1.73517e-07	2.52552e-06
ENSG00000162873	KLHDC8A	protein_coding	3.08361	0.00201776	0.00938414
ENSG00000186007	LEMD1	protein_coding	3.06746	7.9394e-20	1.37892e-17
ENSG00000135472	FAIM2	protein_coding	3.06025	8.69043e-10	2.14081e-08
ENSG00000183486	MX2	protein_coding	3.04715	0.000249112	0.00156541
ENSG00000182179	UBA7	protein_coding	3.03059	2.01039e-13	1.03104e-11
ENSG00000206561	COLQ	protein_coding	3.03058	0.00508415	0.0204873
ENSG00000082684	SEMA5B	protein_coding	3.02539	0.00144753	0.00705601
ENSG00000183196	CHST6	protein_coding	3.00642	0.000187381	0.00122479
ENSG00000182578	CSF1R	protein_coding	3.00636	2.97175e-08	5.16136e-07
ENSG00000103528	SYT17	protein_coding	3.00114	1.43921e-07	2.14459e-06
ENSG00000142347	MYO1F	protein_coding	2.99546	0.000247022	0.00155654
ENSG00000141497	ZMYND15	protein_coding	2.98756	0.00339723	0.0146493
ENSG00000167964	RAB26	protein_coding	2.97512	1.97464e-08	3.60211e-07
ENSG00000166592	RRAD	protein_coding	2.97433	5.34449e-06	5.46417e-05
ENSG00000162692	VCAM1	protein_coding	2.97402	0.0097534	0.0349971
ENSG00000143786	CNIH3	protein_coding	2.97379	1.76094e-18	2.36332e-16
ENSG00000128274	A4GALT	protein_coding	2.9696	1.22798e-06	1.45973e-05
ENSG00000171401	KRT13	protein_coding	2.96842	0.0116636	0.0404872
ENSG00000138316	ADAMTS14	protein_coding	2.95084	2.80864e-05	0.000235684
ENSG00000167995	BEST1	protein_coding	2.94306	1.56554e-05	0.000142289
ENSG00000069188	SDK2	protein_coding	2.92825	0.00359512	0.015352
ENSG00000128965	CHAC1	protein_coding	2.9226	3.8798e-05	0.000310866
ENSG00000131203	IDO1	protein_coding	2.92183	3.32255e-05	0.00027089
ENSG00000108830	RND2	protein_coding	2.915	7.98058e-06	7.79502e-05
ENSG00000136367	ZFHX2	protein_coding	2.91287	3.05396e-20	5.73811e-18
ENSG00000135406	PRPH	protein_coding	2.90981	9.81131e-07	1.19705e-05
ENSG00000148344	PTGES	protein_coding	2.89915	2.08525e-05	0.000182232
ENSG00000166888	STAT6	protein_coding	2.89609	0.00491466	0.0199521
ENSG00000171219	CDC42BPG	protein_coding	2.89541	1.586e-13	8.23604e-12
ENSG00000112182	BACH2	protein_coding	2.89317	9.07488e-18	1.04782e-15
ENSG00000080031	PTPRH	protein_coding	2.89302	0.00198471	0.00926378
ENSG00000143816	WNT9A	protein_coding	2.88929	5.23313e-34	1.08158e-30
ENSG00000185267	CDNF	protein_coding	2.88432	4.24722e-05	0.000337751
ENSG00000134321	RSAD2	protein_coding	2.87581	0.0142443	0.0475917
ENSG00000003400	CASP10	protein_coding	2.87319	3.57834e-06	3.80438e-05
ENSG00000165029	ABCA1	protein_coding	2.8714	1.19049e-11	4.53131e-10
ENSG00000179520	SLC17A8	protein_coding	2.87009	0.0137238	0.0462187
ENSG00000151572	ANO4	protein_coding	2.86634	0.000529552	0.00299693
ENSG00000168016	TRANK1	protein_coding	2.86193	1.15506e-17	1.30453e-15
ENSG00000127561	SYNGR3	protein_coding	2.8618	1.53791e-15	1.12316e-13
ENSG00000169169	CPT1C	protein_coding	2.84226	0.0013318	0.00656051
ENSG00000089847	ANKRD24	protein_coding	2.83839	0.00127415	0.00632422
ENSG00000055118	KCNH2	protein_coding	2.83086	1.80705e-11	6.65741e-10
ENSG00000177363	LRRN4CL	protein_coding	2.82914	0.000361706	0.00216437
ENSG00000149633	KIAA1755	protein_coding	2.8203	0.000724336	0.00391022
ENSG00000146197	SCUBE3	protein_coding	2.80921	1.07949e-05	0.000101923
ENSG00000108947	EFNB3	protein_coding	2.79576	3.01006e-10	8.26188e-09
ENSG00000154330	PGM5	protein_coding	2.79072	0.00211164	0.00975438
ENSG00000187583	PLEKHN1	protein_coding	2.78975	0.00668626	0.0256671
ENSG00000130768	SMPDL3B	protein_coding	2.77505	5.18555e-08	8.55346e-07
ENSG00000203797	DDO	protein_coding	2.77089	2.77434e-06	3.02956e-05
ENSG00000158104	HPD	protein_coding	2.7707	4.41648e-23	1.28563e-20
ENSG00000154864	PIEZO2	protein_coding	2.77048	2.77719e-05	0.000233234
ENSG00000012171	SEMA3B	protein_coding	2.76356	6.36793e-16	5.02338e-14
ENSG00000112796	ENPP5	protein_coding	2.76265	5.74402e-11	1.90252e-09
ENSG00000240583	AQP1	protein_coding	2.76256	3.30139e-07	4.51577e-06
ENSG00000147804	SLC39A4	protein_coding	2.74629	0.00808232	0.0300279
ENSG00000197769	MAP1LC3C	protein_coding	2.72794	2.9394e-05	0.00024467
ENSG00000183091	NEB	protein_coding	2.72265	0.0024736	0.0111637
ENSG00000105514	RAB3D	protein_coding	2.71997	4.22911e-07	5.64281e-06
ENSG00000136010	ALDH1L2	protein_coding	2.71858	4.09699e-13	2.01611e-11
ENSG00000130518	KIAA1683	protein_coding	2.71385	3.31702e-05	0.000270545
ENSG00000188338	SLC38A3	protein_coding	2.70504	1.03086e-05	9.79263e-05
ENSG00000167771	RCOR2	protein_coding	2.70409	1.44853e-09	3.41214e-08
ENSG00000141505	ASGR1	protein_coding	2.70224	0.0006789	0.00370248
ENSG00000156711	MAPK13	protein_coding	2.69319	0.0131332	0.0447104
ENSG00000143847	PPFIA4	protein_coding	2.69043	3.5679e-08	6.07925e-07
ENSG00000184916	JAG2	protein_coding	2.68726	3.07247e-05	0.000253601
ENSG00000197496	SLC2A10	protein_coding	2.6807	8.32209e-16	6.39152e-14
ENSG00000144481	TRPM8	protein_coding	2.67998	5.47635e-08	8.99009e-07
ENSG00000015285	WAS	protein_coding	2.66642	3.7622e-06	3.97329e-05
ENSG00000104883	PEX11G	protein_coding	2.66473	2.03959e-05	0.000178605
ENSG00000170835	CEL	protein_coding	2.66146	6.19564e-06	6.23425e-05
ENSG00000115112	TFCP2L1	protein_coding	2.65406	6.98985e-05	0.000520037
ENSG00000171812	COL8A2	protein_coding	2.64516	6.56695e-06	6.57586e-05
ENSG00000196208	GREB1	protein_coding	2.64448	0.000386209	0.00229043
ENSG00000273079	GRIN2B	protein_coding	2.64086	0.0119282	0.0411916
ENSG00000182463	TSHZ2	protein_coding	2.64038	3.72405e-17	3.75457e-15
ENSG00000100060	MFNG	protein_coding	2.63547	0.00050482	0.00287428
ENSG00000185585	OLFML2A	protein_coding	2.63546	3.76833e-09	8.07924e-08
ENSG00000177106	EPS8L2	protein_coding	2.63481	2.20885e-08	3.98364e-07
ENSG00000139269	INHBE	protein_coding	2.63205	0.00116975	0.00587949
ENSG00000110693	SOX6	protein_coding	2.6319	0.00577094	0.0226929
ENSG00000167107	ACSF2	protein_coding	2.63172	1.49631e-24	5.33202e-22
ENSG00000117266	CDK18	protein_coding	2.6303	0.000303858	0.00185858
ENSG00000143382	ADAMTSL4	protein_coding	2.62806	0.00588985	0.0230814
ENSG00000101004	NINL	protein_coding	2.62643	0.00257028	0.0115308
ENSG00000147408	CSGALNACT1	protein_coding	2.61202	0.000771944	0.00412064
ENSG00000182795	C1orf116	protein_coding	2.61054	0.000213436	0.00137253
ENSG00000146411	SLC2A12	protein_coding	2.60908	3.36187e-47	2.3161e-43
ENSG00000119227	PIGZ	protein_coding	2.60322	3.80112e-08	6.41843e-07
ENSG00000185499	MUC1	protein_coding	2.59263	8.36551e-10	2.06816e-08
ENSG00000122735	DNAI1	protein_coding	2.58822	0.00959652	0.0345061
ENSG00000163576	EFHB	protein_coding	2.58485	0.0037311	0.0158086
ENSG00000197142	ACSL5	protein_coding	2.57702	5.30499e-05	0.00040927
ENSG00000165821	SALL2	protein_coding	2.57553	1.48269e-10	4.38401e-09
ENSG00000147174	ACRC	protein_coding	2.57386	1.60487e-06	1.86136e-05
ENSG00000250709	CCDC169-SOHLH2	protein_coding	2.56959	0.0127628	0.0436292
ENSG00000158859	ADAMTS4	protein_coding	2.56181	1.85427e-09	4.27246e-08
ENSG00000172828	CES3	protein_coding	2.56029	0.00252987	0.0113767
ENSG00000177519	RPRM	protein_coding	2.55416	0.000852939	0.00449593
ENSG00000123329	ARHGAP9	protein_coding	2.55074	0.00494906	0.0200524
ENSG00000109339	MAPK10	protein_coding	2.54891	9.52247e-06	9.14122e-05
ENSG00000186952	TMEM232	protein_coding	2.54146	0.001551	0.00750799
ENSG00000274180	NATD1	protein_coding	2.53974	2.6031e-19	4.26992e-17
ENSG00000185345	PARK2	protein_coding	2.53559	4.38689e-05	0.000347521
ENSG00000168481	LGI3	protein_coding	2.52542	0.00568291	0.0224171
ENSG00000125945	ZNF436	protein_coding	2.5183	0.000304228	0.0018602
ENSG00000103381	CPPED1	protein_coding	2.51065	0.000620328	0.00342714
ENSG00000056998	GYG2	protein_coding	2.50304	1.76526e-16	1.54826e-14
ENSG00000109927	TECTA	protein_coding	2.50054	5.44193e-05	0.000418274
ENSG00000262165	RP11-81A22.5	protein_coding	2.49859	0.0132903	0.045063
ENSG00000130649	CYP2E1	protein_coding	2.48984	0.00407645	0.017
ENSG00000165694	FRMD7	protein_coding	2.48931	0.00651345	0.025097
ENSG00000074706	IPCEF1	protein_coding	2.48401	0.000132839	0.000901941
ENSG00000109705	NKX3-2	protein_coding	2.47789	2.34081e-06	2.6123e-05
ENSG00000136383	ALPK3	protein_coding	2.46259	3.71406e-08	6.29715e-07
ENSG00000118640	VAMP8	protein_coding	2.46125	2.20538e-05	0.000191355
ENSG00000164976	KIAA1161	protein_coding	2.45572	2.76024e-17	2.88125e-15
ENSG00000152779	SLC16A12	protein_coding	2.45475	0.0148874	0.0493811
ENSG00000091106	NLRC4	protein_coding	2.45406	0.00246764	0.0111429
ENSG00000179869	ABCA13	protein_coding	2.4536	7.88495e-10	1.97535e-08
ENSG00000241935	HOGA1	protein_coding	2.45289	2.04807e-15	1.44469e-13
ENSG00000053108	FSTL4	protein_coding	2.44623	1.45272e-05	0.000133207
ENSG00000111728	ST8SIA1	protein_coding	2.4431	0.0118163	0.0408874
ENSG00000153208	MERTK	protein_coding	2.44296	0.000395071	0.00233562
ENSG00000172361	CFAP53	protein_coding	2.4423	0.00374712	0.0158657
ENSG00000117707	PROX1	protein_coding	2.43631	4.87684e-08	8.08296e-07
ENSG00000196338	NLGN3	protein_coding	2.4295	1.74491e-06	2.00578e-05
ENSG00000188158	NHS	protein_coding	2.42568	0.000131125	0.000892063
ENSG00000111335	OAS2	protein_coding	2.42387	0.000184876	0.00121033
ENSG00000164440	TXLNB	protein_coding	2.41805	0.00271441	0.012083
ENSG00000165186	PTCHD1	protein_coding	2.4112	4.66075e-06	4.84549e-05
ENSG00000168679	SLC16A4	protein_coding	2.4026	4.71058e-16	3.833e-14
ENSG00000168497	SDPR	protein_coding	2.39945	8.70888e-08	1.35948e-06
ENSG00000169184	MN1	protein_coding	2.39912	1.19229e-05	0.000111453
ENSG00000155849	ELMO1	protein_coding	2.39726	0.00144706	0.00705539
ENSG00000185479	KRT6B	protein_coding	2.39666	0.000443197	0.00257028
ENSG00000169891	REPS2	protein_coding	2.39499	2.42752e-06	2.69887e-05
ENSG00000099864	PALM	protein_coding	2.39435	1.84004e-05	0.000163541
ENSG00000141524	TMC6	protein_coding	2.39387	5.69146e-05	0.000435348
ENSG00000163449	TMEM169	protein_coding	2.37985	7.04921e-05	0.000523699
ENSG00000205795	CYS1	protein_coding	2.37663	1.76936e-07	2.56806e-06
ENSG00000165507	C10orf10	protein_coding	2.37662	8.65788e-07	1.06958e-05
ENSG00000185885	IFITM1	protein_coding	2.37658	4.50081e-09	9.49213e-08
ENSG00000167554	ZNF610	protein_coding	2.37648	1.41814e-14	8.85501e-13
ENSG00000101670	LIPG	protein_coding	2.37511	2.47663e-11	8.8733e-10
ENSG00000137869	CYP19A1	protein_coding	2.37254	0.0140999	0.0471777
ENSG00000178026	LRRC75B	protein_coding	2.36663	0.000382194	0.00226867
ENSG00000203722	RAET1G	protein_coding	2.36595	0.000748173	0.00401642
ENSG00000152580	IGSF10	protein_coding	2.36411	0.004751	0.0193955
ENSG00000164463	CREBRF	protein_coding	2.36044	9.88927e-14	5.40718e-12
ENSG00000198933	TBKBP1	protein_coding	2.35271	3.31363e-19	5.18834e-17
ENSG00000163898	LIPH	protein_coding	2.35125	0.000360485	0.00215908
ENSG00000172296	SPTLC3	protein_coding	2.3479	4.02057e-10	1.07222e-08
ENSG00000103742	IGDCC4	protein_coding	2.34544	1.80427e-25	8.28682e-23
ENSG00000119782	FKBP1B	protein_coding	2.34332	2.82601e-06	3.07897e-05
ENSG00000225614	ZNF469	protein_coding	2.33892	0.011225	0.0392288
ENSG00000131037	EPS8L1	protein_coding	2.32857	0.00542737	0.0215676
ENSG00000010030	ETV7	protein_coding	2.32569	0.000756166	0.00405302
ENSG00000145198	VWA5B2	protein_coding	2.32543	7.42204e-14	4.15715e-12
ENSG00000002587	HS3ST1	protein_coding	2.32411	7.27034e-11	2.34892e-09
ENSG00000185477	GPRIN3	protein_coding	2.32408	0.000396746	0.00234485
ENSG00000253846	PCDHGA10	protein_coding	2.32352	2.78382e-07	3.87708e-06
ENSG00000198691	ABCA4	protein_coding	2.31335	0.00728028	0.0275181
ENSG00000106546	AHR	protein_coding	2.31305	0.00640535	0.0247589
ENSG00000065361	ERBB3	protein_coding	2.30909	0.000409473	0.00240836
ENSG00000185527	PDE6G	protein_coding	2.30681	3.41228e-05	0.000277003
ENSG00000075826	SEC31B	protein_coding	2.30563	7.67044e-13	3.64443e-11
ENSG00000113494	PRLR	protein_coding	2.30455	0.00982105	0.0351971
ENSG00000088899	RP5-1187M17.10	protein_coding	2.2999	5.72378e-16	4.56753e-14
ENSG00000156453	PCDH1	protein_coding	2.29658	1.16046e-13	6.21358e-12
ENSG00000101977	MCF2	protein_coding	2.29307	0.00346517	0.0148863
ENSG00000172575	RASGRP1	protein_coding	2.29224	0.00218505	0.0100491
ENSG00000064989	CALCRL	protein_coding	2.289	4.64285e-09	9.74197e-08
ENSG00000185614	FAM212A	protein_coding	2.2857	1.65544e-05	0.000149278
ENSG00000142408	CACNG8	protein_coding	2.27861	0.000247802	0.00155861
ENSG00000142102	ATHL1	protein_coding	2.27512	3.86096e-07	5.20198e-06
ENSG00000111783	RFX4	protein_coding	2.2708	0.0124457	0.0427148
ENSG00000139044	B4GALNT3	protein_coding	2.26978	0.0128097	0.0437677
ENSG00000164627	KIF6	protein_coding	2.2684	0.000811364	0.00430644
ENSG00000167676	PLIN4	protein_coding	2.26765	0.00216362	0.00996093
ENSG00000092758	COL9A3	protein_coding	2.26122	4.80569e-06	4.98364e-05
ENSG00000125170	DOK4	protein_coding	2.25831	2.01782e-14	1.23021e-12
ENSG00000177875	CCDC184	protein_coding	2.25547	0.00625088	0.024248
ENSG00000169067	ACTBL2	protein_coding	2.25434	0.000842095	0.00444217
ENSG00000172733	PURG	protein_coding	2.25204	5.87628e-09	1.2013e-07
ENSG00000092929	UNC13D	protein_coding	2.25152	0.0143966	0.0480304
ENSG00000135363	LMO2	protein_coding	2.24918	0.000112548	0.000784535
ENSG00000196502	SULT1A1	protein_coding	2.24426	1.85084e-06	2.1111e-05
ENSG00000198832	SELM	protein_coding	2.24166	1.05647e-06	1.27542e-05
ENSG00000159784	FAM131B	protein_coding	2.24136	2.6546e-05	0.000224398
ENSG00000222009	BTBD19	protein_coding	2.2401	4.88545e-25	1.90514e-22
ENSG00000151117	TMEM86A	protein_coding	2.23619	6.52114e-05	0.00049064
ENSG00000175938	ORAI3	protein_coding	2.23482	7.19852e-08	1.15065e-06
ENSG00000111907	TPD52L1	protein_coding	2.22967	5.82315e-05	0.000443779
ENSG00000170271	FAXDC2	protein_coding	2.22751	0.000514238	0.00292146
ENSG00000131242	RAB11FIP4	protein_coding	2.22023	1.15873e-08	2.22778e-07
ENSG00000167103	PIP5KL1	protein_coding	2.21962	0.00729299	0.0275409
ENSG00000173805	HAP1	protein_coding	2.2196	0.00127801	0.00634034
ENSG00000160183	TMPRSS3	protein_coding	2.21714	0.0090334	0.0328354
ENSG00000063180	CA11	protein_coding	2.21568	6.37576e-09	1.29317e-07
ENSG00000153930	ANKFN1	protein_coding	2.21421	0.000498826	0.00284642
ENSG00000100427	MLC1	protein_coding	2.21234	0.000215941	0.00138691
ENSG00000107551	RASSF4	protein_coding	2.20923	3.1503e-07	4.32627e-06
ENSG00000137090	DMRT1	protein_coding	2.20548	0.000120413	0.000831084
ENSG00000130513	GDF15	protein_coding	2.2008	0.00887359	0.0323341
ENSG00000152229	PSTPIP2	protein_coding	2.19541	0.00894338	0.0325483
ENSG00000166046	TCP11L2	protein_coding	2.19284	1.62521e-06	1.88284e-05
ENSG00000221866	PLXNA4	protein_coding	2.19117	1.94415e-10	5.56534e-09
ENSG00000164761	TNFRSF11B	protein_coding	2.19061	1.67196e-14	1.02237e-12
ENSG00000196482	ESRRG	protein_coding	2.18843	0.000201564	0.00130511
ENSG00000105419	MEIS3	protein_coding	2.18686	1.59513e-08	2.97815e-07
ENSG00000061455	PRDM6	protein_coding	2.18487	2.861e-06	3.1138e-05
ENSG00000173546	CSPG4	protein_coding	2.18062	2.84946e-05	0.000238348
ENSG00000138606	SHF	protein_coding	2.17971	0.000113776	0.000790426
ENSG00000179023	KLHDC7A	protein_coding	2.17894	0.00278329	0.0123471
ENSG00000152583	SPARCL1	protein_coding	2.17816	0.00865769	0.03175
ENSG00000110237	ARHGEF17	protein_coding	2.17789	1.98645e-07	2.84321e-06
ENSG00000162944	RFTN2	protein_coding	2.16532	1.64207e-05	0.000148527
ENSG00000140044	JDP2	protein_coding	2.16384	5.84974e-11	1.92827e-09
ENSG00000114541	FRMD4B	protein_coding	2.16142	0.000101059	0.000713591
ENSG00000184564	SLITRK6	protein_coding	2.16092	1.39764e-07	2.0917e-06
ENSG00000163346	PBXIP1	protein_coding	2.15926	4.27479e-19	6.54454e-17
ENSG00000105048	TNNT1	protein_coding	2.159	5.63884e-08	9.22021e-07
ENSG00000115461	IGFBP5	protein_coding	2.15829	0.000669917	0.00366583
ENSG00000158315	RHBDL2	protein_coding	2.15796	1.88836e-05	0.000167146
ENSG00000084636	COL16A1	protein_coding	2.152	0.00203564	0.0094609
ENSG00000179772	FOXS1	protein_coding	2.14787	1.74044e-05	0.000155855
ENSG00000074181	NOTCH3	protein_coding	2.14775	0.00604617	0.02356
ENSG00000145794	MEGF10	protein_coding	2.14733	0.0130116	0.044355
ENSG00000134245	WNT2B	protein_coding	2.14497	7.37426e-05	0.000545299
ENSG00000136842	TMOD1	protein_coding	2.14403	3.0039e-07	4.14173e-06
ENSG00000148832	PAOX	protein_coding	2.14343	0.000642657	0.0035335
ENSG00000183111	ARHGEF37	protein_coding	2.14096	7.50275e-22	1.78238e-19
ENSG00000102057	KCND1	protein_coding	2.13975	1.54415e-06	1.79951e-05
ENSG00000136274	NACAD	protein_coding	2.13832	1.36744e-09	3.24109e-08
ENSG00000142303	ADAMTS10	protein_coding	2.13376	0.000305535	0.00186718
ENSG00000179954	SSC5D	protein_coding	2.13237	0.00372816	0.0157994
ENSG00000073910	FRY	protein_coding	2.13124	1.0382e-06	1.25777e-05
ENSG00000111058	ACSS3	protein_coding	2.13028	0.00045435	0.00262819
ENSG00000173801	JUP	protein_coding	2.12187	1.63178e-16	1.44745e-14
ENSG00000123405	NFE2	protein_coding	2.11529	0.0109675	0.0384849
ENSG00000100031	GGT1	protein_coding	2.11088	5.59295e-05	0.000428766
ENSG00000136267	DGKB	protein_coding	2.10844	0.00935139	0.0338011
ENSG00000198753	PLXNB3	protein_coding	2.10486	3.80894e-12	1.56819e-10
ENSG00000143772	ITPKB	protein_coding	2.10469	2.89366e-13	1.46584e-11
ENSG00000188869	TMC3	protein_coding	2.10286	0.0146654	0.0487961
ENSG00000071282	LMCD1	protein_coding	2.09711	1.77999e-15	1.27297e-13
ENSG00000142661	MYOM3	protein_coding	2.09276	0.0151311	0.0499889
ENSG00000139182	CLSTN3	protein_coding	2.09242	6.04626e-16	4.80631e-14
ENSG00000272031	ANKRD34A	protein_coding	2.09205	8.44567e-11	2.6896e-09
ENSG00000104953	TLE6	protein_coding	2.09158	2.29126e-10	6.43421e-09
ENSG00000187091	PLCD1	protein_coding	2.08793	3.42698e-12	1.41658e-10
ENSG00000164776	PHKG1	protein_coding	2.0859	0.000103065	0.000726767
ENSG00000196220	SRGAP3	protein_coding	2.08506	7.16619e-08	1.14726e-06
ENSG00000170439	METTL7B	protein_coding	2.08448	2.65351e-13	1.35081e-11
ENSG00000154133	ROBO4	protein_coding	2.08	0.00513239	0.0206575
ENSG00000153982	GDPD1	protein_coding	2.07848	1.03377e-07	1.58973e-06
ENSG00000125378	BMP4	protein_coding	2.07768	9.51312e-14	5.21531e-12
ENSG00000186907	RTN4RL2	protein_coding	2.07732	0.00075971	0.00406569
ENSG00000162946	DISC1	protein_coding	2.07298	0.00219979	0.0101101
ENSG00000249242	TMEM150C	protein_coding	2.06695	2.32111e-12	1.00572e-10
ENSG00000130707	ASS1	protein_coding	2.06282	1.57e-09	3.679e-08
ENSG00000104870	FCGRT	protein_coding	2.05851	5.36526e-17	5.20606e-15
ENSG00000126882	FAM78A	protein_coding	2.05735	1.28038e-05	0.00011905
ENSG00000188687	SLC4A5	protein_coding	2.05648	0.00648876	0.0250158
ENSG00000159363	ATP13A2	protein_coding	2.05587	0.000906814	0.00473164
ENSG00000072310	SREBF1	protein_coding	2.05582	6.77089e-22	1.62722e-19
ENSG00000161955	TNFSF13	protein_coding	2.05552	8.48141e-20	1.43683e-17
ENSG00000239282	GATSL3	protein_coding	2.05477	1.71621e-06	1.97388e-05
ENSG00000164619	BMPER	protein_coding	2.05471	0.00206656	0.00958307
ENSG00000179284	DAND5	protein_coding	2.05333	0.0029836	0.0131202
ENSG00000174938	SEZ6L2	protein_coding	2.05152	1.43016e-07	2.13265e-06
ENSG00000065357	DGKA	protein_coding	2.0512	6.23468e-20	1.11085e-17
ENSG00000155629	PIK3AP1	protein_coding	2.04938	6.99684e-06	6.93577e-05
ENSG00000087076	HSD17B14	protein_coding	2.04786	4.21998e-06	4.42733e-05
ENSG00000168386	FILIP1L	protein_coding	2.04776	7.4781e-05	0.000552188
ENSG00000104413	ESRP1	protein_coding	2.04368	0.0134867	0.045576
ENSG00000115257	PCSK4	protein_coding	2.0359	0.00209016	0.00967773
ENSG00000128606	LRRC17	protein_coding	2.0359	1.36465e-05	0.000125801
ENSG00000184481	FOXO4	protein_coding	2.03521	1.3292e-12	6.09383e-11
ENSG00000090539	CHRD	protein_coding	2.03153	0.00838179	0.030968
ENSG00000164929	BAALC	protein_coding	2.02997	3.63372e-10	9.83006e-09
ENSG00000117425	PTCH2	protein_coding	2.02686	9.78098e-05	0.000694207
ENSG00000133985	TTC9	protein_coding	2.02637	0.000419305	0.0024564
ENSG00000111266	DUSP16	protein_coding	2.02306	0.00306494	0.0134123
ENSG00000108387	SEPT4	protein_coding	2.02285	7.41454e-12	2.90234e-10
ENSG00000089041	P2RX7	protein_coding	2.02249	5.89827e-11	1.94117e-09
ENSG00000126561	STAT5A	protein_coding	2.02233	7.20803e-06	7.1144e-05
ENSG00000133321	RARRES3	protein_coding	2.01925	3.78408e-08	6.40536e-07
ENSG00000150593	PDCD4	protein_coding	2.0186	9.50666e-19	1.34578e-16
ENSG00000104537	ANXA13	protein_coding	2.01157	2.76094e-05	0.000232153
ENSG00000244694	PTCHD4	protein_coding	2.01122	0.000299502	0.00183737
ENSG00000240764	PCDHGC5	protein_coding	2.0106	0.000934202	0.00485453
ENSG00000205593	DENND6B	protein_coding	2.00698	2.9891e-07	4.12684e-06
ENSG00000128833	MYO5C	protein_coding	2.00602	3.57221e-08	6.08158e-07
ENSG00000132932	ATP8A2	protein_coding	2.00191	1.21228e-05	0.00011327
ENSG00000163462	TRIM46	protein_coding	2.00181	0.014693	0.0488691
ENSG00000197479	PCDHB11	protein_coding	1.99945	0.00240417	0.0109255
ENSG00000271605	MILR1	protein_coding	1.99774	0.0088641	0.0323136
ENSG00000166407	LMO1	protein_coding	1.99725	0.00554904	0.0219582
ENSG00000088280	ASAP3	protein_coding	1.99564	1.71714e-17	1.87777e-15
ENSG00000248713	RP11-766F14.2	protein_coding	1.99443	0.000516769	0.00293423
ENSG00000117016	RIMS3	protein_coding	1.99061	7.66948e-07	9.61266e-06
ENSG00000057704	TMCC3	protein_coding	1.98863	1.6727e-08	3.10336e-07
ENSG00000073849	ST6GAL1	protein_coding	1.9877	2.08996e-06	2.36299e-05
ENSG00000197385	ZNF860	protein_coding	1.9877	7.81254e-08	1.23637e-06
ENSG00000167100	SAMD14	protein_coding	1.97745	3.17366e-06	3.41453e-05
ENSG00000196972	SMIM10L2B	protein_coding	1.97647	0.00112237	0.00568697
ENSG00000216490	IFI30	protein_coding	1.97554	0.000243863	0.00153945
ENSG00000162738	VANGL2	protein_coding	1.97235	3.62177e-09	7.78926e-08
ENSG00000144730	IL17RD	protein_coding	1.97189	0.00193489	0.00906191
ENSG00000181513	ACBD4	protein_coding	1.97095	1.43622e-12	6.5018e-11
ENSG00000160867	FGFR4	protein_coding	1.96935	0.000120988	0.000834364
ENSG00000107719	PALD1	protein_coding	1.96833	9.75915e-07	1.19209e-05
ENSG00000179532	DNHD1	protein_coding	1.9679	9.72438e-07	1.18925e-05
ENSG00000081853	PCDHGA2	protein_coding	1.96415	0.0077176	0.0288944
ENSG00000197093	GAL3ST4	protein_coding	1.96355	8.00902e-05	0.0005845
ENSG00000183578	TNFAIP8L3	protein_coding	1.96335	0.0116928	0.0405618
ENSG00000176907	C8orf4	protein_coding	1.96231	0.000126636	0.000868383
ENSG00000148180	GSN	protein_coding	1.9619	2.24698e-06	2.51847e-05
ENSG00000003147	ICA1	protein_coding	1.96046	2.67064e-06	2.93444e-05
ENSG00000172006	ZNF554	protein_coding	1.95982	1.7046e-05	0.00015307
ENSG00000149809	TM7SF2	protein_coding	1.95964	0.00995282	0.035546
ENSG00000130066	SAT1	protein_coding	1.95875	0.000218468	0.00140053
ENSG00000136531	SCN2A	protein_coding	1.95749	0.0104893	0.0371156
ENSG00000198794	SCAMP5	protein_coding	1.95564	6.32814e-12	2.50555e-10
ENSG00000132563	REEP2	protein_coding	1.95508	3.19743e-11	1.12198e-09
ENSG00000162572	SCNN1D	protein_coding	1.95361	0.00717131	0.0271907
ENSG00000181045	SLC26A11	protein_coding	1.95172	4.63332e-07	6.11114e-06
ENSG00000114796	KLHL24	protein_coding	1.94524	7.73223e-08	1.22553e-06
ENSG00000184368	MAP7D2	protein_coding	1.94493	0.0120885	0.0416685
ENSG00000274750	HIST1H3E	protein_coding	1.94415	0.000912292	0.00475808
ENSG00000130783	CCDC62	protein_coding	1.94361	0.0131605	0.0447591
ENSG00000183248	PRR36	protein_coding	1.9422	2.65631e-09	5.92879e-08
ENSG00000123384	LRP1	protein_coding	1.93952	4.5367e-17	4.48634e-15
ENSG00000175426	PCSK1	protein_coding	1.9391	0.0091691	0.0332352
ENSG00000185650	ZFP36L1	protein_coding	1.93829	1.48866e-11	5.58396e-10
ENSG00000121104	FAM117A	protein_coding	1.93362	7.75241e-09	1.54212e-07
ENSG00000137968	SLC44A5	protein_coding	1.93136	3.55746e-05	0.000287097
ENSG00000160781	PAQR6	protein_coding	1.9289	9.45359e-06	9.08606e-05
ENSG00000064547	LPAR2	protein_coding	1.92372	0.000600974	0.00333806
ENSG00000090238	YPEL3	protein_coding	1.92057	3.41608e-11	1.19465e-09
ENSG00000142065	ZFP14	protein_coding	1.91908	5.0618e-12	2.0473e-10
ENSG00000162745	OLFML2B	protein_coding	1.91211	9.06301e-17	8.36225e-15
ENSG00000119922	IFIT2	protein_coding	1.91052	4.11882e-08	6.91533e-07
ENSG00000108840	HDAC5	protein_coding	1.91026	2.54651e-26	1.28369e-23
ENSG00000262655	SPON1	protein_coding	1.90924	0.00468453	0.0191799
ENSG00000138613	APH1B	protein_coding	1.90669	1.53843e-07	2.27768e-06
ENSG00000171860	C3AR1	protein_coding	1.90634	0.00371022	0.0157427
ENSG00000184584	TMEM173	protein_coding	1.90495	2.63818e-11	9.40102e-10
ENSG00000164938	TP53INP1	protein_coding	1.90382	1.49839e-06	1.75361e-05
ENSG00000007255	TRAPPC6A	protein_coding	1.90364	1.30487e-05	0.00012098
ENSG00000143226	FCGR2A	protein_coding	1.90141	0.00929975	0.0336379
ENSG00000184619	KRBA2	protein_coding	1.90056	0.0024765	0.0111691
ENSG00000185761	ADAMTSL5	protein_coding	1.89732	1.17149e-06	1.40362e-05
ENSG00000115525	ST3GAL5	protein_coding	1.8956	1.09729e-06	1.32161e-05
ENSG00000049089	COL9A2	protein_coding	1.89272	4.26154e-09	9.04233e-08
ENSG00000142920	AZIN2	protein_coding	1.88512	1.11196e-05	0.000104797
ENSG00000143412	ANXA9	protein_coding	1.88402	1.63299e-05	0.000147834
ENSG00000134258	VTCN1	protein_coding	1.87626	0.000278535	0.00172462
ENSG00000116106	EPHA4	protein_coding	1.87238	3.90233e-11	1.33976e-09
ENSG00000162576	MXRA8	protein_coding	1.87234	3.46594e-06	3.70202e-05
ENSG00000188404	SELL	protein_coding	1.86257	1.30139e-06	1.5405e-05
ENSG00000013364	MVP	protein_coding	1.86207	2.00775e-13	1.03104e-11
ENSG00000185634	SHC4	protein_coding	1.8584	0.000281942	0.00174258
ENSG00000023171	GRAMD1B	protein_coding	1.85359	0.000773153	0.00412375
ENSG00000128512	DOCK4	protein_coding	1.85072	1.50531e-07	2.23344e-06
ENSG00000182916	TCEAL7	protein_coding	1.84983	3.55263e-05	0.000286819
ENSG00000185201	IFITM2	protein_coding	1.8471	1.18053e-13	6.28848e-12
ENSG00000091592	NLRP1	protein_coding	1.84487	3.84449e-12	1.57968e-10
ENSG00000172183	ISG20	protein_coding	1.84455	1.54736e-06	1.80174e-05
ENSG00000166387	PPFIBP2	protein_coding	1.84453	7.8009e-06	7.63757e-05
ENSG00000178573	MAF	protein_coding	1.84417	1.11371e-13	6.00995e-12
ENSG00000143375	CGN	protein_coding	1.84077	2.58719e-09	5.79957e-08
ENSG00000137809	ITGA11	protein_coding	1.84021	2.6236e-05	0.000222414
ENSG00000213889	PPM1N	protein_coding	1.8402	2.49979e-05	0.000213171
ENSG00000165105	RASEF	protein_coding	1.83875	0.0111582	0.0390565
ENSG00000049323	LTBP1	protein_coding	1.83729	4.51005e-13	2.19326e-11
ENSG00000197872	FAM49A	protein_coding	1.83532	5.26382e-06	5.39911e-05
ENSG00000092421	SEMA6A	protein_coding	1.8352	0.00135198	0.00664988
ENSG00000177098	SCN4B	protein_coding	1.83338	7.99156e-07	9.96197e-06
ENSG00000248905	FMN1	protein_coding	1.83305	0.00138831	0.00680749
ENSG00000198774	RASSF9	protein_coding	1.83083	4.15154e-20	7.66107e-18
ENSG00000090661	CERS4	protein_coding	1.8289	0.00010475	0.000736639
ENSG00000173535	TNFRSF10C	protein_coding	1.82674	3.23599e-05	0.000264667
ENSG00000169989	TIGD4	protein_coding	1.82221	0.000186991	0.00122263
ENSG00000095066	HOOK2	protein_coding	1.82196	5.84273e-11	1.92827e-09
ENSG00000106333	PCOLCE	protein_coding	1.8217	9.26988e-05	0.000661796
ENSG00000178662	CSRNP3	protein_coding	1.81947	1.08519e-08	2.10203e-07
ENSG00000089820	ARHGAP4	protein_coding	1.81729	0.00233724	0.0106636
ENSG00000107611	CUBN	protein_coding	1.81351	0.000551557	0.00310024
ENSG00000137486	ARRB1	protein_coding	1.81089	2.48259e-05	0.000212282
ENSG00000078804	TP53INP2	protein_coding	1.81006	7.22731e-08	1.15436e-06
ENSG00000174125	TLR1	protein_coding	1.80579	0.00711458	0.0270202
ENSG00000172819	RARG	protein_coding	1.80334	6.60092e-17	6.20126e-15
ENSG00000261934	PCDHGA9	protein_coding	1.80318	7.69372e-07	9.6372e-06
ENSG00000146278	PNRC1	protein_coding	1.79867	3.34616e-15	2.26008e-13
ENSG00000239713	APOBEC3G	protein_coding	1.79841	1.49406e-10	4.40914e-09
ENSG00000197444	OGDHL	protein_coding	1.79672	9.31439e-10	2.27553e-08
ENSG00000109654	TRIM2	protein_coding	1.79667	1.54654e-12	6.94866e-11
ENSG00000204947	ZNF425	protein_coding	1.79556	2.03264e-12	8.88175e-11
ENSG00000101460	MAP1LC3A	protein_coding	1.79367	2.70489e-08	4.74574e-07
ENSG00000152409	JMY	protein_coding	1.79283	2.78352e-17	2.89095e-15
ENSG00000123243	ITIH5	protein_coding	1.79232	2.96069e-05	0.000245677
ENSG00000177854	TMEM187	protein_coding	1.79185	7.35779e-10	1.8659e-08
ENSG00000125354	SEPT6	protein_coding	1.79072	3.85025e-14	2.2416e-12
ENSG00000126878	AIF1L	protein_coding	1.78951	2.02676e-08	3.69066e-07
ENSG00000156587	UBE2L6	protein_coding	1.7891	6.10469e-11	1.99955e-09
ENSG00000139178	C1RL	protein_coding	1.78793	1.89888e-23	5.85761e-21
ENSG00000186517	ARHGAP30	protein_coding	1.78774	0.0134356	0.0454332
ENSG00000114841	DNAH1	protein_coding	1.78495	3.93079e-07	5.28229e-06
ENSG00000182022	CHST15	protein_coding	1.78437	1.046e-05	9.91686e-05
ENSG00000144824	PHLDB2	protein_coding	1.78367	2.95955e-12	1.23572e-10
ENSG00000113721	PDGFRB	protein_coding	1.78325	7.51977e-08	1.19553e-06
ENSG00000054690	PLEKHH1	protein_coding	1.78291	2.38256e-08	4.24507e-07
ENSG00000101298	SNPH	protein_coding	1.78291	2.58424e-05	0.000219528
ENSG00000184060	ADAP2	protein_coding	1.78189	0.00521576	0.02094
ENSG00000128610	FEZF1	protein_coding	1.77938	6.82029e-05	0.000509255
ENSG00000089639	GMIP	protein_coding	1.77768	3.60223e-10	9.75765e-09
ENSG00000130304	SLC27A1	protein_coding	1.77725	1.75117e-13	9.0483e-12
ENSG00000119125	GDA	protein_coding	1.77669	0.000426213	0.00248841
ENSG00000130529	TRPM4	protein_coding	1.77616	1.29332e-08	2.46363e-07
ENSG00000110876	SELPLG	protein_coding	1.77523	0.000425714	0.0024862
ENSG00000111052	LIN7A	protein_coding	1.77467	5.51168e-08	9.02657e-07
ENSG00000164638	SLC29A4	protein_coding	1.77307	9.29833e-07	1.14392e-05
ENSG00000215271	HOMEZ	protein_coding	1.7691	5.39299e-17	5.20852e-15
ENSG00000160469	BRSK1	protein_coding	1.76221	0.00016292	0.00108062
ENSG00000110628	SLC22A18	protein_coding	1.76188	0.00161763	0.00778058
ENSG00000117586	TNFSF4	protein_coding	1.76116	6.48789e-05	0.000488317
ENSG00000047346	FAM214A	protein_coding	1.76078	3.23165e-30	3.18056e-27
ENSG00000113739	STC2	protein_coding	1.75592	0.00142896	0.00698695
ENSG00000163794	UCN	protein_coding	1.7541	0.0139694	0.0468644
ENSG00000099204	ABLIM1	protein_coding	1.7511	1.73589e-09	4.03571e-08
ENSG00000229544	NKX1-2	protein_coding	1.74963	0.00850935	0.0313105
ENSG00000182700	IGIP	protein_coding	1.74857	2.52728e-10	7.03013e-09
ENSG00000123933	MXD4	protein_coding	1.7484	2.84403e-08	4.96037e-07
ENSG00000166546	BEAN1	protein_coding	1.74638	1.04268e-07	1.60224e-06
ENSG00000161048	NAPEPLD	protein_coding	1.743	0.00358844	0.0153267
ENSG00000198429	ZNF69	protein_coding	1.74094	0.000849586	0.0044794
ENSG00000100299	ARSA	protein_coding	1.73875	1.09099e-09	2.62192e-08
ENSG00000172738	TMEM217	protein_coding	1.73866	0.000276085	0.00171161
ENSG00000189221	MAOA	protein_coding	1.73655	0.00138928	0.00680902
ENSG00000114626	ABTB1	protein_coding	1.73433	5.92158e-06	5.99643e-05
ENSG00000164484	TMEM200A	protein_coding	1.73207	0.00151202	0.0073375
ENSG00000213928	IRF9	protein_coding	1.73058	7.89927e-05	0.000577715
ENSG00000158352	SHROOM4	protein_coding	1.72964	0.00447775	0.0184208
ENSG00000083067	TRPM3	protein_coding	1.72855	0.000411373	0.00241679
ENSG00000178033	FAM26E	protein_coding	1.72664	3.71223e-08	6.29715e-07
ENSG00000112137	PHACTR1	protein_coding	1.72651	4.38239e-05	0.000347298
ENSG00000103723	AP3B2	protein_coding	1.72619	0.000705958	0.0038316
ENSG00000242498	ARPIN	protein_coding	1.72573	0.00628721	0.0243706
ENSG00000175294	CATSPER1	protein_coding	1.72548	0.0119046	0.0411308
ENSG00000134070	IRAK2	protein_coding	1.724	7.63832e-09	1.52383e-07
ENSG00000212864	RNF208	protein_coding	1.72061	0.000175657	0.00115657
ENSG00000076258	FMO4	protein_coding	1.71933	0.00037404	0.00222209
ENSG00000186951	PPARA	protein_coding	1.71831	5.23513e-20	9.5752e-18
ENSG00000058453	CROCC	protein_coding	1.71813	3.38469e-06	3.6246e-05
ENSG00000136859	ANGPTL2	protein_coding	1.71529	0.000939896	0.00487962
ENSG00000111077	TNS2	protein_coding	1.71526	7.88123e-08	1.24343e-06
ENSG00000155792	DEPTOR	protein_coding	1.71179	4.42942e-06	4.62593e-05
ENSG00000130590	SAMD10	protein_coding	1.71148	0.00703032	0.0267691
ENSG00000149212	SESN3	protein_coding	1.71135	5.59376e-17	5.37729e-15
ENSG00000136425	CIB2	protein_coding	1.71053	0.00622078	0.0241358
ENSG00000254122	PCDHGB7	protein_coding	1.70912	0.000191762	0.00125145
ENSG00000185437	SH3BGR	protein_coding	1.70912	6.23651e-05	0.000472147
ENSG00000163638	ADAMTS9	protein_coding	1.70806	1.14685e-07	1.74544e-06
ENSG00000058335	RASGRF1	protein_coding	1.70545	0.00269934	0.0120315
ENSG00000182612	TSPAN10	protein_coding	1.70511	0.0020852	0.00966081
ENSG00000183762	KREMEN1	protein_coding	1.70184	1.37961e-09	3.26618e-08
ENSG00000133805	AMPD3	protein_coding	1.70153	0.00582074	0.0228539
ENSG00000101306	MYLK2	protein_coding	1.69994	5.51851e-05	0.000423373
ENSG00000174502	SLC26A9	protein_coding	1.69992	0.0132013	0.0448462
ENSG00000167191	GPRC5B	protein_coding	1.69963	8.58995e-16	6.50319e-14
ENSG00000159403	C1R	protein_coding	1.6991	1.75425e-09	4.07379e-08
ENSG00000112320	SOBP	protein_coding	1.69863	7.13426e-10	1.81814e-08
ENSG00000116017	ARID3A	protein_coding	1.69833	2.84361e-05	0.000238039
ENSG00000154134	ROBO3	protein_coding	1.69754	8.15828e-10	2.0271e-08
ENSG00000188177	ZC3H6	protein_coding	1.69561	1.80658e-07	2.6129e-06
ENSG00000088836	SLC4A11	protein_coding	1.69461	4.71062e-07	6.20517e-06
ENSG00000172348	RCAN2	protein_coding	1.69384	5.04455e-19	7.61028e-17
ENSG00000133056	PIK3C2B	protein_coding	1.69316	4.30905e-11	1.45999e-09
ENSG00000153029	MR1	protein_coding	1.69302	2.35912e-12	1.02005e-10
ENSG00000073146	MOV10L1	protein_coding	1.69245	0.000552234	0.0031032
ENSG00000172780	RAB43	protein_coding	1.68848	0.0115296	0.0400899
ENSG00000179761	PIPOX	protein_coding	1.6868	1.31395e-07	1.97936e-06
ENSG00000162814	SPATA17	protein_coding	1.68469	0.00113854	0.00575337
ENSG00000108176	DNAJC12	protein_coding	1.68115	2.07442e-07	2.96297e-06
ENSG00000172771	EFCAB12	protein_coding	1.67977	0.00181302	0.00858257
ENSG00000110455	ACCS	protein_coding	1.66933	8.93952e-12	3.47297e-10
ENSG00000157514	TSC22D3	protein_coding	1.66712	6.49554e-09	1.3136e-07
ENSG00000146233	CYP39A1	protein_coding	1.66534	1.07143e-13	5.79696e-12
ENSG00000140511	HAPLN3	protein_coding	1.66477	7.86737e-05	0.000576401
ENSG00000143434	SEMA6C	protein_coding	1.66404	0.000107004	0.000750335
ENSG00000165879	FRAT1	protein_coding	1.66372	0.00115466	0.00581492
ENSG00000104783	KCNN4	protein_coding	1.66278	2.76748e-08	4.84321e-07
ENSG00000105856	HBP1	protein_coding	1.65777	6.95842e-13	3.3214e-11
ENSG00000130813	C19orf66	protein_coding	1.65534	3.79172e-08	6.41304e-07
ENSG00000117139	KDM5B	protein_coding	1.65479	3.28732e-25	1.30658e-22
ENSG00000169231	THBS3	protein_coding	1.65451	1.16984e-08	2.24497e-07
ENSG00000154319	FAM167A	protein_coding	1.65433	0.00126055	0.00626697
ENSG00000136490	LIMD2	protein_coding	1.65194	3.0129e-06	3.2688e-05
ENSG00000185818	NAT8L	protein_coding	1.65121	6.5803e-05	0.000494372
ENSG00000189283	FHIT	protein_coding	1.65038	0.00444853	0.0183079
ENSG00000172638	EFEMP2	protein_coding	1.64907	1.44913e-07	2.15783e-06
ENSG00000135525	MAP7	protein_coding	1.64848	2.07702e-09	4.7434e-08
ENSG00000204334	ERICH2	protein_coding	1.64693	0.011244	0.0392682
ENSG00000100889	PCK2	protein_coding	1.64671	0.000119238	0.000823664
ENSG00000139714	MORN3	protein_coding	1.64497	0.000368313	0.00219501
ENSG00000213626	LBH	protein_coding	1.64453	1.85234e-09	4.27246e-08
ENSG00000146122	DAAM2	protein_coding	1.64284	0.000747362	0.00401469
ENSG00000197077	KIAA1671	protein_coding	1.64242	1.8268e-06	2.09134e-05
ENSG00000141934	PLPP2	protein_coding	1.6409	2.23505e-06	2.50782e-05
ENSG00000067445	TRO	protein_coding	1.64054	3.53659e-06	3.76774e-05
ENSG00000112561	TFEB	protein_coding	1.63988	1.12717e-08	2.17317e-07
ENSG00000174059	CD34	protein_coding	1.63738	3.86409e-05	0.000309787
ENSG00000108771	DHX58	protein_coding	1.63691	2.39881e-05	0.00020572
ENSG00000178078	STAP2	protein_coding	1.63442	1.68939e-07	2.47458e-06
ENSG00000168300	PCMTD1	protein_coding	1.63384	1.68487e-11	6.2744e-10
ENSG00000107099	DOCK8	protein_coding	1.63311	0.00255715	0.0114819
ENSG00000259207	ITGB3	protein_coding	1.63026	0.00060291	0.00334702
ENSG00000188051	TMEM221	protein_coding	1.62943	2.11176e-07	3.01421e-06
ENSG00000184949	FAM227A	protein_coding	1.62927	0.000714169	0.00386703
ENSG00000099308	MAST3	protein_coding	1.62718	7.09639e-08	1.13784e-06
ENSG00000185189	NRBP2	protein_coding	1.62582	1.38198e-16	1.24728e-14
ENSG00000185513	L3MBTL1	protein_coding	1.62579	5.12899e-05	0.00039807
ENSG00000130158	DOCK6	protein_coding	1.62577	3.27228e-09	7.10415e-08
ENSG00000156298	TSPAN7	protein_coding	1.62522	0.00886481	0.0323136
ENSG00000132141	CCT6B	protein_coding	1.62498	0.00361534	0.0154288
ENSG00000062038	CDH3	protein_coding	1.62453	1.52079e-08	2.84966e-07
ENSG00000250510	GPR162	protein_coding	1.62395	0.00343398	0.0147862
ENSG00000092068	SLC7A8	protein_coding	1.62389	0.00110487	0.00561343
ENSG00000273274	ZBTB8B	protein_coding	1.62271	0.000358233	0.00214794
ENSG00000035664	DAPK2	protein_coding	1.62242	2.87626e-05	0.000240188
ENSG00000211445	GPX3	protein_coding	1.62229	0.00106786	0.0054468
ENSG00000130517	PGPEP1	protein_coding	1.62215	1.67968e-09	3.91382e-08
ENSG00000204311	DFNB59	protein_coding	1.6204	0.0057749	0.0227041
ENSG00000167216	KATNAL2	protein_coding	1.61459	0.00915778	0.0332058
ENSG00000165861	ZFYVE1	protein_coding	1.61439	1.6391e-11	6.11498e-10
ENSG00000154358	OBSCN	protein_coding	1.61377	0.00165785	0.00794997
ENSG00000132510	KDM6B	protein_coding	1.61314	5.00342e-11	1.68421e-09
ENSG00000107331	ABCA2	protein_coding	1.61076	9.5682e-10	2.33202e-08
ENSG00000106789	CORO2A	protein_coding	1.61005	2.6477e-07	3.70749e-06
ENSG00000133138	TBC1D8B	protein_coding	1.60829	2.96561e-05	0.000245763
ENSG00000188153	COL4A5	protein_coding	1.60684	2.12819e-07	3.03138e-06
ENSG00000161642	ZNF385A	protein_coding	1.60425	4.24851e-08	7.11573e-07
ENSG00000177706	FAM20C	protein_coding	1.60384	3.57169e-18	4.5012e-16
ENSG00000182902	SLC25A18	protein_coding	1.60374	2.78965e-07	3.8826e-06
ENSG00000187244	BCAM	protein_coding	1.60287	5.23078e-09	1.0828e-07
ENSG00000160712	IL6R	protein_coding	1.60217	2.13986e-06	2.41516e-05
ENSG00000100342	APOL1	protein_coding	1.60115	4.67822e-05	0.000367501
ENSG00000166750	SLFN5	protein_coding	1.59947	0.00182429	0.00862868
ENSG00000173262	SLC2A14	protein_coding	1.59829	0.00420283	0.0174777
ENSG00000125744	RTN2	protein_coding	1.59782	3.76112e-09	8.07216e-08
ENSG00000106772	PRUNE2	protein_coding	1.59675	0.000147776	0.000992603
ENSG00000128573	FOXP2	protein_coding	1.59598	0.00452464	0.0185804
ENSG00000141376	BCAS3	protein_coding	1.59563	5.29315e-18	6.36039e-16
ENSG00000265817	FSBP	protein_coding	1.59396	0.00160723	0.00773778
ENSG00000085185	BCORL1	protein_coding	1.58935	5.45962e-16	4.37362e-14
ENSG00000099625	CBARP	protein_coding	1.58903	0.000432337	0.00251776
ENSG00000108691	CCL2	protein_coding	1.58817	1.81058e-05	0.000161367
ENSG00000124313	IQSEC2	protein_coding	1.58217	5.42972e-13	2.61588e-11
ENSG00000240771	ARHGEF25	protein_coding	1.57821	4.15304e-13	2.03401e-11
ENSG00000184731	FAM110C	protein_coding	1.57658	3.85255e-09	8.24269e-08
ENSG00000163485	ADORA1	protein_coding	1.57408	2.0993e-08	3.79933e-07
ENSG00000167566	NCKAP5L	protein_coding	1.57133	2.65029e-27	1.65989e-24
ENSG00000104213	PDGFRL	protein_coding	1.57123	1.61457e-09	3.77489e-08
ENSG00000181016	LSMEM1	protein_coding	1.56728	0.004164	0.0173232
ENSG00000152763	WDR78	protein_coding	1.56716	0.0013207	0.0065146
ENSG00000158555	GDPD5	protein_coding	1.56419	1.2936e-06	1.53303e-05
ENSG00000182326	C1S	protein_coding	1.56406	5.13335e-06	5.2813e-05
ENSG00000132801	ZSWIM3	protein_coding	1.56115	9.09983e-13	4.26474e-11
ENSG00000137501	SYTL2	protein_coding	1.55994	2.1723e-09	4.95553e-08
ENSG00000185909	KLHDC8B	protein_coding	1.5584	3.21594e-14	1.88827e-12
ENSG00000118432	CNR1	protein_coding	1.55427	7.86512e-08	1.24184e-06
ENSG00000175265	GOLGA8A	protein_coding	1.55272	2.01803e-06	2.28917e-05
ENSG00000102904	TSNAXIP1	protein_coding	1.55246	0.00251616	0.0113225
ENSG00000113578	FGF1	protein_coding	1.55225	0.00415177	0.0172758
ENSG00000177374	HIC1	protein_coding	1.55144	0.00584752	0.0229416
ENSG00000168528	SERINC2	protein_coding	1.54981	0.000584914	0.00326642
ENSG00000149582	TMEM25	protein_coding	1.54815	2.89603e-19	4.60425e-17
ENSG00000144821	MYH15	protein_coding	1.54736	0.0138864	0.0466521
ENSG00000155961	RAB39B	protein_coding	1.54516	6.43906e-07	8.2099e-06
ENSG00000254221	PCDHGB1	protein_coding	1.5442	0.00523789	0.0209922
ENSG00000163235	TGFA	protein_coding	1.54233	5.35502e-09	1.10678e-07
ENSG00000176490	DIRAS1	protein_coding	1.54147	2.8095e-09	6.24373e-08
ENSG00000071967	CYBRD1	protein_coding	1.5411	5.97136e-05	0.000453402
ENSG00000170442	KRT86	protein_coding	1.53847	0.00579919	0.0227737
ENSG00000167123	CERCAM	protein_coding	1.53499	1.16605e-13	6.22735e-12
ENSG00000012822	CALCOCO1	protein_coding	1.53168	1.52507e-13	7.93959e-12
ENSG00000123358	NR4A1	protein_coding	1.53112	2.15559e-07	3.06619e-06
ENSG00000125122	LRRC29	protein_coding	1.53101	0.0103114	0.03658
ENSG00000099875	MKNK2	protein_coding	1.5307	1.37913e-10	4.14902e-09
ENSG00000115266	APC2	protein_coding	1.52902	2.76583e-05	0.000232374
ENSG00000182272	B4GALNT4	protein_coding	1.52627	4.75756e-07	6.25505e-06
ENSG00000000971	CFH	protein_coding	1.52534	0.00169861	0.00811905
ENSG00000106991	ENG	protein_coding	1.52456	0.000198927	0.00129006
ENSG00000272899	RP11-309L24.4	protein_coding	1.52351	1.4082e-09	3.32624e-08
ENSG00000073350	LLGL2	protein_coding	1.5235	1.47374e-05	0.000134833
ENSG00000173281	PPP1R3B	protein_coding	1.5225	0.000421306	0.00246573
ENSG00000006756	ARSD	protein_coding	1.52092	2.82189e-07	3.91428e-06
ENSG00000006459	KDM7A	protein_coding	1.52049	0.000494075	0.00282243
ENSG00000143850	PLEKHA6	protein_coding	1.51896	3.91613e-05	0.000313472
ENSG00000157214	STEAP2	protein_coding	1.51838	3.18329e-05	0.000261287
ENSG00000180626	ZNF594	protein_coding	1.51805	2.27253e-08	4.07008e-07
ENSG00000148082	SHC3	protein_coding	1.51774	4.36072e-06	4.56309e-05
ENSG00000129214	SHBG	protein_coding	1.51729	0.00243642	0.011026
ENSG00000100271	TTLL1	protein_coding	1.51643	6.96779e-06	6.91692e-05
ENSG00000162512	SDC3	protein_coding	1.51543	5.08603e-05	0.000395033
ENSG00000143409	FAM63A	protein_coding	1.51468	7.56895e-18	8.88836e-16
ENSG00000157445	CACNA2D3	protein_coding	1.51191	0.000635378	0.0034972
ENSG00000228672	PROB1	protein_coding	1.50893	1.18874e-05	0.000111171
ENSG00000188559	RALGAPA2	protein_coding	1.50858	1.03326e-08	2.01277e-07
ENSG00000172830	SSH3	protein_coding	1.50743	9.57142e-12	3.70453e-10
ENSG00000130589	HELZ2	protein_coding	1.50697	0.000187818	0.00122726
ENSG00000116039	ATP6V1B1	protein_coding	1.50575	0.00083622	0.00441681
ENSG00000267534	S1PR2	protein_coding	1.50353	0.000107892	0.000755387
ENSG00000116761	CTH	protein_coding	1.4986	0.0144629	0.0482126
ENSG00000159905	ZNF221	protein_coding	1.49837	7.89397e-05	0.000577531
ENSG00000105696	TMEM59L	protein_coding	1.49664	0.00038679	0.00229322
ENSG00000174327	SLC16A13	protein_coding	1.49363	2.83733e-05	0.000237609
ENSG00000032219	ARID4A	protein_coding	1.49246	4.75762e-13	2.30823e-11
ENSG00000073060	SCARB1	protein_coding	1.491	0.000153595	0.00102801
ENSG00000111110	PPM1H	protein_coding	1.49089	8.32976e-06	8.09781e-05
ENSG00000053747	LAMA3	protein_coding	1.48978	0.00251756	0.0113263
ENSG00000205464	ATP6AP1L	protein_coding	1.48782	1.82481e-05	0.000162496
ENSG00000198435	NRARP	protein_coding	1.48634	1.99526e-06	2.26458e-05
ENSG00000144857	BOC	protein_coding	1.48456	1.35453e-12	6.18002e-11
ENSG00000171243	SOSTDC1	protein_coding	1.48445	9.85168e-05	0.000697788
ENSG00000162733	DDR2	protein_coding	1.47899	1.50508e-06	1.75851e-05
ENSG00000183386	FHL3	protein_coding	1.47856	8.05928e-11	2.57847e-09
ENSG00000163947	ARHGEF3	protein_coding	1.4782	2.40075e-14	1.4424e-12
ENSG00000164171	ITGA2	protein_coding	1.47625	8.53003e-07	1.05442e-05
ENSG00000101986	ABCD1	protein_coding	1.47598	2.25363e-05	0.000194888
ENSG00000117600	PLPPR4	protein_coding	1.47526	0.00378056	0.0159668
ENSG00000173175	ADCY5	protein_coding	1.47524	0.00666973	0.0256132
ENSG00000021300	PLEKHB1	protein_coding	1.47433	0.000361642	0.00216437
ENSG00000182568	SATB1	protein_coding	1.47414	1.97259e-10	5.62336e-09
ENSG00000177000	MTHFR	protein_coding	1.47363	1.10535e-08	2.13508e-07
ENSG00000227124	ZNF717	protein_coding	1.47308	0.00299412	0.0131511
ENSG00000168890	TMEM150A	protein_coding	1.47302	6.26472e-09	1.27315e-07
ENSG00000154917	RAB6B	protein_coding	1.47246	4.89942e-09	1.02284e-07
ENSG00000172748	ZNF596	protein_coding	1.47196	6.76754e-05	0.000506287
ENSG00000184381	PLA2G6	protein_coding	1.47189	0.000287451	0.0017722
ENSG00000099785	MARCH2	protein_coding	1.47142	8.57658e-09	1.68981e-07
ENSG00000075651	PLD1	protein_coding	1.47106	1.01155e-06	1.2298e-05
ENSG00000162241	SLC25A45	protein_coding	1.47061	1.9292e-05	0.000170105
ENSG00000133466	C1QTNF6	protein_coding	1.47007	9.96234e-07	1.21404e-05
ENSG00000164330	EBF1	protein_coding	1.46795	3.83046e-05	0.000307209
ENSG00000203780	FANK1	protein_coding	1.46706	0.00987313	0.0353408
ENSG00000197165	SULT1A2	protein_coding	1.46637	0.00205944	0.00955649
ENSG00000142552	RCN3	protein_coding	1.46604	0.00674122	0.0258512
ENSG00000161921	CXCL16	protein_coding	1.46598	2.02996e-16	1.75545e-14
ENSG00000064687	ABCA7	protein_coding	1.46546	1.72161e-05	0.000154424
ENSG00000170581	STAT2	protein_coding	1.46415	1.47075e-10	4.37374e-09
ENSG00000003137	CYP26B1	protein_coding	1.46406	6.07005e-09	1.23602e-07
ENSG00000165424	ZCCHC24	protein_coding	1.46042	3.10333e-16	2.59675e-14
ENSG00000163704	PRRT3	protein_coding	1.45846	1.27042e-09	3.0355e-08
ENSG00000102935	ZNF423	protein_coding	1.45612	2.49884e-08	4.42554e-07
ENSG00000232859	LYRM9	protein_coding	1.45489	0.0030459	0.0133431
ENSG00000099889	ARVCF	protein_coding	1.45443	2.82122e-07	3.91428e-06
ENSG00000089163	SIRT4	protein_coding	1.45347	0.00570835	0.0225017
ENSG00000165757	KIAA1462	protein_coding	1.45334	1.34546e-06	1.58993e-05
ENSG00000157368	IL34	protein_coding	1.45175	0.0115811	0.0402419
ENSG00000143469	SYT14	protein_coding	1.45168	0.000123654	0.000850912
ENSG00000157064	NMNAT2	protein_coding	1.44962	4.27031e-07	5.69412e-06
ENSG00000107201	DDX58	protein_coding	1.44842	1.28543e-07	1.93922e-06
ENSG00000162415	ZSWIM5	protein_coding	1.4474	0.00947313	0.0341456
ENSG00000215252	GOLGA8B	protein_coding	1.44682	2.8059e-06	3.06028e-05
ENSG00000237440	ZNF737	protein_coding	1.44578	0.00954267	0.0343423
ENSG00000134532	SOX5	protein_coding	1.44483	6.19484e-12	2.46695e-10
ENSG00000105655	ISYNA1	protein_coding	1.44325	1.00293e-05	9.56995e-05
ENSG00000131196	NFATC1	protein_coding	1.44266	2.31662e-09	5.25575e-08
ENSG00000166582	CENPV	protein_coding	1.44133	0.00408891	0.0170416
ENSG00000113296	THBS4	protein_coding	1.44132	0.00578516	0.0227315
ENSG00000163683	SMIM14	protein_coding	1.43941	3.32011e-11	1.16305e-09
ENSG00000010818	HIVEP2	protein_coding	1.43834	2.63039e-19	4.28069e-17
ENSG00000198892	SHISA4	protein_coding	1.43825	1.75082e-10	5.08943e-09
ENSG00000239521	GATS	protein_coding	1.43712	2.34167e-11	8.46114e-10
ENSG00000170537	TMC7	protein_coding	1.43709	0.00104	0.00533142
ENSG00000111321	LTBR	protein_coding	1.43703	4.80453e-07	6.30207e-06
ENSG00000167363	FN3K	protein_coding	1.43257	1.20488e-06	1.43779e-05
ENSG00000131781	FMO5	protein_coding	1.43236	0.010932	0.0383916
ENSG00000164434	FABP7	protein_coding	1.43093	0.0148915	0.0493866
ENSG00000158373	HIST1H2BD	protein_coding	1.42905	0.00103069	0.00528855
ENSG00000136542	GALNT5	protein_coding	1.42863	6.17074e-09	1.25528e-07
ENSG00000001617	SEMA3F	protein_coding	1.42857	7.33452e-06	7.22544e-05
ENSG00000157322	CLEC18A	protein_coding	1.42766	0.0101852	0.0362259
ENSG00000163328	GPR155	protein_coding	1.42741	3.61109e-05	0.000290857
ENSG00000198246	SLC29A3	protein_coding	1.427	5.80388e-05	0.000442801
ENSG00000036672	USP2	protein_coding	1.42539	5.31445e-10	1.38861e-08
ENSG00000069020	MAST4	protein_coding	1.42441	3.17858e-11	1.11916e-09
ENSG00000102468	HTR2A	protein_coding	1.42164	0.000334372	0.00202307
ENSG00000186814	ZSCAN30	protein_coding	1.42106	7.65193e-22	1.79716e-19
ENSG00000188554	NBR1	protein_coding	1.42027	4.84114e-27	2.85876e-24
ENSG00000123342	MMP19	protein_coding	1.41791	0.0075832	0.0284756
ENSG00000063127	SLC6A16	protein_coding	1.41346	0.00575565	0.0226543
ENSG00000149260	CAPN5	protein_coding	1.41078	1.9212e-11	7.04033e-10
ENSG00000177181	RIMKLA	protein_coding	1.41001	0.000431486	0.00251422
ENSG00000135124	P2RX4	protein_coding	1.40977	2.56523e-09	5.76912e-08
ENSG00000138639	ARHGAP24	protein_coding	1.4093	0.00154284	0.00747477
ENSG00000110619	CARS	protein_coding	1.40873	2.40881e-08	4.27708e-07
ENSG00000090006	LTBP4	protein_coding	1.40823	0.00125372	0.00623934
ENSG00000131080	EDA2R	protein_coding	1.40639	6.14731e-06	6.19769e-05
ENSG00000158769	F11R	protein_coding	1.40544	4.85908e-06	5.02891e-05
ENSG00000105877	DNAH11	protein_coding	1.40478	0.0006726	0.00367759
ENSG00000109062	SLC9A3R1	protein_coding	1.40449	8.14166e-09	1.61026e-07
ENSG00000130702	LAMA5	protein_coding	1.40324	5.48771e-06	5.59546e-05
ENSG00000101160	CTSZ	protein_coding	1.40279	8.87089e-11	2.80342e-09
ENSG00000159423	ALDH4A1	protein_coding	1.40187	3.01516e-12	1.2564e-10
ENSG00000177426	TGIF1	protein_coding	1.40089	8.4328e-16	6.40769e-14
ENSG00000125648	SLC25A23	protein_coding	1.39966	1.09932e-08	2.12541e-07
ENSG00000148225	WDR31	protein_coding	1.39865	1.18168e-06	1.415e-05
ENSG00000069399	BCL3	protein_coding	1.39851	1.83261e-05	0.00016312
ENSG00000157379	DHRS1	protein_coding	1.39705	3.14004e-08	5.43082e-07
ENSG00000163491	NEK10	protein_coding	1.39554	0.000158994	0.00105863
ENSG00000114200	BCHE	protein_coding	1.39039	0.000240968	0.00152397
ENSG00000167232	ZNF91	protein_coding	1.39025	4.42597e-12	1.79717e-10
ENSG00000175482	POLD4	protein_coding	1.38765	8.44663e-05	0.000610189
ENSG00000240694	PNMA2	protein_coding	1.38728	3.99925e-11	1.37076e-09
ENSG00000131067	GGT7	protein_coding	1.38154	5.04082e-10	1.32213e-08
ENSG00000131981	LGALS3	protein_coding	1.38136	2.31333e-07	3.27928e-06
ENSG00000147912	FBXO10	protein_coding	1.37958	2.99816e-07	4.13658e-06
ENSG00000196562	SULF2	protein_coding	1.37928	1.0736e-05	0.000101502
ENSG00000127329	PTPRB	protein_coding	1.37854	4.98358e-07	6.52728e-06
ENSG00000089472	HEPH	protein_coding	1.37845	8.86057e-09	1.74078e-07
ENSG00000106823	ECM2	protein_coding	1.37803	0.000150051	0.0010069
ENSG00000138834	MAPK8IP3	protein_coding	1.37785	3.19067e-05	0.00026179
ENSG00000136040	PLXNC1	protein_coding	1.37753	2.91412e-05	0.000242859
ENSG00000125246	CLYBL	protein_coding	1.3763	4.22898e-06	4.43453e-05
ENSG00000099194	SCD	protein_coding	1.37624	0.00526992	0.0210756
ENSG00000178764	ZHX2	protein_coding	1.3747	2.09895e-06	2.37055e-05
ENSG00000168306	ACOX2	protein_coding	1.37442	7.39945e-08	1.17912e-06
ENSG00000105088	OLFM2	protein_coding	1.37427	0.000335005	0.00202571
ENSG00000175182	FAM131A	protein_coding	1.3733	1.18372e-05	0.000110752
ENSG00000175984	DENND2C	protein_coding	1.37223	0.000406322	0.0023946
ENSG00000135709	KIAA0513	protein_coding	1.37205	1.58429e-08	2.96327e-07
ENSG00000142798	HSPG2	protein_coding	1.36696	0.00053288	0.00300999
ENSG00000175600	SUGCT	protein_coding	1.36682	0.0148133	0.0491666
ENSG00000176485	PLA2G16	protein_coding	1.36631	7.28944e-08	1.16249e-06
ENSG00000160445	ZER1	protein_coding	1.36561	1.24747e-12	5.74226e-11
ENSG00000170915	PAQR8	protein_coding	1.36454	2.071e-08	3.75798e-07
ENSG00000149577	SIDT2	protein_coding	1.36297	1.51872e-08	2.84836e-07
ENSG00000111275	ALDH2	protein_coding	1.36178	0.00804494	0.0299052
ENSG00000109743	BST1	protein_coding	1.36166	0.00474025	0.0193713
ENSG00000204580	DDR1	protein_coding	1.3613	2.19438e-09	5.00037e-08
ENSG00000135299	ANKRD6	protein_coding	1.35911	6.95908e-06	6.91159e-05
ENSG00000135596	MICAL1	protein_coding	1.35824	1.71575e-07	2.50963e-06
ENSG00000106688	SLC1A1	protein_coding	1.35813	1.61203e-06	1.86861e-05
ENSG00000075643	MOCOS	protein_coding	1.35583	0.0011408	0.00575892
ENSG00000088854	C20orf194	protein_coding	1.35538	5.14339e-16	4.16876e-14
ENSG00000165061	ZMAT4	protein_coding	1.35298	7.02552e-05	0.000522314
ENSG00000263528	IKBKE	protein_coding	1.35153	6.02252e-05	0.000457118
ENSG00000105136	ZNF419	protein_coding	1.34824	6.91488e-15	4.46615e-13
ENSG00000071073	MGAT4A	protein_coding	1.34779	0.0027174	0.0120937
ENSG00000172164	SNTB1	protein_coding	1.34752	0.00116191	0.00584575
ENSG00000148541	FAM13C	protein_coding	1.34738	4.66504e-05	0.000366605
ENSG00000163702	IL17RC	protein_coding	1.34448	5.56048e-09	1.14457e-07
ENSG00000121741	ZMYM2	protein_coding	1.34425	5.51002e-21	1.15031e-18
ENSG00000160460	SPTBN4	protein_coding	1.34242	0.00461936	0.0189393
ENSG00000196782	MAML3	protein_coding	1.34232	0.00252381	0.0113519
ENSG00000170412	GPRC5C	protein_coding	1.34214	0.000628654	0.00346573
ENSG00000075275	CELSR1	protein_coding	1.34101	1.52096e-05	0.000138603
ENSG00000132470	ITGB4	protein_coding	1.33943	1.5738e-05	0.000142977
ENSG00000182389	CACNB4	protein_coding	1.33904	7.55768e-06	7.42052e-05
ENSG00000181722	ZBTB20	protein_coding	1.33803	4.62052e-06	4.80609e-05
ENSG00000183401	CCDC159	protein_coding	1.33797	1.48803e-06	1.74346e-05
ENSG00000197013	ZNF429	protein_coding	1.3378	0.000280205	0.00173288
ENSG00000065675	PRKCQ	protein_coding	1.33739	0.0102208	0.0363301
ENSG00000179163	FUCA1	protein_coding	1.33716	1.50384e-16	1.35136e-14
ENSG00000115255	REEP6	protein_coding	1.33711	0.00344146	0.0148043
ENSG00000186567	CEACAM19	protein_coding	1.33632	0.00425891	0.0176611
ENSG00000204815	TTC25	protein_coding	1.33603	0.00187886	0.00884452
ENSG00000214021	TTLL3	protein_coding	1.33562	6.76829e-05	0.000506287
ENSG00000273045	C2orf15	protein_coding	1.33512	0.000141479	0.000953717
ENSG00000103227	LMF1	protein_coding	1.33471	0.00242579	0.0109914
ENSG00000205403	CFI	protein_coding	1.33461	8.31256e-13	3.93144e-11
ENSG00000105662	CRTC1	protein_coding	1.3345	3.56924e-07	4.84818e-06
ENSG00000185274	WBSCR17	protein_coding	1.33352	0.0108485	0.0381647
ENSG00000116016	EPAS1	protein_coding	1.33225	0.00036243	0.00216646
ENSG00000277639	RP11-467J12.4	protein_coding	1.33219	0.00585315	0.0229507
ENSG00000145476	CYP4V2	protein_coding	1.331	1.0288e-09	2.49567e-08
ENSG00000106330	MOSPD3	protein_coding	1.33071	4.48742e-09	9.47354e-08
ENSG00000107864	CPEB3	protein_coding	1.32934	0.000499568	0.00284908
ENSG00000104765	BNIP3L	protein_coding	1.32933	1.89558e-11	6.95876e-10
ENSG00000117305	HMGCL	protein_coding	1.32868	2.74973e-09	6.12409e-08
ENSG00000198624	CCDC69	protein_coding	1.32862	0.00101157	0.00520337
ENSG00000119632	IFI27L2	protein_coding	1.32828	0.00169329	0.00810303
ENSG00000135828	RNASEL	protein_coding	1.3276	4.40219e-09	9.31263e-08
ENSG00000116525	TRIM62	protein_coding	1.3265	1.1931e-09	2.85406e-08
ENSG00000164088	PPM1M	protein_coding	1.32645	3.15407e-09	6.88366e-08
ENSG00000132003	ZSWIM4	protein_coding	1.32504	2.32009e-05	0.000199632
ENSG00000155158	TTC39B	protein_coding	1.32457	1.08755e-09	2.6167e-08
ENSG00000165475	CRYL1	protein_coding	1.32395	1.19695e-08	2.28849e-07
ENSG00000173581	CCDC106	protein_coding	1.32162	2.23636e-05	0.000193637
ENSG00000173531	MST1	protein_coding	1.31871	0.010067	0.0358731
ENSG00000198756	COLGALT2	protein_coding	1.31854	5.39838e-07	7.00839e-06
ENSG00000005238	FAM214B	protein_coding	1.31729	2.19493e-08	3.962e-07
ENSG00000166349	RAG1	protein_coding	1.3167	0.00971098	0.0348509
ENSG00000139200	PIANP	protein_coding	1.31534	0.0105461	0.0372847
ENSG00000164951	PDP1	protein_coding	1.31495	4.39622e-21	9.27153e-19
ENSG00000197852	FAM212B	protein_coding	1.31413	1.69889e-11	6.31522e-10
ENSG00000127415	IDUA	protein_coding	1.31237	2.484e-05	0.000212282
ENSG00000157399	ARSE	protein_coding	1.31146	1.55281e-06	1.80605e-05
ENSG00000173210	ABLIM3	protein_coding	1.3103	7.25057e-05	0.000536922
ENSG00000072954	TMEM38A	protein_coding	1.30956	4.79651e-06	4.97662e-05
ENSG00000158186	MRAS	protein_coding	1.30897	4.93174e-17	4.85377e-15
ENSG00000103034	NDRG4	protein_coding	1.30867	8.23914e-07	1.02274e-05
ENSG00000100196	KDELR3	protein_coding	1.30865	1.69079e-08	3.13411e-07
ENSG00000095397	WHRN	protein_coding	1.30707	6.9782e-05	0.000519544
ENSG00000164342	TLR3	protein_coding	1.30688	0.00164884	0.0079136
ENSG00000166313	APBB1	protein_coding	1.30659	3.99975e-08	6.74281e-07
ENSG00000105649	RAB3A	protein_coding	1.30593	2.0321e-05	0.000178115
ENSG00000163517	HDAC11	protein_coding	1.30482	1.13743e-05	0.000106847
ENSG00000177380	PPFIA3	protein_coding	1.3045	1.15458e-05	0.00010832
ENSG00000149115	TNKS1BP1	protein_coding	1.30437	3.83644e-17	3.8491e-15
ENSG00000007866	TEAD3	protein_coding	1.30322	4.43723e-12	1.79821e-10
ENSG00000196263	ZNF471	protein_coding	1.30221	1.28586e-09	3.06176e-08
ENSG00000204397	CARD16	protein_coding	1.30038	0.00385265	0.0162272
ENSG00000100429	HDAC10	protein_coding	1.29976	6.33961e-05	0.000478537
ENSG00000132357	CARD6	protein_coding	1.29872	2.9211e-09	6.46396e-08
ENSG00000116574	RHOU	protein_coding	1.29871	1.83914e-05	0.000163541
ENSG00000221869	CEBPD	protein_coding	1.29661	0.00525433	0.0210411
ENSG00000125864	BFSP1	protein_coding	1.29515	0.00484464	0.0197338
ENSG00000129675	ARHGEF6	protein_coding	1.29493	0.000161678	0.00107342
ENSG00000113504	SLC12A7	protein_coding	1.29482	0.00105981	0.0054138
ENSG00000160307	S100B	protein_coding	1.29336	0.00636342	0.0246198
ENSG00000185567	AHNAK2	protein_coding	1.29051	0.000496275	0.00283343
ENSG00000020181	ADGRA2	protein_coding	1.29014	2.24755e-05	0.000194524
ENSG00000137752	CASP1	protein_coding	1.28967	0.00197389	0.0092195
ENSG00000167680	SEMA6B	protein_coding	1.28923	0.0014231	0.00696135
ENSG00000182580	EPHB3	protein_coding	1.28704	0.00170968	0.00816631
ENSG00000177599	ZNF491	protein_coding	1.28638	0.0146662	0.0487961
ENSG00000112343	TRIM38	protein_coding	1.28465	2.50017e-11	8.94005e-10
ENSG00000171004	HS6ST2	protein_coding	1.28152	0.00295052	0.0129941
ENSG00000173376	NDNF	protein_coding	1.28096	0.00488941	0.0198652
ENSG00000187955	COL14A1	protein_coding	1.2803	2.19341e-13	1.12212e-11
ENSG00000185033	SEMA4B	protein_coding	1.27869	1.14132e-11	4.36829e-10
ENSG00000180573	HIST1H2AC	protein_coding	1.27864	5.17494e-05	0.000400733
ENSG00000154589	LY96	protein_coding	1.27813	0.00785828	0.0293274
ENSG00000181035	SLC25A42	protein_coding	1.27694	1.82748e-10	5.28996e-09
ENSG00000163516	ANKZF1	protein_coding	1.27618	5.11297e-10	1.33935e-08
ENSG00000184867	ARMCX2	protein_coding	1.27515	8.0727e-10	2.01506e-08
ENSG00000103021	CCDC113	protein_coding	1.27428	1.95152e-06	2.21859e-05
ENSG00000177169	ULK1	protein_coding	1.27223	0.000124197	0.00085364
ENSG00000132535	DLG4	protein_coding	1.27203	0.00109359	0.00556572
ENSG00000143891	GALM	protein_coding	1.27059	2.88288e-08	5.0239e-07
ENSG00000138380	CARF	protein_coding	1.27058	5.93772e-06	6.00984e-05
ENSG00000163162	RNF149	protein_coding	1.27055	1.54234e-08	2.88742e-07
ENSG00000104419	NDRG1	protein_coding	1.26755	0.000100442	0.000709719
ENSG00000005882	PDK2	protein_coding	1.26435	5.8151e-08	9.47153e-07
ENSG00000119138	KLF9	protein_coding	1.26425	0.000141759	0.000955293
ENSG00000188997	KCTD21	protein_coding	1.26393	2.05621e-10	5.84563e-09
ENSG00000168056	LTBP3	protein_coding	1.26314	7.19753e-12	2.82811e-10
ENSG00000159214	CCDC24	protein_coding	1.26191	6.32377e-05	0.000477704
ENSG00000103544	C16orf62	protein_coding	1.26155	7.14947e-08	1.14547e-06
ENSG00000105223	PLD3	protein_coding	1.2607	3.56662e-09	7.68663e-08
ENSG00000142459	EVI5L	protein_coding	1.26021	3.31749e-12	1.37407e-10
ENSG00000197380	DACT3	protein_coding	1.26008	0.00362583	0.0154544
ENSG00000167733	HSD11B1L	protein_coding	1.25986	0.00028283	0.0017465
ENSG00000139973	SYT16	protein_coding	1.25941	4.54499e-05	0.000358123
ENSG00000128284	APOL3	protein_coding	1.25897	0.000863634	0.00454072
ENSG00000189184	PCDH18	protein_coding	1.25623	0.0001484	0.000996146
ENSG00000105991	HOXA1	protein_coding	1.2555	4.24465e-06	4.44871e-05
ENSG00000108515	ENO3	protein_coding	1.25513	0.000197899	0.0012846
ENSG00000242612	DECR2	protein_coding	1.25189	0.00949242	0.0342012
ENSG00000173614	NMNAT1	protein_coding	1.25165	4.03232e-08	6.79217e-07
ENSG00000105429	MEGF8	protein_coding	1.25122	1.71734e-12	7.6331e-11
ENSG00000198743	SLC5A3	protein_coding	1.24941	2.24217e-10	6.30492e-09
ENSG00000162817	C1orf115	protein_coding	1.24919	5.25804e-06	5.39589e-05
ENSG00000196268	ZNF493	protein_coding	1.24499	0.000310394	0.00189295
ENSG00000133019	CHRM3	protein_coding	1.24462	0.000417989	0.00245008
ENSG00000138336	TET1	protein_coding	1.2444	2.86551e-05	0.000239387
ENSG00000131435	PDLIM4	protein_coding	1.24431	0.00070762	0.00383961
ENSG00000067715	SYT1	protein_coding	1.24364	0.00755136	0.0283663
ENSG00000184363	PKP3	protein_coding	1.24333	0.00800707	0.0297858
ENSG00000221968	FADS3	protein_coding	1.24318	1.4759e-08	2.77867e-07
ENSG00000185261	KIAA0825	protein_coding	1.24046	0.00877929	0.0320646
ENSG00000132334	PTPRE	protein_coding	1.23934	0.000489739	0.00280153
ENSG00000174669	SLC29A2	protein_coding	1.23826	0.00169921	0.00812005
ENSG00000006210	CX3CL1	protein_coding	1.23773	3.09697e-07	4.26153e-06
ENSG00000105339	DENND3	protein_coding	1.23711	0.00235554	0.0107376
ENSG00000146350	TBC1D32	protein_coding	1.23657	4.84842e-05	0.000378569
ENSG00000232434	C9orf172	protein_coding	1.23546	8.49153e-05	0.00061279
ENSG00000176532	PRR15	protein_coding	1.23369	0.00178478	0.00847605
ENSG00000020577	SAMD4A	protein_coding	1.2334	2.66536e-08	4.68433e-07
ENSG00000160190	SLC37A1	protein_coding	1.22947	0.00113742	0.00574914
ENSG00000106278	PTPRZ1	protein_coding	1.22651	0.000102387	0.000722232
ENSG00000102316	MAGED2	protein_coding	1.22605	2.1608e-25	9.30406e-23
ENSG00000119950	MXI1	protein_coding	1.22549	5.6706e-06	5.76204e-05
ENSG00000162433	AK4	protein_coding	1.22477	0.00433165	0.0179376
ENSG00000132635	PCED1A	protein_coding	1.22408	3.20615e-06	3.4477e-05
ENSG00000172037	LAMB2	protein_coding	1.22361	5.54374e-11	1.84209e-09
ENSG00000168675	LDLRAD4	protein_coding	1.22356	0.00316479	0.0137792
ENSG00000108852	MPP2	protein_coding	1.22141	5.46193e-07	7.08645e-06
ENSG00000188015	S100A3	protein_coding	1.22072	3.52969e-05	0.00028519
ENSG00000059804	SLC2A3	protein_coding	1.21898	0.00228995	0.0104753
ENSG00000181523	SGSH	protein_coding	1.21422	2.71803e-06	2.98169e-05
ENSG00000166741	NNMT	protein_coding	1.21307	7.03172e-07	8.87792e-06
ENSG00000100321	SYNGR1	protein_coding	1.21259	4.03774e-06	4.24476e-05
ENSG00000136878	USP20	protein_coding	1.21009	1.0203e-10	3.18064e-09
ENSG00000167552	TUBA1A	protein_coding	1.20962	2.71066e-09	6.04357e-08
ENSG00000152926	ZNF117	protein_coding	1.20838	9.74535e-06	9.33782e-05
ENSG00000109501	WFS1	protein_coding	1.20787	8.87056e-10	2.17998e-08
ENSG00000134470	IL15RA	protein_coding	1.20638	0.00261671	0.0117086
ENSG00000164949	GEM	protein_coding	1.20494	0.00355774	0.0152081
ENSG00000188760	TMEM198	protein_coding	1.20462	0.00404993	0.0168996
ENSG00000106261	ZKSCAN1	protein_coding	1.20211	2.32677e-22	5.79393e-20
ENSG00000024422	EHD2	protein_coding	1.20199	1.94508e-07	2.79367e-06
ENSG00000141034	GID4	protein_coding	1.20075	2.83312e-10	7.80732e-09
ENSG00000110002	VWA5A	protein_coding	1.20065	0.00789031	0.029431
ENSG00000125746	EML2	protein_coding	1.20064	1.29212e-05	0.000120025
ENSG00000157741	UBN2	protein_coding	1.20054	2.42895e-10	6.79317e-09
ENSG00000169116	PARM1	protein_coding	1.19985	0.0107722	0.0379477
ENSG00000103150	MLYCD	protein_coding	1.19857	1.66138e-15	1.20061e-13
ENSG00000115226	FNDC4	protein_coding	1.19763	1.021e-06	1.23838e-05
ENSG00000130303	BST2	protein_coding	1.19619	8.07522e-15	5.18318e-13
ENSG00000111271	ACAD10	protein_coding	1.19546	1.92638e-12	8.48924e-11
ENSG00000168702	LRP1B	protein_coding	1.19363	5.70897e-07	7.36536e-06
ENSG00000010278	CD9	protein_coding	1.19362	3.47555e-09	7.49818e-08
ENSG00000079482	OPHN1	protein_coding	1.19069	1.70793e-06	1.96545e-05
ENSG00000070669	ASNS	protein_coding	1.18861	0.00178289	0.008471
ENSG00000106868	SUSD1	protein_coding	1.18728	0.000639415	0.00351849
ENSG00000007047	MARK4	protein_coding	1.18639	1.3479e-12	6.16337e-11
ENSG00000115194	SLC30A3	protein_coding	1.18602	9.89196e-05	0.000700161
ENSG00000162496	DHRS3	protein_coding	1.18599	1.00232e-06	1.22002e-05
ENSG00000173548	SNX33	protein_coding	1.18301	3.05844e-25	1.23945e-22
ENSG00000115325	DOK1	protein_coding	1.18257	0.000550795	0.0030968
ENSG00000104368	PLAT	protein_coding	1.1823	8.38436e-09	1.65351e-07
ENSG00000123096	SSPN	protein_coding	1.1816	0.0133024	0.0450935
ENSG00000124006	OBSL1	protein_coding	1.18143	7.36875e-07	9.28642e-06
ENSG00000150471	ADGRL3	protein_coding	1.18097	5.58879e-07	7.22836e-06
ENSG00000275342	SGK223	protein_coding	1.18093	1.34846e-07	2.02838e-06
ENSG00000006282	SPATA20	protein_coding	1.18028	9.63901e-07	1.18091e-05
ENSG00000107902	LHPP	protein_coding	1.17679	1.98323e-05	0.000174349
ENSG00000184500	PROS1	protein_coding	1.17677	0.000144581	0.000973357
ENSG00000182359	KBTBD3	protein_coding	1.17528	2.31755e-05	0.000199497
ENSG00000012211	PRICKLE3	protein_coding	1.17524	2.81397e-06	3.06746e-05
ENSG00000129595	EPB41L4A	protein_coding	1.17378	6.14406e-05	0.00046566
ENSG00000056558	TRAF1	protein_coding	1.17271	0.00319239	0.0138847
ENSG00000105426	PTPRS	protein_coding	1.17252	0.000925246	0.00481566
ENSG00000131069	ACSS2	protein_coding	1.17041	0.0022609	0.0103588
ENSG00000129566	TEP1	protein_coding	1.17023	3.38147e-07	4.61613e-06
ENSG00000070540	WIPI1	protein_coding	1.17018	3.36047e-05	0.000273442
ENSG00000091490	SEL1L3	protein_coding	1.1701	0.000160071	0.00106378
ENSG00000197712	FAM114A1	protein_coding	1.17005	2.08975e-15	1.4641e-13
ENSG00000068079	IFI35	protein_coding	1.16975	0.00289291	0.0127812
ENSG00000161653	NAGS	protein_coding	1.16939	2.31491e-05	0.000199353
ENSG00000108828	VAT1	protein_coding	1.16833	0.000491985	0.00281204
ENSG00000144749	LRIG1	protein_coding	1.16824	2.85151e-06	3.10511e-05
ENSG00000113916	BCL6	protein_coding	1.16791	2.70392e-13	1.37308e-11
ENSG00000185339	TCN2	protein_coding	1.16776	0.00112334	0.00569051
ENSG00000198718	FAM179B	protein_coding	1.16709	2.54767e-12	1.09243e-10
ENSG00000156011	PSD3	protein_coding	1.16619	1.02637e-05	9.76656e-05
ENSG00000110881	ASIC1	protein_coding	1.16506	0.00593857	0.0232503
ENSG00000147162	OGT	protein_coding	1.16494	1.57733e-10	4.62415e-09
ENSG00000144724	PTPRG	protein_coding	1.16398	7.94833e-08	1.25306e-06
ENSG00000121281	ADCY7	protein_coding	1.16385	0.00022683	0.00144829
ENSG00000077585	GPR137B	protein_coding	1.16334	6.4991e-07	8.27115e-06
ENSG00000013016	EHD3	protein_coding	1.16314	0.0140205	0.0469729
ENSG00000123636	BAZ2B	protein_coding	1.16257	1.46576e-10	4.37147e-09
ENSG00000114923	SLC4A3	protein_coding	1.16226	3.57395e-06	3.80192e-05
ENSG00000127220	ABHD8	protein_coding	1.16125	0.00531503	0.0212109
ENSG00000163536	SERPINI1	protein_coding	1.16108	1.6504e-05	0.000149019
ENSG00000151090	THRB	protein_coding	1.161	0.00185535	0.00875489
ENSG00000196878	LAMB3	protein_coding	1.16076	4.74303e-07	6.23991e-06
ENSG00000122971	ACADS	protein_coding	1.15971	0.000360159	0.00215824
ENSG00000123240	OPTN	protein_coding	1.15935	1.0842e-08	2.10203e-07
ENSG00000049239	H6PD	protein_coding	1.15919	1.0761e-08	2.0903e-07
ENSG00000154217	PITPNC1	protein_coding	1.15824	0.000624142	0.00344491
ENSG00000196139	AKR1C3	protein_coding	1.15751	3.5796e-05	0.000288771
ENSG00000099330	OCEL1	protein_coding	1.15566	8.25649e-05	0.000599175
ENSG00000186862	PDZD7	protein_coding	1.15562	0.013146	0.0447381
ENSG00000167925	GHDC	protein_coding	1.15525	0.00100373	0.00516973
ENSG00000102804	TSC22D1	protein_coding	1.15367	2.6092e-15	1.79756e-13
ENSG00000103253	HAGHL	protein_coding	1.15251	0.00255452	0.0114751
ENSG00000126705	AHDC1	protein_coding	1.15224	0.000300214	0.0018412
ENSG00000114853	ZBTB47	protein_coding	1.15211	1.03736e-08	2.01884e-07
ENSG00000138764	CCNG2	protein_coding	1.151	4.70572e-05	0.00036882
ENSG00000161277	THAP8	protein_coding	1.15073	0.00217247	0.00999789
ENSG00000159714	ZDHHC1	protein_coding	1.15051	0.000175116	0.00115374
ENSG00000159899	NPR2	protein_coding	1.15031	1.76704e-11	6.52162e-10
ENSG00000162373	BEND5	protein_coding	1.15031	0.00127514	0.00632765
ENSG00000188766	SPRED3	protein_coding	1.1499	4.29237e-09	9.08961e-08
ENSG00000112367	FIG4	protein_coding	1.14984	1.03051e-09	2.4969e-08
ENSG00000137198	GMPR	protein_coding	1.14911	0.00795477	0.0296286
ENSG00000117676	RPS6KA1	protein_coding	1.14881	5.03476e-05	0.000391639
ENSG00000213366	GSTM2	protein_coding	1.14695	0.0084079	0.0310179
ENSG00000130363	RSPH3	protein_coding	1.14691	1.42774e-10	4.27041e-09
ENSG00000159556	ISL2	protein_coding	1.14656	5.34565e-05	0.000411792
ENSG00000166575	TMEM135	protein_coding	1.14646	9.58764e-05	0.000681187
ENSG00000184117	NIPSNAP1	protein_coding	1.14645	8.93037e-18	1.03693e-15
ENSG00000143842	SOX13	protein_coding	1.14593	4.78512e-07	6.28328e-06
ENSG00000163694	RBM47	protein_coding	1.14578	0.00474478	0.0193766
ENSG00000168899	VAMP5	protein_coding	1.14495	0.000156212	0.00104384
ENSG00000112715	VEGFA	protein_coding	1.14482	4.18877e-06	4.39682e-05
ENSG00000172663	TMEM134	protein_coding	1.14328	9.40307e-05	0.000669916
ENSG00000102796	DHRS12	protein_coding	1.14156	0.00104294	0.00534078
ENSG00000005108	THSD7A	protein_coding	1.1401	0.0020606	0.00955971
ENSG00000197863	ZNF790	protein_coding	1.13998	9.14371e-05	0.000654386
ENSG00000163623	NKX6-1	protein_coding	1.1398	0.00620426	0.0240853
ENSG00000197568	HHLA3	protein_coding	1.13884	0.000172915	0.00114139
ENSG00000067113	PLPP1	protein_coding	1.13881	2.04432e-07	2.92401e-06
ENSG00000150967	ABCB9	protein_coding	1.13851	3.38495e-08	5.81064e-07
ENSG00000121858	TNFSF10	protein_coding	1.13771	0.00120252	0.00602661
ENSG00000174963	ZIC4	protein_coding	1.13616	0.00247385	0.0111637
ENSG00000173230	GOLGB1	protein_coding	1.13607	1.33518e-08	2.53868e-07
ENSG00000196391	ZNF774	protein_coding	1.13545	1.6507e-07	2.42651e-06
ENSG00000177409	SAMD9L	protein_coding	1.13479	2.16327e-06	2.43653e-05
ENSG00000095637	SORBS1	protein_coding	1.13085	5.13254e-05	0.000398196
ENSG00000173221	GLRX	protein_coding	1.13073	0.000140351	0.000947223
ENSG00000197714	ZNF460	protein_coding	1.1289	0.00375527	0.0158915
ENSG00000121440	PDZRN3	protein_coding	1.12808	0.00210307	0.00972616
ENSG00000141526	SLC16A3	protein_coding	1.12665	0.000469268	0.00270175
ENSG00000188859	FAM78B	protein_coding	1.12548	0.0121284	0.0417853
ENSG00000167740	CYB5D2	protein_coding	1.12509	2.59144e-10	7.1989e-09
ENSG00000089177	KIF16B	protein_coding	1.12302	0.00130251	0.00644027
ENSG00000013392	RWDD2A	protein_coding	1.12139	9.1744e-06	8.8317e-05
ENSG00000116584	ARHGEF2	protein_coding	1.12081	9.56268e-05	0.000679881
ENSG00000239887	C1orf226	protein_coding	1.12051	6.45122e-10	1.65222e-08
ENSG00000179222	MAGED1	protein_coding	1.12024	2.36519e-11	8.51634e-10
ENSG00000105519	CAPS	protein_coding	1.11974	0.00598416	0.0233978
ENSG00000119943	PYROXD2	protein_coding	1.11937	0.000144431	0.000972662
ENSG00000026652	AGPAT4	protein_coding	1.11923	7.82393e-14	4.37041e-12
ENSG00000131370	SH3BP5	protein_coding	1.11858	2.64368e-06	2.90946e-05
ENSG00000128872	TMOD2	protein_coding	1.11635	4.06408e-07	5.45077e-06
ENSG00000187608	ISG15	protein_coding	1.11624	0.00743185	0.027958
ENSG00000162645	GBP2	protein_coding	1.11599	6.4065e-05	0.000482894
ENSG00000119711	ALDH6A1	protein_coding	1.11595	4.10651e-11	1.39824e-09
ENSG00000140464	PML	protein_coding	1.11572	8.64383e-11	2.74539e-09
ENSG00000128394	APOBEC3F	protein_coding	1.11458	1.37379e-07	2.06198e-06
ENSG00000111653	ING4	protein_coding	1.11338	1.94177e-08	3.54841e-07
ENSG00000186300	ZNF555	protein_coding	1.1129	3.7089e-07	5.01672e-06
ENSG00000143590	EFNA3	protein_coding	1.11179	0.000130328	0.000887814
ENSG00000100625	SIX4	protein_coding	1.11083	2.37593e-05	0.000204012
ENSG00000013563	DNASE1L1	protein_coding	1.11057	3.49863e-07	4.76662e-06
ENSG00000163703	CRELD1	protein_coding	1.11042	1.65742e-05	0.000149392
ENSG00000060718	COL11A1	protein_coding	1.10992	4.81159e-09	1.00756e-07
ENSG00000172831	CES2	protein_coding	1.10919	6.33248e-18	7.52182e-16
ENSG00000146966	DENND2A	protein_coding	1.10818	6.93933e-09	1.3911e-07
ENSG00000122507	BBS9	protein_coding	1.10797	2.96172e-05	0.000245677
ENSG00000175793	SFN	protein_coding	1.10716	3.05712e-05	0.00025266
ENSG00000172572	PDE3A	protein_coding	1.10636	0.000615295	0.00340479
ENSG00000169621	APLF	protein_coding	1.10369	0.00259838	0.0116392
ENSG00000175309	PHYKPL	protein_coding	1.10364	2.40544e-08	4.27477e-07
ENSG00000165959	CLMN	protein_coding	1.10123	9.44698e-05	0.000672581
ENSG00000130703	OSBPL2	protein_coding	1.10115	2.00381e-25	8.81164e-23
ENSG00000137877	SPTBN5	protein_coding	1.10113	0.0129975	0.0443215
ENSG00000136352	NKX2-1	protein_coding	1.10106	0.000463068	0.00267271
ENSG00000170340	B3GNT2	protein_coding	1.10101	1.00211e-05	9.56653e-05
ENSG00000107796	ACTA2	protein_coding	1.09944	0.00370597	0.0157376
ENSG00000106733	NMRK1	protein_coding	1.09916	4.71856e-09	9.8908e-08
ENSG00000169992	NLGN2	protein_coding	1.09818	4.12079e-12	1.68985e-10
ENSG00000135205	CCDC146	protein_coding	1.09707	0.000106956	0.000750335
ENSG00000196975	ANXA4	protein_coding	1.09581	2.17198e-08	3.92743e-07
ENSG00000154153	FAM134B	protein_coding	1.0957	0.00633015	0.0245186
ENSG00000133858	ZFC3H1	protein_coding	1.0953	6.15152e-07	7.89197e-06
ENSG00000141542	RAB40B	protein_coding	1.09436	4.33989e-12	1.76569e-10
ENSG00000105767	CADM4	protein_coding	1.09428	2.38807e-09	5.40007e-08
ENSG00000106665	CLIP2	protein_coding	1.09361	0.000408718	0.00240461
ENSG00000178386	ZNF223	protein_coding	1.0934	0.00798857	0.0297277
ENSG00000180354	MTURN	protein_coding	1.09235	2.04394e-09	4.67821e-08
ENSG00000240184	PCDHGC3	protein_coding	1.09175	2.24619e-11	8.1733e-10
ENSG00000044090	CUL7	protein_coding	1.09051	6.80456e-09	1.36939e-07
ENSG00000115267	IFIH1	protein_coding	1.09022	4.33557e-05	0.000343851
ENSG00000021826	CPS1	protein_coding	1.08878	1.06707e-09	2.5746e-08
ENSG00000221890	NPTXR	protein_coding	1.08871	4.5873e-07	6.0543e-06
ENSG00000110013	SIAE	protein_coding	1.08848	0.000263759	0.00164644
ENSG00000188227	ZNF793	protein_coding	1.08822	0.000420998	0.00246493
ENSG00000167972	ABCA3	protein_coding	1.08728	2.61519e-07	3.66944e-06
ENSG00000149257	SERPINH1	protein_coding	1.08646	6.54965e-07	8.32011e-06
ENSG00000164683	HEY1	protein_coding	1.08631	7.28665e-06	7.18857e-05
ENSG00000253910	PCDHGB2	protein_coding	1.08581	2.82251e-05	0.000236656
ENSG00000102882	MAPK3	protein_coding	1.08433	3.20601e-07	4.3911e-06
ENSG00000133943	C14orf159	protein_coding	1.08392	1.05944e-05	0.000100305
ENSG00000123570	RAB9B	protein_coding	1.0827	2.47054e-05	0.000211581
ENSG00000172403	SYNPO2	protein_coding	1.08163	9.21274e-05	0.000658171
ENSG00000042445	RETSAT	protein_coding	1.08077	4.68229e-05	0.00036766
ENSG00000197329	PELI1	protein_coding	1.08068	5.39571e-11	1.80451e-09
ENSG00000275074	NUDT18	protein_coding	1.08016	0.00036457	0.00217647
ENSG00000130958	SLC35D2	protein_coding	1.07961	3.67328e-05	0.000295291
ENSG00000162994	CLHC1	protein_coding	1.07935	1.6565e-06	1.91372e-05
ENSG00000167578	RAB4B	protein_coding	1.07928	0.0019625	0.0091746
ENSG00000014216	CAPN1	protein_coding	1.07833	5.77891e-09	1.18446e-07
ENSG00000125430	HS3ST3B1	protein_coding	1.07736	0.00472931	0.0193326
ENSG00000171680	PLEKHG5	protein_coding	1.0769	0.00461385	0.0189224
ENSG00000166436	TRIM66	protein_coding	1.07562	1.51613e-05	0.000138224
ENSG00000132274	TRIM22	protein_coding	1.07433	6.68917e-06	6.68161e-05
ENSG00000206530	CFAP44	protein_coding	1.07397	0.000668741	0.0036623
ENSG00000239779	WBP1	protein_coding	1.07356	1.24169e-05	0.000115913
ENSG00000172456	FGGY	protein_coding	1.07348	1.68145e-07	2.46644e-06
ENSG00000124762	CDKN1A	protein_coding	1.0731	0.000537743	0.00303497
ENSG00000110011	DNAJC4	protein_coding	1.0712	1.35014e-06	1.59364e-05
ENSG00000149403	GRIK4	protein_coding	1.07021	0.00264165	0.0118049
ENSG00000119771	KLHL29	protein_coding	1.06708	1.84721e-06	2.10813e-05
ENSG00000197948	FCHSD1	protein_coding	1.06675	4.52309e-05	0.000356943
ENSG00000146373	RNF217	protein_coding	1.06551	1.73468e-07	2.52552e-06
ENSG00000157601	MX1	protein_coding	1.06335	5.03299e-05	0.000391639
ENSG00000172725	CORO1B	protein_coding	1.06132	1.05706e-05	0.000100125
ENSG00000204569	PPP1R10	protein_coding	1.06122	1.22821e-06	1.45973e-05
ENSG00000108187	PBLD	protein_coding	1.06063	3.57419e-06	3.80192e-05
ENSG00000130508	PXDN	protein_coding	1.06009	1.88398e-05	0.000166902
ENSG00000196632	WNK3	protein_coding	1.0575	0.000710991	0.00385487
ENSG00000196458	ZNF605	protein_coding	1.05725	2.30607e-08	4.1199e-07
ENSG00000132879	FBXO44	protein_coding	1.05718	5.13681e-05	0.000398378
ENSG00000124177	CHD6	protein_coding	1.05702	1.85569e-10	5.34916e-09
ENSG00000171621	SPSB1	protein_coding	1.05604	4.39381e-05	0.000347936
ENSG00000171298	GAA	protein_coding	1.05603	0.00996019	0.0355662
ENSG00000198948	MFAP3L	protein_coding	1.05594	1.00464e-09	2.44282e-08
ENSG00000109618	SEPSECS	protein_coding	1.05539	6.40911e-09	1.29866e-07
ENSG00000105612	DNASE2	protein_coding	1.05285	1.97164e-05	0.000173404
ENSG00000110057	UNC93B1	protein_coding	1.05272	0.000203024	0.0013121
ENSG00000170949	ZNF160	protein_coding	1.05261	3.0801e-09	6.7651e-08
ENSG00000137103	TMEM8B	protein_coding	1.05104	1.22683e-06	1.45973e-05
ENSG00000065989	PDE4A	protein_coding	1.05059	0.00750743	0.0282167
ENSG00000165246	NLGN4Y	protein_coding	1.05004	3.19451e-07	4.37825e-06
ENSG00000146733	PSPH	protein_coding	1.04973	1.53375e-14	9.4344e-13
ENSG00000141295	SCRN2	protein_coding	1.04895	0.000224838	0.00143779
ENSG00000105520	PLPPR2	protein_coding	1.04854	3.1686e-07	4.34851e-06
ENSG00000161638	ITGA5	protein_coding	1.04781	7.21675e-05	0.000534609
ENSG00000144199	FAHD2B	protein_coding	1.04773	0.00190556	0.00894077
ENSG00000100307	CBX7	protein_coding	1.04733	6.6976e-06	6.68161e-05
ENSG00000172086	KRCC1	protein_coding	1.04584	3.63794e-11	1.26156e-09
ENSG00000143079	CTTNBP2NL	protein_coding	1.0443	2.61282e-06	2.87702e-05
ENSG00000149346	SLX4IP	protein_coding	1.04416	0.0141126	0.0472043
ENSG00000102401	ARMCX3	protein_coding	1.04416	1.65488e-09	3.8604e-08
ENSG00000173451	THAP2	protein_coding	1.04334	1.23193e-07	1.86805e-06
ENSG00000178685	PARP10	protein_coding	1.04266	0.000407318	0.00239774
ENSG00000181284	TMEM102	protein_coding	1.04207	0.000903342	0.00471829
ENSG00000173065	FAM222B	protein_coding	1.04199	1.21789e-15	9.05444e-14
ENSG00000184194	GPR173	protein_coding	1.04156	0.000254395	0.00159454
ENSG00000129667	RHBDF2	protein_coding	1.04113	0.00295563	0.0130116
ENSG00000115318	LOXL3	protein_coding	1.03775	0.00905693	0.0329014
ENSG00000178802	MPI	protein_coding	1.03767	9.54781e-10	2.3298e-08
ENSG00000101265	RASSF2	protein_coding	1.03759	2.64228e-10	7.31067e-09
ENSG00000120594	PLXDC2	protein_coding	1.03756	0.000243386	0.00153691
ENSG00000172915	NBEA	protein_coding	1.0361	1.98059e-08	3.60978e-07
ENSG00000125398	SOX9	protein_coding	1.0354	1.0773e-06	1.29828e-05
ENSG00000251369	ZNF550	protein_coding	1.0351	1.46459e-08	2.76187e-07
ENSG00000131669	NINJ1	protein_coding	1.03457	5.18403e-07	6.75984e-06
ENSG00000168297	PXK	protein_coding	1.03429	0.00046741	0.00269393
ENSG00000163521	GLB1L	protein_coding	1.03368	2.95148e-05	0.000245083
ENSG00000188266	HYKK	protein_coding	1.03327	7.56206e-05	0.000557495
ENSG00000082512	TRAF5	protein_coding	1.03312	5.64179e-12	2.26857e-10
ENSG00000146700	SSC4D	protein_coding	1.03255	0.00118598	0.00595511
ENSG00000158828	PINK1	protein_coding	1.03247	3.62936e-06	3.8507e-05
ENSG00000182253	SYNM	protein_coding	1.0322	0.00306081	0.0134056
ENSG00000170689	HOXB9	protein_coding	1.03202	0.000743046	0.00399721
ENSG00000146776	ATXN7L1	protein_coding	1.03195	0.00063018	0.00347137
ENSG00000198597	ZNF536	protein_coding	1.03171	0.000774537	0.00413007
ENSG00000108797	CNTNAP1	protein_coding	1.03013	1.031e-05	9.79263e-05
ENSG00000100354	TNRC6B	protein_coding	1.03004	1.24164e-15	9.19793e-14
ENSG00000159164	SV2A	protein_coding	1.02959	2.66827e-05	0.000225093
ENSG00000196535	MYO18A	protein_coding	1.02916	9.14201e-10	2.23606e-08
ENSG00000189298	ZKSCAN3	protein_coding	1.02897	7.54085e-12	2.94621e-10
ENSG00000130724	CHMP2A	protein_coding	1.02863	2.17637e-10	6.14498e-09
ENSG00000197779	ZNF81	protein_coding	1.0277	1.77447e-07	2.57186e-06
ENSG00000166780	C16orf45	protein_coding	1.02733	0.00843961	0.0311204
ENSG00000154114	TBCEL	protein_coding	1.02724	5.91628e-11	1.944e-09
ENSG00000130584	ZBTB46	protein_coding	1.02682	2.64114e-12	1.12551e-10
ENSG00000157450	RNF111	protein_coding	1.02443	5.93085e-12	2.37734e-10
ENSG00000011638	TMEM159	protein_coding	1.02339	0.00568347	0.0224171
ENSG00000062725	APPBP2	protein_coding	1.02264	8.5163e-13	4.01861e-11
ENSG00000133195	SLC39A11	protein_coding	1.02223	0.000287507	0.0017722
ENSG00000128294	TPST2	protein_coding	1.02208	0.000268946	0.00167427
ENSG00000140688	C16orf58	protein_coding	1.02065	1.49546e-10	4.40914e-09
ENSG00000143631	FLG	protein_coding	1.02025	4.4935e-05	0.000354878
ENSG00000184677	ZBTB40	protein_coding	1.01961	6.0793e-10	1.56863e-08
ENSG00000197903	HIST1H2BK	protein_coding	1.01891	0.00437832	0.0180765
ENSG00000184792	OSBP2	protein_coding	1.01822	0.000915143	0.00476908
ENSG00000162976	PQLC3	protein_coding	1.01822	0.000210831	0.00135704
ENSG00000110318	CEP126	protein_coding	1.01796	0.000229347	0.00145985
ENSG00000084731	KIF3C	protein_coding	1.01731	3.18964e-11	1.12115e-09
ENSG00000197122	SRC	protein_coding	1.0148	8.35998e-07	1.03526e-05
ENSG00000128739	SNRPN	protein_coding	1.0146	1.57823e-07	2.33158e-06
ENSG00000030582	GRN	protein_coding	1.01454	8.42999e-05	0.000609412
ENSG00000160050	CCDC28B	protein_coding	1.01413	0.00121373	0.00606659
ENSG00000135473	PAN2	protein_coding	1.01351	6.71122e-10	1.71456e-08
ENSG00000150625	GPM6A	protein_coding	1.01338	0.00200383	0.00933756
ENSG00000152223	EPG5	protein_coding	1.01332	4.03758e-11	1.3816e-09
ENSG00000162396	PARS2	protein_coding	1.01229	1.1042e-05	0.000104114
ENSG00000272398	CD24	protein_coding	1.01116	0.00129482	0.0064099
ENSG00000145348	TBCK	protein_coding	1.01056	3.11159e-12	1.29397e-10
ENSG00000184208	C22orf46	protein_coding	1.01042	1.93722e-07	2.78432e-06
ENSG00000243646	IL10RB	protein_coding	1.00924	3.75692e-10	1.0105e-08
ENSG00000169814	BTD	protein_coding	1.00837	2.45456e-07	3.46049e-06
ENSG00000103222	ABCC1	protein_coding	1.00814	0.000527293	0.00298578
ENSG00000137216	TMEM63B	protein_coding	1.00721	1.98767e-05	0.000174665
ENSG00000076555	ACACB	protein_coding	1.00695	4.91539e-05	0.000383363
ENSG00000142089	IFITM3	protein_coding	1.00669	4.10543e-07	5.49198e-06
ENSG00000157216	SSBP3	protein_coding	1.00656	5.024e-07	6.57606e-06
ENSG00000010810	FYN	protein_coding	1.00606	9.50646e-13	4.44524e-11
ENSG00000111684	LPCAT3	protein_coding	1.00537	5.18352e-12	2.09244e-10
ENSG00000120727	PAIP2	protein_coding	1.00509	2.49346e-14	1.48945e-12
ENSG00000105290	APLP1	protein_coding	1.00454	0.000153414	0.00102746
ENSG00000118960	HS1BP3	protein_coding	1.00332	0.00504734	0.0203707
ENSG00000154556	SORBS2	protein_coding	1.00306	0.00493362	0.0200094
ENSG00000081760	AACS	protein_coding	1.00199	1.10614e-18	1.53435e-16
ENSG00000178385	PLEKHM3	protein_coding	1.00159	1.66372e-06	1.92099e-05
ENSG00000135338	LCA5	protein_coding	1.00126	1.13146e-05	0.000106392
ENSG00000101333	PLCB4	protein_coding	1.00116	0.00354816	0.0151766
ENSG00000081665	ZNF506	protein_coding	1.00015	0.00118624	0.00595511
ENSG00000139289	PHLDA1	protein_coding	0.999896	0.000186028	0.00121671
ENSG00000170421	KRT8	protein_coding	0.999856	0.000182272	0.0011948
ENSG00000152527	PLEKHH2	protein_coding	0.998624	0.00396476	0.0166316
ENSG00000125844	RRBP1	protein_coding	0.997039	8.18317e-12	3.19113e-10
ENSG00000237172	B3GNT9	protein_coding	0.996377	0.000624211	0.00344491
ENSG00000141736	ERBB2	protein_coding	0.996302	5.39366e-09	1.11365e-07
ENSG00000168067	MAP4K2	protein_coding	0.995533	1.50513e-06	1.75851e-05
ENSG00000274070	GATSL2	protein_coding	0.994996	0.00114846	0.00578794
ENSG00000115107	STEAP3	protein_coding	0.994367	0.00452446	0.0185804
ENSG00000117280	RAB29	protein_coding	0.994079	0.000130119	0.000886971
ENSG00000010295	IFFO1	protein_coding	0.992174	1.88581e-09	4.33547e-08
ENSG00000196116	TDRD7	protein_coding	0.990961	9.23114e-07	1.137e-05
ENSG00000196187	TMEM63A	protein_coding	0.990648	3.88664e-05	0.000311232
ENSG00000166946	CCNDBP1	protein_coding	0.990333	8.17874e-19	1.18209e-16
ENSG00000090861	AARS	protein_coding	0.989913	2.30633e-08	4.1199e-07
ENSG00000075240	GRAMD4	protein_coding	0.988769	1.71806e-05	0.000154185
ENSG00000114374	USP9Y	protein_coding	0.987868	8.6607e-11	2.74539e-09
ENSG00000197324	LRP10	protein_coding	0.987021	8.24421e-07	1.02276e-05
ENSG00000124613	ZNF391	protein_coding	0.986584	0.00240992	0.0109421
ENSG00000126351	THRA	protein_coding	0.986452	5.24123e-05	0.000404956
ENSG00000165288	BRWD3	protein_coding	0.986322	2.55044e-06	2.81787e-05
ENSG00000247596	TWF2	protein_coding	0.983691	4.69134e-05	0.000368112
ENSG00000102271	KLHL4	protein_coding	0.983498	0.000548118	0.00308258
ENSG00000067836	ROGDI	protein_coding	0.983146	0.000196728	0.00127802
ENSG00000164125	FAM198B	protein_coding	0.982476	7.68793e-06	7.53768e-05
ENSG00000179454	KLHL28	protein_coding	0.982372	3.21687e-08	5.55905e-07
ENSG00000104894	CD37	protein_coding	0.981027	0.00130372	0.00644316
ENSG00000088826	SMOX	protein_coding	0.980741	2.91212e-05	0.00024279
ENSG00000213983	AP1G2	protein_coding	0.980608	0.00027198	0.00169061
ENSG00000127663	KDM4B	protein_coding	0.979809	9.66874e-09	1.887e-07
ENSG00000183508	FAM46C	protein_coding	0.979495	0.000607006	0.00336524
ENSG00000125285	SOX21	protein_coding	0.978816	7.47064e-05	0.000551834
ENSG00000130827	PLXNA3	protein_coding	0.978568	1.32205e-10	3.98312e-09
ENSG00000065154	OAT	protein_coding	0.978416	3.04297e-11	1.07508e-09
ENSG00000026297	RNASET2	protein_coding	0.978078	0.000734676	0.00395875
ENSG00000115507	OTX1	protein_coding	0.977039	9.52682e-07	1.16924e-05
ENSG00000171608	PIK3CD	protein_coding	0.976762	0.011376	0.0396652
ENSG00000100154	TTC28	protein_coding	0.97668	1.57718e-12	7.07096e-11
ENSG00000146054	TRIM7	protein_coding	0.974432	0.000140856	0.000949828
ENSG00000118257	NRP2	protein_coding	0.974096	0.000751256	0.00403088
ENSG00000197043	ANXA6	protein_coding	0.974046	7.62215e-06	7.48028e-05
ENSG00000164011	ZNF691	protein_coding	0.973717	4.3641e-11	1.47622e-09
ENSG00000183049	CAMK1D	protein_coding	0.973457	0.000353993	0.0021256
ENSG00000197557	TTC30A	protein_coding	0.973145	3.14449e-06	3.39021e-05
ENSG00000139083	ETV6	protein_coding	0.973057	1.75869e-11	6.50242e-10
ENSG00000157353	FUK	protein_coding	0.971484	1.65161e-05	0.000149064
ENSG00000141012	GALNS	protein_coding	0.97137	6.03363e-05	0.000457794
ENSG00000110446	SLC15A3	protein_coding	0.971339	0.00939301	0.0339159
ENSG00000171346	KRT15	protein_coding	0.970569	0.00823648	0.0305239
ENSG00000036530	CYP46A1	protein_coding	0.969612	0.00197075	0.00920903
ENSG00000225830	ERCC6	protein_coding	0.969367	7.30825e-05	0.000540806
ENSG00000175198	PCCA	protein_coding	0.968947	1.25215e-05	0.000116785
ENSG00000166444	ST5	protein_coding	0.96874	5.27219e-07	6.86614e-06
ENSG00000128311	TST	protein_coding	0.96645	7.56346e-05	0.000557495
ENSG00000170525	PFKFB3	protein_coding	0.966247	3.15577e-13	1.59081e-11
ENSG00000180155	LYNX1	protein_coding	0.965227	0.00627782	0.0243433
ENSG00000198910	L1CAM	protein_coding	0.964376	0.0140148	0.0469613
ENSG00000105516	DBP	protein_coding	0.964298	0.00143171	0.00699707
ENSG00000138642	HERC6	protein_coding	0.9641	0.000772171	0.00412064
ENSG00000139636	LMBR1L	protein_coding	0.963987	4.63904e-09	9.74197e-08
ENSG00000139410	SDSL	protein_coding	0.963726	0.00256365	0.0115061
ENSG00000184588	PDE4B	protein_coding	0.963397	0.014877	0.0493542
ENSG00000173992	CCS	protein_coding	0.962553	1.01442e-06	1.23184e-05
ENSG00000138061	CYP1B1	protein_coding	0.962088	0.00243742	0.0110265
ENSG00000172840	PDP2	protein_coding	0.961426	0.000135468	0.000917685
ENSG00000203867	RBM20	protein_coding	0.960751	3.69878e-07	5.00632e-06
ENSG00000181690	PLAG1	protein_coding	0.95945	0.00184192	0.00870211
ENSG00000115170	ACVR1	protein_coding	0.959094	1.40189e-06	1.6519e-05
ENSG00000184678	HIST2H2BE	protein_coding	0.958931	0.0093682	0.0338382
ENSG00000137285	TUBB2B	protein_coding	0.958515	8.81619e-06	8.52259e-05
ENSG00000186635	ARAP1	protein_coding	0.958068	1.25748e-07	1.90261e-06
ENSG00000132471	WBP2	protein_coding	0.957571	9.15229e-05	0.000654758
ENSG00000184939	ZFP90	protein_coding	0.957372	8.84972e-08	1.37834e-06
ENSG00000101104	PABPC1L	protein_coding	0.957339	0.0129852	0.044287
ENSG00000165240	ATP7A	protein_coding	0.957295	8.11161e-05	0.000591152
ENSG00000103449	SALL1	protein_coding	0.956555	1.31757e-14	8.25195e-13
ENSG00000173926	MARCH3	protein_coding	0.956013	0.0110291	0.0386879
ENSG00000124766	SOX4	protein_coding	0.955711	0.00020179	0.00130617
ENSG00000126709	IFI6	protein_coding	0.953434	8.78777e-06	8.49909e-05
ENSG00000104324	CPQ	protein_coding	0.95279	3.15745e-06	3.4024e-05
ENSG00000165895	ARHGAP42	protein_coding	0.952248	0.00179442	0.00851205
ENSG00000113615	SEC24A	protein_coding	0.951616	1.78114e-07	2.57792e-06
ENSG00000140105	WARS	protein_coding	0.949398	0.00154844	0.00749841
ENSG00000111057	KRT18	protein_coding	0.949048	0.00277475	0.0123171
ENSG00000019144	PHLDB1	protein_coding	0.948918	2.51827e-08	4.45232e-07
ENSG00000130766	SESN2	protein_coding	0.946295	0.00344177	0.0148043
ENSG00000186026	ZNF284	protein_coding	0.945645	0.0101916	0.0362422
ENSG00000198105	ZNF248	protein_coding	0.944589	1.34952e-07	2.0285e-06
ENSG00000143845	ETNK2	protein_coding	0.943965	5.45968e-05	0.000419482
ENSG00000159314	ARHGAP27	protein_coding	0.94393	0.00434402	0.0179708
ENSG00000119630	PGF	protein_coding	0.943105	0.0055861	0.0220752
ENSG00000156804	FBXO32	protein_coding	0.942733	0.000108202	0.000757046
ENSG00000245680	ZNF585B	protein_coding	0.942087	9.25826e-05	0.000661195
ENSG00000164039	BDH2	protein_coding	0.942038	7.67062e-05	0.000564588
ENSG00000130202	NECTIN2	protein_coding	0.939901	1.35789e-09	3.22215e-08
ENSG00000171310	CHST11	protein_coding	0.938696	3.49743e-08	5.9789e-07
ENSG00000132950	ZMYM5	protein_coding	0.937648	5.76534e-11	1.90653e-09
ENSG00000144369	FAM171B	protein_coding	0.937349	0.000532134	0.00300688
ENSG00000139220	PPFIA2	protein_coding	0.936139	4.23859e-05	0.000337195
ENSG00000183496	MEX3B	protein_coding	0.934937	2.35452e-05	0.000202401
ENSG00000179715	PCED1B	protein_coding	0.934773	0.0142003	0.0474654
ENSG00000183864	TOB2	protein_coding	0.934521	3.18932e-12	1.32363e-10
ENSG00000079739	PGM1	protein_coding	0.934453	2.77122e-09	6.16529e-08
ENSG00000225190	PLEKHM1	protein_coding	0.933983	0.0116052	0.0403187
ENSG00000150764	DIXDC1	protein_coding	0.933928	2.74935e-08	4.81556e-07
ENSG00000114698	PLSCR4	protein_coding	0.93334	0.0124976	0.0428787
ENSG00000005206	SPPL2B	protein_coding	0.932916	0.00152796	0.00740789
ENSG00000048707	VPS13D	protein_coding	0.932257	0.000131541	0.000894306
ENSG00000187535	IFT140	protein_coding	0.931991	0.000449654	0.00260394
ENSG00000135968	GCC2	protein_coding	0.931416	1.90658e-07	2.746e-06
ENSG00000148057	IDNK	protein_coding	0.931225	5.48893e-05	0.000421572
ENSG00000110697	PITPNM1	protein_coding	0.930158	0.00415152	0.0172758
ENSG00000196967	ZNF585A	protein_coding	0.92893	0.000125798	0.0008635
ENSG00000172890	NADSYN1	protein_coding	0.928629	5.55995e-13	2.6724e-11
ENSG00000126458	RRAS	protein_coding	0.927988	0.00179034	0.00849661
ENSG00000185745	IFIT1	protein_coding	0.927938	1.22284e-06	1.45754e-05
ENSG00000145819	ARHGAP26	protein_coding	0.926443	4.93931e-06	5.10429e-05
ENSG00000162104	ADCY9	protein_coding	0.925545	3.41312e-18	4.32775e-16
ENSG00000204634	TBC1D8	protein_coding	0.9251	0.00242663	0.0109914
ENSG00000109794	FAM149A	protein_coding	0.925053	0.0105399	0.0372693
ENSG00000141519	CCDC40	protein_coding	0.924965	0.000930121	0.00483738
ENSG00000146828	SLC12A9	protein_coding	0.92446	8.2033e-05	0.000595734
ENSG00000128849	CGNL1	protein_coding	0.923751	0.000855899	0.00450923
ENSG00000196663	TECPR2	protein_coding	0.922914	9.72293e-09	1.89579e-07
ENSG00000110046	ATG2A	protein_coding	0.922533	0.00024945	0.00156706
ENSG00000066468	FGFR2	protein_coding	0.92218	0.00190727	0.00894676
ENSG00000104369	JPH1	protein_coding	0.921913	0.000398207	0.00235281
ENSG00000176018	LYSMD3	protein_coding	0.921645	4.76072e-07	6.25522e-06
ENSG00000114993	RTKN	protein_coding	0.920453	3.12321e-08	5.40624e-07
ENSG00000182742	HOXB4	protein_coding	0.919602	8.60836e-05	0.000619922
ENSG00000127952	STYXL1	protein_coding	0.918061	2.32183e-17	2.49936e-15
ENSG00000134202	GSTM3	protein_coding	0.917786	9.35864e-14	5.14427e-12
ENSG00000135480	KRT7	protein_coding	0.917633	0.0035566	0.0152074
ENSG00000008300	CELSR3	protein_coding	0.916677	0.00339684	0.0146493
ENSG00000143622	RIT1	protein_coding	0.916642	1.76733e-05	0.000157921
ENSG00000095321	CRAT	protein_coding	0.916496	8.67924e-08	1.35588e-06
ENSG00000100647	SUSD6	protein_coding	0.915876	2.62628e-07	3.68e-06
ENSG00000113240	CLK4	protein_coding	0.915724	5.30138e-06	5.42958e-05
ENSG00000119772	DNMT3A	protein_coding	0.915221	2.23618e-09	5.09002e-08
ENSG00000196689	TRPV1	protein_coding	0.914468	0.0109512	0.0384407
ENSG00000143515	ATP8B2	protein_coding	0.914388	3.75128e-10	1.0105e-08
ENSG00000101844	ATG4A	protein_coding	0.914112	3.88443e-06	4.09191e-05
ENSG00000196839	ADA	protein_coding	0.913474	0.00488222	0.0198399
ENSG00000137414	FAM8A1	protein_coding	0.913468	6.49438e-07	8.27023e-06
ENSG00000162923	WDR26	protein_coding	0.913432	2.79025e-12	1.17213e-10
ENSG00000167535	CACNB3	protein_coding	0.913378	2.28761e-06	2.55846e-05
ENSG00000161513	FDXR	protein_coding	0.913278	5.07251e-05	0.000394279
ENSG00000163013	FBXO41	protein_coding	0.912747	6.87871e-09	1.38028e-07
ENSG00000141446	ESCO1	protein_coding	0.912663	4.19831e-07	5.60534e-06
ENSG00000150977	RILPL2	protein_coding	0.912633	2.46922e-08	4.37684e-07
ENSG00000106070	GRB10	protein_coding	0.912309	0.00713329	0.0270813
ENSG00000139625	MAP3K12	protein_coding	0.912286	3.90284e-06	4.10922e-05
ENSG00000175906	ARL4D	protein_coding	0.912103	0.00214738	0.00990003
ENSG00000155850	SLC26A2	protein_coding	0.912026	0.00599044	0.0234179
ENSG00000102908	NFAT5	protein_coding	0.911296	8.1794e-13	3.87734e-11
ENSG00000162076	FLYWCH2	protein_coding	0.909174	0.000710626	0.0038539
ENSG00000121653	MAPK8IP1	protein_coding	0.90763	5.02466e-05	0.000391148
ENSG00000177432	NAP1L5	protein_coding	0.907099	3.0689e-05	0.000253408
ENSG00000088543	C3orf18	protein_coding	0.905796	0.00234203	0.0106831
ENSG00000110844	PRPF40B	protein_coding	0.905788	0.00111959	0.00567569
ENSG00000124479	NDP	protein_coding	0.905232	0.00450907	0.0185238
ENSG00000126432	PRDX5	protein_coding	0.904604	5.15843e-06	5.3042e-05
ENSG00000215375	MYL5	protein_coding	0.904443	0.0040515	0.0169028
ENSG00000152061	RABGAP1L	protein_coding	0.903366	0.000627419	0.00346077
ENSG00000214050	FBXO16	protein_coding	0.903349	0.00052312	0.00296401
ENSG00000119636	BBOF1	protein_coding	0.903087	9.79571e-05	0.000695014
ENSG00000031081	ARHGAP31	protein_coding	0.902371	0.000671833	0.00367534
ENSG00000170464	DNAJC18	protein_coding	0.90177	5.177e-07	6.75494e-06
ENSG00000163795	ZNF513	protein_coding	0.901765	1.11599e-05	0.000105081
ENSG00000120925	RNF170	protein_coding	0.901302	1.07197e-05	0.000101398
ENSG00000085871	MGST2	protein_coding	0.900127	1.75485e-10	5.09401e-09
ENSG00000173193	PARP14	protein_coding	0.899806	7.50029e-08	1.19335e-06
ENSG00000137171	KLC4	protein_coding	0.899209	5.46914e-09	1.1281e-07
ENSG00000118369	USP35	protein_coding	0.89763	1.7256e-07	2.52226e-06
ENSG00000171992	SYNPO	protein_coding	0.897569	0.000931461	0.00484313
ENSG00000083444	PLOD1	protein_coding	0.897426	3.28622e-10	8.97221e-09
ENSG00000133083	DCLK1	protein_coding	0.897316	0.00772583	0.0289166
ENSG00000168490	PHYHIP	protein_coding	0.896867	0.00114464	0.00577291
ENSG00000116299	KIAA1324	protein_coding	0.896059	0.000697314	0.00379166
ENSG00000078142	PIK3C3	protein_coding	0.895918	1.75654e-08	3.23292e-07
ENSG00000164603	BMT2	protein_coding	0.895055	5.9084e-10	1.52643e-08
ENSG00000074621	SLC24A1	protein_coding	0.89486	1.04623e-06	1.26675e-05
ENSG00000205336	ADGRG1	protein_coding	0.894726	0.012716	0.0435195
ENSG00000118518	RNF146	protein_coding	0.893759	5.17612e-09	1.07302e-07
ENSG00000174130	TLR6	protein_coding	0.893332	0.00889423	0.0323922
ENSG00000173559	NABP1	protein_coding	0.893312	0.00267116	0.0119187
ENSG00000213722	DDAH2	protein_coding	0.893291	0.00443496	0.0182691
ENSG00000130787	HIP1R	protein_coding	0.892255	5.90041e-06	5.9796e-05
ENSG00000011523	CEP68	protein_coding	0.892214	1.27378e-09	3.04001e-08
ENSG00000180596	HIST1H2BC	protein_coding	0.891332	0.00435161	0.0179986
ENSG00000149476	TKFC	protein_coding	0.891208	4.92771e-06	5.09484e-05
ENSG00000169604	ANTXR1	protein_coding	0.89043	4.31306e-07	5.74741e-06
ENSG00000167291	TBC1D16	protein_coding	0.890419	0.000956257	0.00494716
ENSG00000178878	APOLD1	protein_coding	0.889937	0.0017355	0.00828008
ENSG00000176531	PHLDB3	protein_coding	0.889768	0.00466376	0.0191137
ENSG00000198919	DZIP3	protein_coding	0.889766	7.72195e-09	1.53755e-07
ENSG00000107957	SH3PXD2A	protein_coding	0.88881	0.000126881	0.000869487
ENSG00000104774	MAN2B1	protein_coding	0.888567	1.58741e-06	1.84215e-05
ENSG00000221978	CCNL2	protein_coding	0.88853	5.38251e-05	0.000414323
ENSG00000143995	MEIS1	protein_coding	0.888195	0.000305841	0.0018685
ENSG00000164620	RELL2	protein_coding	0.886402	0.00553018	0.0219003
ENSG00000139112	GABARAPL1	protein_coding	0.885834	3.99941e-07	5.36752e-06
ENSG00000213676	ATF6B	protein_coding	0.885751	9.45441e-07	1.16173e-05
ENSG00000107821	KAZALD1	protein_coding	0.884759	0.000789735	0.00420243
ENSG00000148572	NRBF2	protein_coding	0.88441	8.47174e-14	4.6864e-12
ENSG00000155016	CYP2U1	protein_coding	0.882457	5.50644e-05	0.00042276
ENSG00000143061	IGSF3	protein_coding	0.882436	8.31285e-06	8.08517e-05
ENSG00000080298	RFX3	protein_coding	0.882063	2.49116e-06	2.75924e-05
ENSG00000119801	YPEL5	protein_coding	0.88107	3.28554e-09	7.12545e-08
ENSG00000167306	MYO5B	protein_coding	0.880688	4.28659e-05	0.00034062
ENSG00000021762	OSBPL5	protein_coding	0.880323	0.00371716	0.0157625
ENSG00000007384	RHBDF1	protein_coding	0.879934	0.00048225	0.00276635
ENSG00000019549	SNAI2	protein_coding	0.878462	0.0010619	0.00542311
ENSG00000074964	ARHGEF10L	protein_coding	0.87839	0.000351668	0.0021141
ENSG00000178719	GRINA	protein_coding	0.878076	4.54969e-09	9.58543e-08
ENSG00000128923	FAM63B	protein_coding	0.878056	0.00187905	0.00884452
ENSG00000099904	ZDHHC8	protein_coding	0.876876	0.00233328	0.0106502
ENSG00000171444	MCC	protein_coding	0.876251	1.12967e-06	1.35665e-05
ENSG00000166813	KIF7	protein_coding	0.876015	1.8166e-06	2.08124e-05
ENSG00000150540	HNMT	protein_coding	0.875464	0.0011405	0.00575892
ENSG00000107281	NPDC1	protein_coding	0.875361	0.0122024	0.0419983
ENSG00000125124	BBS2	protein_coding	0.874704	8.50893e-06	8.24871e-05
ENSG00000111801	BTN3A3	protein_coding	0.874262	0.000192112	0.00125246
ENSG00000155893	PXYLP1	protein_coding	0.874142	9.18482e-08	1.42303e-06
ENSG00000103044	HAS3	protein_coding	0.873354	0.00954815	0.034356
ENSG00000141232	TOB1	protein_coding	0.872757	2.7604e-07	3.85299e-06
ENSG00000260916	CCPG1	protein_coding	0.872702	0.000965951	0.00499107
ENSG00000176399	DMRTA1	protein_coding	0.871409	0.0103351	0.0366512
ENSG00000145362	ANK2	protein_coding	0.870656	4.5718e-05	0.000359824
ENSG00000184602	SNN	protein_coding	0.870611	1.0286e-05	9.78328e-05
ENSG00000048649	RSF1	protein_coding	0.870362	5.47931e-07	7.10454e-06
ENSG00000169359	SLC33A1	protein_coding	0.869402	7.32969e-10	1.86106e-08
ENSG00000165802	NSMF	protein_coding	0.869265	8.76934e-06	8.48524e-05
ENSG00000111913	FAM65B	protein_coding	0.869139	0.0103772	0.0367695
ENSG00000136828	RALGPS1	protein_coding	0.869001	0.0005791	0.00324008
ENSG00000107819	SFXN3	protein_coding	0.868175	2.2339e-05	0.000193505
ENSG00000133794	ARNTL	protein_coding	0.867861	0.000100605	0.000710631
ENSG00000102921	N4BP1	protein_coding	0.867474	4.30737e-12	1.75591e-10
ENSG00000149218	ENDOD1	protein_coding	0.867313	3.49578e-08	5.9789e-07
ENSG00000151240	DIP2C	protein_coding	0.866321	1.19987e-12	5.54785e-11
ENSG00000180758	GPR157	protein_coding	0.865152	8.14052e-05	0.000592435
ENSG00000185010	F8	protein_coding	0.864962	0.00949549	0.0342023
ENSG00000144893	MED12L	protein_coding	0.864926	0.00138447	0.00679189
ENSG00000197183	NOL4L	protein_coding	0.864809	5.15072e-08	8.5096e-07
ENSG00000099992	TBC1D10A	protein_coding	0.864456	0.000746953	0.00401469
ENSG00000137343	ATAT1	protein_coding	0.863981	0.00049149	0.00280999
ENSG00000104812	GYS1	protein_coding	0.863115	2.4419e-10	6.82016e-09
ENSG00000146426	TIAM2	protein_coding	0.862659	0.000313393	0.00190899
ENSG00000121297	TSHZ3	protein_coding	0.861868	8.00803e-06	7.81814e-05
ENSG00000104823	ECH1	protein_coding	0.861667	0.00144633	0.00705351
ENSG00000090013	BLVRB	protein_coding	0.861522	0.00114056	0.00575892
ENSG00000008513	ST3GAL1	protein_coding	0.861466	0.00425683	0.0176561
ENSG00000101000	PROCR	protein_coding	0.861401	0.000824282	0.00436715
ENSG00000125846	ZNF133	protein_coding	0.861172	2.44898e-07	3.45499e-06
ENSG00000073331	ALPK1	protein_coding	0.860136	2.70623e-05	0.000227923
ENSG00000188706	ZDHHC9	protein_coding	0.859345	1.83051e-15	1.29565e-13
ENSG00000011454	RABGAP1	protein_coding	0.859241	1.49547e-12	6.73385e-11
ENSG00000114859	CLCN2	protein_coding	0.858876	0.000210472	0.00135515
ENSG00000164068	RNF123	protein_coding	0.858651	6.1525e-05	0.000466129
ENSG00000108846	ABCC3	protein_coding	0.858459	0.0032476	0.0140952
ENSG00000004399	PLXND1	protein_coding	0.857538	5.19172e-05	0.000401732
ENSG00000138496	PARP9	protein_coding	0.857486	1.96539e-06	2.23313e-05
ENSG00000197892	KIF13B	protein_coding	0.856443	0.000110364	0.000770869
ENSG00000143126	CELSR2	protein_coding	0.856019	5.7004e-08	9.30615e-07
ENSG00000166272	WBP1L	protein_coding	0.855978	5.63668e-14	3.2182e-12
ENSG00000135365	PHF21A	protein_coding	0.855783	4.38341e-08	7.33574e-07
ENSG00000160360	GPSM1	protein_coding	0.855305	0.0055747	0.0220386
ENSG00000011258	MBTD1	protein_coding	0.855289	4.6838e-05	0.00036766
ENSG00000127585	FBXL16	protein_coding	0.854561	0.00699707	0.0266769
ENSG00000214530	STARD10	protein_coding	0.853763	0.000130508	0.000888453
ENSG00000072201	LNX1	protein_coding	0.853734	0.0103529	0.0366958
ENSG00000175073	VCPIP1	protein_coding	0.853502	3.50724e-08	5.99071e-07
ENSG00000072682	P4HA2	protein_coding	0.852023	0.0035276	0.0151105
ENSG00000048471	SNX29	protein_coding	0.851955	2.49481e-05	0.000212894
ENSG00000106992	AK1	protein_coding	0.851571	7.0945e-05	0.000526685
ENSG00000154767	XPC	protein_coding	0.851455	1.87555e-17	2.02952e-15
ENSG00000151883	PARP8	protein_coding	0.850913	0.00599686	0.0234386
ENSG00000035115	SH3YL1	protein_coding	0.850495	5.48749e-06	5.59546e-05
ENSG00000166831	RBPMS2	protein_coding	0.850249	7.13466e-05	0.000529096
ENSG00000203778	FAM229B	protein_coding	0.84908	1.00078e-06	1.21887e-05
ENSG00000164237	CMBL	protein_coding	0.848943	0.000372058	0.00221159
ENSG00000117984	CTSD	protein_coding	0.848261	0.00439528	0.0181301
ENSG00000068078	FGFR3	protein_coding	0.848199	0.00200763	0.00934965
ENSG00000168159	RNF187	protein_coding	0.847898	0.00262316	0.011735
ENSG00000182013	PNMAL1	protein_coding	0.847711	0.00156053	0.00754987
ENSG00000129925	TMEM8A	protein_coding	0.847254	0.000222445	0.00142381
ENSG00000102362	SYTL4	protein_coding	0.847013	0.00190397	0.00893533
ENSG00000135362	PRR5L	protein_coding	0.845768	4.70079e-05	0.000368573
ENSG00000068971	PPP2R5B	protein_coding	0.845605	0.000229734	0.00146156
ENSG00000135821	GLUL	protein_coding	0.845085	5.0747e-17	4.9708e-15
ENSG00000181754	AMIGO1	protein_coding	0.844806	4.51376e-06	4.70451e-05
ENSG00000132122	SPATA6	protein_coding	0.844719	0.00299344	0.0131511
ENSG00000122884	P4HA1	protein_coding	0.844622	2.50013e-05	0.000213171
ENSG00000008086	CDKL5	protein_coding	0.844216	9.1775e-05	0.000656107
ENSG00000134899	ERCC5	protein_coding	0.844084	8.11441e-07	1.01018e-05
ENSG00000167632	TRAPPC9	protein_coding	0.843481	0.000571488	0.00320356
ENSG00000112584	FAM120B	protein_coding	0.84312	0.00348149	0.014944
ENSG00000153558	FBXL2	protein_coding	0.842028	0.00287704	0.0127138
ENSG00000080802	CNOT4	protein_coding	0.841709	1.06756e-09	2.5746e-08
ENSG00000148814	LRRC27	protein_coding	0.841588	0.000170849	0.00112887
ENSG00000120696	KBTBD7	protein_coding	0.839759	0.000139333	0.000941397
ENSG00000114268	PFKFB4	protein_coding	0.839592	0.00100231	0.005166
ENSG00000180530	NRIP1	protein_coding	0.838092	1.12254e-07	1.71349e-06
ENSG00000113108	APBB3	protein_coding	0.83802	0.00146414	0.0071269
ENSG00000258839	MC1R	protein_coding	0.837879	0.00307711	0.0134513
ENSG00000149743	TRPT1	protein_coding	0.837649	4.60898e-06	4.7965e-05
ENSG00000158560	DYNC1I1	protein_coding	0.837132	2.33673e-09	5.29557e-08
ENSG00000123989	CHPF	protein_coding	0.836502	0.00334404	0.0144531
ENSG00000169122	FAM110B	protein_coding	0.836313	0.00133955	0.00659346
ENSG00000214655	ZSWIM8	protein_coding	0.836265	1.89287e-05	0.000167473
ENSG00000119729	RHOQ	protein_coding	0.834985	0.000719591	0.00388925
ENSG00000090097	PCBP4	protein_coding	0.834711	5.6011e-05	0.000429231
ENSG00000242802	AP5Z1	protein_coding	0.834061	0.00638852	0.0247051
ENSG00000148143	ZNF462	protein_coding	0.834038	1.2281e-06	1.45973e-05
ENSG00000129038	LOXL1	protein_coding	0.83246	0.00189091	0.00888616
ENSG00000135549	PKIB	protein_coding	0.832115	0.0126729	0.0434009
ENSG00000197448	GSTK1	protein_coding	0.831309	5.94532e-05	0.000451757
ENSG00000165795	NDRG2	protein_coding	0.831128	0.00019981	0.00129498
ENSG00000170293	CMTM8	protein_coding	0.830959	0.0012201	0.00609403
ENSG00000154310	TNIK	protein_coding	0.830663	3.27692e-05	0.000267697
ENSG00000109680	TBC1D19	protein_coding	0.829927	0.000619248	0.00342301
ENSG00000135916	ITM2C	protein_coding	0.829076	0.000172965	0.00114139
ENSG00000196998	WDR45	protein_coding	0.827686	9.30546e-06	8.94953e-05
ENSG00000152104	PTPN14	protein_coding	0.827668	4.59696e-06	4.78639e-05
ENSG00000175040	CHST2	protein_coding	0.82695	8.21356e-05	0.000596269
ENSG00000109323	MANBA	protein_coding	0.826555	0.000228259	0.00145626
ENSG00000143164	DCAF6	protein_coding	0.826476	3.42842e-08	5.88039e-07
ENSG00000172927	MYEOV	protein_coding	0.826402	0.00862412	0.0316652
ENSG00000145214	DGKQ	protein_coding	0.825269	0.000879199	0.00460499
ENSG00000158856	DMTN	protein_coding	0.825048	4.51432e-08	7.5183e-07
ENSG00000168672	FAM84B	protein_coding	0.824962	0.000405321	0.00238938
ENSG00000160285	LSS	protein_coding	0.82423	0.0118569	0.0409934
ENSG00000159433	STARD9	protein_coding	0.823595	2.64951e-05	0.00022406
ENSG00000170647	TMEM133	protein_coding	0.82342	0.00932027	0.0337063
ENSG00000101493	ZNF516	protein_coding	0.823213	0.000592878	0.00330375
ENSG00000204406	MBD5	protein_coding	0.822206	9.20589e-08	1.42522e-06
ENSG00000166925	TSC22D4	protein_coding	0.821209	0.000527819	0.00298794
ENSG00000159388	BTG2	protein_coding	0.818685	0.00322933	0.0140307
ENSG00000144218	AFF3	protein_coding	0.81856	0.00200336	0.00933756
ENSG00000122218	COPA	protein_coding	0.816678	5.05729e-15	3.31822e-13
ENSG00000180884	ZNF792	protein_coding	0.814957	0.00697067	0.026593
ENSG00000025434	NR1H3	protein_coding	0.814887	0.000426608	0.00249001
ENSG00000166821	PEX11A	protein_coding	0.813877	1.51632e-07	2.24815e-06
ENSG00000054611	TBC1D22A	protein_coding	0.812825	0.000116461	0.000806642
ENSG00000114779	ABHD14B	protein_coding	0.812753	0.00265315	0.0118486
ENSG00000161533	ACOX1	protein_coding	0.812355	2.82123e-09	6.26308e-08
ENSG00000182379	NXPH4	protein_coding	0.811599	0.00524728	0.0210216
ENSG00000071242	RPS6KA2	protein_coding	0.811296	2.02154e-05	0.000177339
ENSG00000248098	BCKDHA	protein_coding	0.811146	0.00936678	0.0338382
ENSG00000077942	FBLN1	protein_coding	0.811132	0.000261476	0.00163318
ENSG00000150347	ARID5B	protein_coding	0.810993	0.000756042	0.00405302
ENSG00000047578	KIAA0556	protein_coding	0.810278	6.35865e-07	8.12241e-06
ENSG00000168517	HEXIM2	protein_coding	0.810119	0.00708046	0.0269303
ENSG00000180964	TCEAL8	protein_coding	0.810004	4.64809e-05	0.000365412
ENSG00000139192	TAPBPL	protein_coding	0.809186	0.00237233	0.0108046
ENSG00000153767	GTF2E1	protein_coding	0.808763	2.24724e-07	3.18777e-06
ENSG00000186104	CYP2R1	protein_coding	0.8086	0.0120765	0.0416481
ENSG00000134769	DTNA	protein_coding	0.808373	0.0100518	0.0358314
ENSG00000111961	SASH1	protein_coding	0.808042	6.17299e-06	6.21486e-05
ENSG00000163393	SLC22A15	protein_coding	0.807015	0.000612137	0.00338914
ENSG00000213462	ERV3-1	protein_coding	0.806825	8.16719e-05	0.000593737
ENSG00000160685	ZBTB7B	protein_coding	0.806795	4.33475e-05	0.000343851
ENSG00000072071	ADGRL1	protein_coding	0.806528	0.000866382	0.00455017
ENSG00000135482	ZC3H10	protein_coding	0.805878	3.42994e-07	4.67921e-06
ENSG00000041982	TNC	protein_coding	0.805586	0.000159041	0.00105863
ENSG00000112659	CUL9	protein_coding	0.805372	2.51498e-05	0.000214173
ENSG00000129219	PLD2	protein_coding	0.805303	3.08805e-05	0.000254481
ENSG00000177674	AGTRAP	protein_coding	0.805201	0.00505383	0.0203889
ENSG00000174282	ZBTB4	protein_coding	0.80515	2.3569e-11	8.50131e-10
ENSG00000205413	SAMD9	protein_coding	0.80512	6.34175e-05	0.000478537
ENSG00000129353	SLC44A2	protein_coding	0.805116	3.46525e-05	0.000280642
ENSG00000104055	TGM5	protein_coding	0.804489	0.00542404	0.0215585
ENSG00000153944	MSI2	protein_coding	0.803754	3.75981e-10	1.0105e-08
ENSG00000115183	TANC1	protein_coding	0.803629	1.21393e-10	3.72801e-09
ENSG00000082014	SMARCD3	protein_coding	0.803244	6.49016e-07	8.26995e-06
ENSG00000183208	GDPGP1	protein_coding	0.802227	0.00404903	0.0168995
ENSG00000166887	VPS39	protein_coding	0.80187	8.64989e-11	2.74539e-09
ENSG00000105255	FSD1	protein_coding	0.801823	0.000566187	0.00317556
ENSG00000136869	TLR4	protein_coding	0.801805	5.33762e-06	5.46129e-05
ENSG00000089060	SLC8B1	protein_coding	0.80173	0.000437721	0.00254406
ENSG00000121691	CAT	protein_coding	0.800299	0.000503647	0.00286918
ENSG00000167555	ZNF528	protein_coding	0.799506	3.70883e-06	3.92494e-05
ENSG00000166192	SENP8	protein_coding	0.798768	0.00220994	0.0101512
ENSG00000063761	ADCK1	protein_coding	0.798468	0.00345954	0.0148714
ENSG00000165716	FAM69B	protein_coding	0.798358	0.00193941	0.00907901
ENSG00000117298	ECE1	protein_coding	0.797565	5.79018e-07	7.45616e-06
ENSG00000166340	TPP1	protein_coding	0.796852	0.012523	0.0429442
ENSG00000187650	VMAC	protein_coding	0.796736	0.0133128	0.0451065
ENSG00000188157	AGRN	protein_coding	0.796063	0.00398003	0.0166753
ENSG00000139990	DCAF5	protein_coding	0.795602	5.74507e-15	3.74571e-13
ENSG00000013441	CLK1	protein_coding	0.79518	3.484e-05	0.000281939
ENSG00000179335	CLK3	protein_coding	0.794613	2.03912e-18	2.68437e-16
ENSG00000145730	PAM	protein_coding	0.793895	0.000217315	0.00139443
ENSG00000168779	SHOX2	protein_coding	0.793808	5.27422e-08	8.68586e-07
ENSG00000130635	COL5A1	protein_coding	0.793599	0.00481117	0.0196174
ENSG00000153896	ZNF599	protein_coding	0.793593	0.00381657	0.0160883
ENSG00000197070	ARRDC1	protein_coding	0.792941	4.44117e-06	4.63587e-05
ENSG00000146409	SLC18B1	protein_coding	0.792688	1.00725e-05	9.60672e-05
ENSG00000129422	MTUS1	protein_coding	0.792299	0.00563476	0.0222548
ENSG00000145014	TMEM44	protein_coding	0.792136	0.000112406	0.000783807
ENSG00000138798	EGF	protein_coding	0.792098	9.96801e-05	0.000705061
ENSG00000198046	ZNF667	protein_coding	0.792027	0.000159352	0.00106002
ENSG00000257315	ZBED6	protein_coding	0.791739	5.29283e-06	5.42351e-05
ENSG00000166548	TK2	protein_coding	0.7909	0.000934358	0.00485453
ENSG00000173681	CXorf23	protein_coding	0.790216	7.74302e-05	0.000569107
ENSG00000103091	WDR59	protein_coding	0.790192	5.3003e-11	1.77547e-09
ENSG00000185015	CA13	protein_coding	0.78976	0.000216042	0.00138713
ENSG00000024862	CCDC28A	protein_coding	0.789597	7.08748e-06	7.01151e-05
ENSG00000167528	ZNF641	protein_coding	0.789517	0.00300564	0.0131919
ENSG00000130714	POMT1	protein_coding	0.789152	5.37761e-06	5.49404e-05
ENSG00000106105	GARS	protein_coding	0.788676	0.000363567	0.00217174
ENSG00000163659	TIPARP	protein_coding	0.788363	0.000593614	0.00330607
ENSG00000180881	CAPS2	protein_coding	0.787417	0.000429295	0.00250287
ENSG00000166783	KIAA0430	protein_coding	0.785572	0.00718538	0.0272327
ENSG00000196182	STK40	protein_coding	0.785327	2.06316e-05	0.000180531
ENSG00000054793	ATP9A	protein_coding	0.784592	5.6946e-08	9.30403e-07
ENSG00000149798	CDC42EP2	protein_coding	0.784259	0.00726469	0.0274678
ENSG00000228623	ZNF883	protein_coding	0.784106	0.00381345	0.0160851
ENSG00000187838	TMEM256-PLSCR3	protein_coding	0.782688	0.00356365	0.0152302
ENSG00000221909	FAM200A	protein_coding	0.782621	3.63484e-06	3.85304e-05
ENSG00000244509	APOBEC3C	protein_coding	0.781486	7.12259e-06	7.03784e-05
ENSG00000185386	MAPK11	protein_coding	0.77994	0.00124254	0.00619262
ENSG00000180902	D2HGDH	protein_coding	0.7788	0.00469822	0.0192245
ENSG00000128203	ASPHD2	protein_coding	0.778563	5.90319e-05	0.000448886
ENSG00000123104	ITPR2	protein_coding	0.776613	0.0011937	0.00598819
ENSG00000120549	KIAA1217	protein_coding	0.775858	5.13361e-06	5.2813e-05
ENSG00000078114	NEBL	protein_coding	0.775844	0.00607999	0.0236606
ENSG00000138162	TACC2	protein_coding	0.775714	6.721e-07	8.5273e-06
ENSG00000139263	LRIG3	protein_coding	0.775319	2.88214e-05	0.000240522
ENSG00000182310	SPACA6	protein_coding	0.775166	0.00526287	0.0210637
ENSG00000127914	AKAP9	protein_coding	0.774842	8.26044e-05	0.000599252
ENSG00000138674	SEC31A	protein_coding	0.774563	1.07857e-10	3.34211e-09
ENSG00000131149	GSE1	protein_coding	0.773583	4.78449e-06	4.96664e-05
ENSG00000130449	ZSWIM6	protein_coding	0.773067	4.84498e-06	5.01683e-05
ENSG00000161714	PLCD3	protein_coding	0.772897	0.00573719	0.0225988
ENSG00000236609	ZNF853	protein_coding	0.772761	0.000370669	0.00220523
ENSG00000010322	NISCH	protein_coding	0.772514	3.6891e-05	0.000296447
ENSG00000077150	NFKB2	protein_coding	0.772477	0.00196351	0.00917725
ENSG00000120798	NR2C1	protein_coding	0.772449	1.93129e-06	2.19801e-05
ENSG00000166398	KIAA0355	protein_coding	0.771641	1.06095e-06	1.28008e-05
ENSG00000152782	PANK1	protein_coding	0.771407	0.00480785	0.0196148
ENSG00000186812	ZNF397	protein_coding	0.771237	1.92046e-06	2.18689e-05
ENSG00000130962	PRRG1	protein_coding	0.770594	0.000211295	0.0013596
ENSG00000275066	SYNRG	protein_coding	0.770531	0.00126106	0.00626697
ENSG00000165259	HDX	protein_coding	0.770324	0.000125358	0.000861052
ENSG00000006432	MAP3K9	protein_coding	0.769904	4.80719e-08	7.97392e-07
ENSG00000114573	ATP6V1A	protein_coding	0.769732	2.83003e-05	0.00023719
ENSG00000106006	HOXA6	protein_coding	0.769201	0.00865798	0.03175
ENSG00000117151	CTBS	protein_coding	0.768902	0.000441864	0.0025653
ENSG00000120725	SIL1	protein_coding	0.767635	0.000170651	0.00112792
ENSG00000140400	MAN2C1	protein_coding	0.767468	0.00115893	0.0058322
ENSG00000138768	USO1	protein_coding	0.767426	8.46373e-08	1.32723e-06
ENSG00000106086	PLEKHA8	protein_coding	0.766907	9.55657e-06	9.1697e-05
ENSG00000129493	HEATR5A	protein_coding	0.766349	3.94412e-05	0.00031559
ENSG00000078070	MCCC1	protein_coding	0.765584	1.1983e-07	1.82107e-06
ENSG00000189050	RNFT1	protein_coding	0.764555	0.00872299	0.0319487
ENSG00000076108	BAZ2A	protein_coding	0.764452	3.46508e-13	1.73826e-11
ENSG00000155366	RHOC	protein_coding	0.764366	0.00443469	0.0182691
ENSG00000124782	RREB1	protein_coding	0.76404	4.14581e-07	5.5424e-06
ENSG00000129003	VPS13C	protein_coding	0.762885	0.000734747	0.00395875
ENSG00000107882	SUFU	protein_coding	0.762766	1.12694e-05	0.000106016
ENSG00000105701	FKBP8	protein_coding	0.762615	0.00207273	0.00960735
ENSG00000135414	GDF11	protein_coding	0.762549	4.48232e-05	0.000354254
ENSG00000135926	TMBIM1	protein_coding	0.761814	0.000385446	0.00228657
ENSG00000175215	CTDSP2	protein_coding	0.761595	2.92537e-12	1.2264e-10
ENSG00000112655	PTK7	protein_coding	0.761559	3.36272e-05	0.000273517
ENSG00000122786	CALD1	protein_coding	0.761498	1.02199e-06	1.23885e-05
ENSG00000085365	SCAMP1	protein_coding	0.760472	1.84329e-07	2.66042e-06
ENSG00000147251	DOCK11	protein_coding	0.758692	0.000290719	0.0017888
ENSG00000101400	SNTA1	protein_coding	0.757963	0.000349937	0.00210492
ENSG00000125967	NECAB3	protein_coding	0.757582	0.00686531	0.0262569
ENSG00000185875	THNSL1	protein_coding	0.757478	0.00368724	0.015671
ENSG00000123191	ATP7B	protein_coding	0.757397	0.00578479	0.0227315
ENSG00000109458	GAB1	protein_coding	0.756524	0.000229955	0.00146237
ENSG00000179832	MROH1	protein_coding	0.756055	0.0092311	0.0334357
ENSG00000166025	AMOTL1	protein_coding	0.755677	0.000303512	0.00185701
ENSG00000144711	IQSEC1	protein_coding	0.755651	3.33922e-05	0.000272034
ENSG00000126775	ATG14	protein_coding	0.755256	2.37723e-05	0.000204039
ENSG00000130733	YIPF2	protein_coding	0.755215	9.85133e-05	0.000697788
ENSG00000163960	UBXN7	protein_coding	0.754784	2.23904e-08	4.02755e-07
ENSG00000188026	RILPL1	protein_coding	0.754746	9.14393e-05	0.000654386
ENSG00000187240	DYNC2H1	protein_coding	0.753785	0.001668	0.00799682
ENSG00000013288	MAN2B2	protein_coding	0.753418	5.42571e-06	5.54044e-05
ENSG00000138646	HERC5	protein_coding	0.753209	0.011765	0.0407565
ENSG00000163697	APBB2	protein_coding	0.752509	7.27892e-10	1.85044e-08
ENSG00000010704	HFE	protein_coding	0.752377	3.10464e-05	0.000255746
ENSG00000196576	PLXNB2	protein_coding	0.752031	0.00168217	0.00805913
ENSG00000204262	COL5A2	protein_coding	0.751355	4.14379e-05	0.000330161
ENSG00000185278	ZBTB37	protein_coding	0.751051	0.000617146	0.00341321
ENSG00000179476	C14orf28	protein_coding	0.750423	0.0131504	0.0447392
ENSG00000124786	SLC35B3	protein_coding	0.750163	6.05913e-08	9.82968e-07
ENSG00000133606	MKRN1	protein_coding	0.750057	1.32448e-11	4.98623e-10
ENSG00000169242	EFNA1	protein_coding	0.749435	0.00210367	0.00972679
ENSG00000087884	AAMDC	protein_coding	0.749396	2.96561e-05	0.000245763
ENSG00000103942	HOMER2	protein_coding	0.749388	8.87693e-08	1.38154e-06
ENSG00000134253	TRIM45	protein_coding	0.749349	0.0120789	0.0416496
ENSG00000144747	TMF1	protein_coding	0.749055	6.85458e-07	8.66486e-06
ENSG00000104805	NUCB1	protein_coding	0.748739	1.20076e-06	1.43369e-05
ENSG00000113595	TRIM23	protein_coding	0.748703	4.08278e-07	5.4723e-06
ENSG00000197746	PSAP	protein_coding	0.748545	0.00011922	0.000823664
ENSG00000163637	PRICKLE2	protein_coding	0.748436	9.84126e-05	0.000697528
ENSG00000155324	GRAMD3	protein_coding	0.748405	0.00575907	0.0226634
ENSG00000081019	RSBN1	protein_coding	0.74831	7.81065e-07	9.76001e-06
ENSG00000109436	TBC1D9	protein_coding	0.747822	7.50534e-06	7.37489e-05
ENSG00000011105	TSPAN9	protein_coding	0.747151	0.0106214	0.0375062
ENSG00000005483	KMT2E	protein_coding	0.74592	5.64874e-10	1.46609e-08
ENSG00000040633	PHF23	protein_coding	0.745847	3.78622e-10	1.01628e-08
ENSG00000072121	ZFYVE26	protein_coding	0.745707	0.000714751	0.00386917
ENSG00000149499	EML3	protein_coding	0.745681	0.00450486	0.0185102
ENSG00000198198	SZT2	protein_coding	0.7451	6.31176e-07	8.0725e-06
ENSG00000173706	HEG1	protein_coding	0.744855	5.83271e-09	1.19357e-07
ENSG00000139946	PELI2	protein_coding	0.744745	0.000684614	0.00372652
ENSG00000171940	ZNF217	protein_coding	0.744623	8.88554e-08	1.38184e-06
ENSG00000170903	MSANTD4	protein_coding	0.744284	2.75391e-06	3.01287e-05
ENSG00000165699	TSC1	protein_coding	0.743811	4.46256e-07	5.91611e-06
ENSG00000148218	ALAD	protein_coding	0.743737	4.26566e-09	9.04233e-08
ENSG00000156931	VPS8	protein_coding	0.743329	0.000372516	0.00221367
ENSG00000121064	SCPEP1	protein_coding	0.742505	0.000448942	0.00260054
ENSG00000157224	CLDN12	protein_coding	0.74201	0.000746678	0.00401469
ENSG00000169925	BRD3	protein_coding	0.742004	8.40239e-05	0.000608055
ENSG00000186666	BCDIN3D	protein_coding	0.740863	0.000180285	0.0011844
ENSG00000135951	TSGA10	protein_coding	0.739057	0.00126017	0.0062669
ENSG00000181004	BBS12	protein_coding	0.738298	0.000324779	0.00197138
ENSG00000160058	BSDC1	protein_coding	0.737716	3.80347e-10	1.01959e-08
ENSG00000144560	VGLL4	protein_coding	0.737146	0.000368507	0.00219553
ENSG00000158109	TPRG1L	protein_coding	0.736884	0.000370869	0.00220579
ENSG00000107521	HPS1	protein_coding	0.736595	0.00324894	0.014096
ENSG00000149557	FEZ1	protein_coding	0.735771	6.31641e-05	0.000477322
ENSG00000134247	PTGFRN	protein_coding	0.735464	0.000136536	0.000924011
ENSG00000163820	FYCO1	protein_coding	0.735068	0.000387236	0.00229455
ENSG00000151322	NPAS3	protein_coding	0.734791	0.000410753	0.00241432
ENSG00000143479	DYRK3	protein_coding	0.734737	0.0115597	0.0401741
ENSG00000143545	RAB13	protein_coding	0.734653	9.82723e-11	3.07275e-09
ENSG00000157426	AASDH	protein_coding	0.734627	0.000573041	0.00321052
ENSG00000132718	SYT11	protein_coding	0.733605	0.000531337	0.00300374
ENSG00000179094	PER1	protein_coding	0.733036	0.000712569	0.00386241
ENSG00000119431	HDHD3	protein_coding	0.732872	0.000599404	0.00333203
ENSG00000111269	CREBL2	protein_coding	0.732696	0.00438949	0.0181118
ENSG00000154451	GBP5	protein_coding	0.732525	0.00814059	0.0302173
ENSG00000142687	KIAA0319L	protein_coding	0.732402	2.11487e-07	3.01657e-06
ENSG00000173821	RNF213	protein_coding	0.731487	0.00109981	0.00559324
ENSG00000158966	CACHD1	protein_coding	0.731421	3.72431e-05	0.000299044
ENSG00000072786	STK10	protein_coding	0.731246	1.14909e-06	1.37757e-05
ENSG00000166123	GPT2	protein_coding	0.731219	1.56336e-05	0.000142153
ENSG00000041880	PARP3	protein_coding	0.730594	0.0032847	0.0142293
ENSG00000108679	LGALS3BP	protein_coding	0.730558	0.000919226	0.00478915
ENSG00000169087	HSPBAP1	protein_coding	0.730465	0.000352206	0.00211672
ENSG00000267680	ZNF224	protein_coding	0.728538	0.0123772	0.0425295
ENSG00000172986	GXYLT2	protein_coding	0.727761	0.00066597	0.00364906
ENSG00000134184	GSTM1	protein_coding	0.727538	0.00018324	0.00120076
ENSG00000042493	CAPG	protein_coding	0.727258	0.00940276	0.0339393
ENSG00000071246	VASH1	protein_coding	0.726997	0.000710502	0.0038539
ENSG00000131558	EXOC4	protein_coding	0.726913	4.06215e-08	6.83129e-07
ENSG00000139508	SLC46A3	protein_coding	0.726494	0.00715896	0.0271539
ENSG00000106479	ZNF862	protein_coding	0.726463	0.00180788	0.00856216
ENSG00000177200	CHD9	protein_coding	0.725192	2.55091e-06	2.81787e-05
ENSG00000102038	SMARCA1	protein_coding	0.725082	2.17547e-05	0.000189157
ENSG00000070269	TMEM260	protein_coding	0.724586	0.00095533	0.00494608
ENSG00000114353	GNAI2	protein_coding	0.724448	3.82972e-06	4.0384e-05
ENSG00000172667	ZMAT3	protein_coding	0.723901	0.00112469	0.00569595
ENSG00000147421	HMBOX1	protein_coding	0.72368	9.2736e-06	8.92304e-05
ENSG00000104946	TBC1D17	protein_coding	0.723134	0.000748519	0.00401724
ENSG00000139266	MARCH9	protein_coding	0.722994	2.03684e-06	2.30924e-05
ENSG00000176371	ZSCAN2	protein_coding	0.722684	0.00129748	0.00641848
ENSG00000011405	PIK3C2A	protein_coding	0.722285	0.000406721	0.00239559
ENSG00000155034	FBXL18	protein_coding	0.722218	0.000442258	0.00256614
ENSG00000186088	GSAP	protein_coding	0.721693	0.013986	0.0469105
ENSG00000124788	ATXN1	protein_coding	0.72077	4.53545e-05	0.000357781
ENSG00000148356	LRSAM1	protein_coding	0.72053	1.31633e-05	0.000121836
ENSG00000174804	FZD4	protein_coding	0.71885	3.43569e-05	0.000278794
ENSG00000092847	AGO1	protein_coding	0.718821	2.35077e-07	3.32779e-06
ENSG00000184371	CSF1	protein_coding	0.717639	6.04887e-06	6.11335e-05
ENSG00000091136	LAMB1	protein_coding	0.717607	1.33335e-05	0.000123301
ENSG00000105993	DNAJB6	protein_coding	0.717471	8.66337e-17	8.02935e-15
ENSG00000104447	TRPS1	protein_coding	0.717418	1.39961e-07	2.09314e-06
ENSG00000101199	ARFGAP1	protein_coding	0.716186	6.97281e-05	0.000519517
ENSG00000147118	ZNF182	protein_coding	0.716122	0.00125657	0.00625048
ENSG00000135929	CYP27A1	protein_coding	0.715696	0.00310122	0.0135452
ENSG00000182831	C16orf72	protein_coding	0.715197	4.49054e-08	7.48471e-07
ENSG00000148290	SURF1	protein_coding	0.714899	0.000113992	0.000791666
ENSG00000146826	C7orf43	protein_coding	0.714431	0.000214316	0.00137733
ENSG00000169220	RGS14	protein_coding	0.713871	0.00335091	0.0144797
ENSG00000159792	PSKH1	protein_coding	0.713542	2.57507e-05	0.000219019
ENSG00000197102	DYNC1H1	protein_coding	0.71329	0.000233621	0.00148204
ENSG00000054267	ARID4B	protein_coding	0.713223	1.40419e-05	0.000129331
ENSG00000197619	ZNF615	protein_coding	0.71277	6.07372e-06	6.12947e-05
ENSG00000157617	C2CD2	protein_coding	0.711888	2.91786e-05	0.000242975
ENSG00000196639	HRH1	protein_coding	0.711541	0.0147413	0.0489839
ENSG00000101236	RNF24	protein_coding	0.711298	0.000131852	0.000896128
ENSG00000065923	SLC9A7	protein_coding	0.710341	0.0145785	0.0485433
ENSG00000160219	GAB3	protein_coding	0.709335	0.0101825	0.0362225
ENSG00000115935	WIPF1	protein_coding	0.709264	0.000704763	0.00382612
ENSG00000120709	FAM53C	protein_coding	0.709258	2.87848e-14	1.69494e-12
ENSG00000171428	NAT1	protein_coding	0.709229	0.000127651	0.000873314
ENSG00000131171	SH3BGRL	protein_coding	0.708899	2.38492e-07	3.37383e-06
ENSG00000183808	RBM12B	protein_coding	0.708704	9.86592e-05	0.000698557
ENSG00000115020	PIKFYVE	protein_coding	0.708525	3.60801e-05	0.000290722
ENSG00000165458	INPPL1	protein_coding	0.708366	0.000303055	0.00185522
ENSG00000181827	RFX7	protein_coding	0.70717	5.11365e-09	1.06327e-07
ENSG00000137207	YIPF3	protein_coding	0.706689	3.57365e-10	9.69294e-09
ENSG00000170145	SIK2	protein_coding	0.705958	0.000118692	0.000820994
ENSG00000148450	MSRB2	protein_coding	0.705426	0.00959406	0.0345061
ENSG00000165886	UBTD1	protein_coding	0.705423	0.00845704	0.031168
ENSG00000175105	ZNF654	protein_coding	0.704169	5.11245e-05	0.000396935
ENSG00000128596	CCDC136	protein_coding	0.703974	0.00808845	0.0300453
ENSG00000111540	RAB5B	protein_coding	0.703814	6.48158e-06	6.49352e-05
ENSG00000130313	PGLS	protein_coding	0.703628	0.000495331	0.00282882
ENSG00000131759	RARA	protein_coding	0.703491	0.00127962	0.00634682
ENSG00000256294	ZNF225	protein_coding	0.702636	0.00350315	0.0150183
ENSG00000015532	XYLT2	protein_coding	0.702626	0.00284684	0.0125965
ENSG00000198182	ZNF607	protein_coding	0.7026	0.000758222	0.00406124
ENSG00000169862	CTNND2	protein_coding	0.702591	0.0032314	0.0140367
ENSG00000145555	MYO10	protein_coding	0.70215	0.00121265	0.00606397
ENSG00000100815	TRIP11	protein_coding	0.70164	0.000289477	0.00178275
ENSG00000197694	SPTAN1	protein_coding	0.700961	6.38384e-07	8.14452e-06
ENSG00000162337	LRP5	protein_coding	0.700843	0.00243759	0.0110265
ENSG00000109819	PPARGC1A	protein_coding	0.700063	0.000453966	0.0026267
ENSG00000151065	DCP1B	protein_coding	0.699366	0.000251176	0.00157646
ENSG00000243989	ACY1	protein_coding	0.6985	0.00626215	0.0242871
ENSG00000018189	RUFY3	protein_coding	0.698022	1.01416e-06	1.23184e-05
ENSG00000134107	BHLHE40	protein_coding	0.697765	1.57011e-06	1.82514e-05
ENSG00000198728	LDB1	protein_coding	0.697314	2.18044e-06	2.45454e-05
ENSG00000184432	COPB2	protein_coding	0.69723	1.09261e-14	6.88478e-13
ENSG00000186111	PIP5K1C	protein_coding	0.697128	0.000858693	0.0045205
ENSG00000185658	BRWD1	protein_coding	0.696881	1.03186e-05	9.79381e-05
ENSG00000164300	SERINC5	protein_coding	0.69686	0.00239995	0.0109122
ENSG00000167671	UBXN6	protein_coding	0.696799	0.00108206	0.00551381
ENSG00000155275	TRMT44	protein_coding	0.696483	0.000320776	0.00195109
ENSG00000133103	COG6	protein_coding	0.696434	7.66043e-08	1.21637e-06
ENSG00000100577	GSTZ1	protein_coding	0.696404	1.64685e-05	0.000148828
ENSG00000070759	TESK2	protein_coding	0.695989	0.00324356	0.0140836
ENSG00000133065	SLC41A1	protein_coding	0.694854	6.54327e-09	1.32067e-07
ENSG00000105855	ITGB8	protein_coding	0.693675	5.42071e-05	0.000416798
ENSG00000115998	C2orf42	protein_coding	0.693049	0.000116906	0.000809453
ENSG00000166016	ABTB2	protein_coding	0.692236	0.000540991	0.00305164
ENSG00000176142	TMEM39A	protein_coding	0.692115	1.42935e-05	0.000131297
[truncated: 3,493 more rows]

## Sheet: 4.T24vsT1_lincRNA
Gene_ID	Gene_Name	Biotype	log2FoldChange	pvalue	padj
ENSG00000228162	AC097713.3	lincRNA	6.80168	0.000721337	0.00389767
ENSG00000257137	C12orf80	lincRNA	6.59871	0.000699486	0.00380238
ENSG00000271734	RP1-111B22.3	lincRNA	5.88514	0.0137138	0.0461999
ENSG00000225493	LINC01107	lincRNA	5.52903	0.00131936	0.00650956
ENSG00000227630	LINC01132	lincRNA	5.39874	0.00435539	0.018006
ENSG00000197445	C16orf47	lincRNA	5.38494	0.00833669	0.030851
ENSG00000236714	AC005592.1	lincRNA	5.33957	0.00283169	0.0125376
ENSG00000253227	RP11-383J24.1	lincRNA	5.33628	0.014704	0.0488905
ENSG00000275294	RP11-428O18.6	lincRNA	5.16085	0.00467517	0.0191491
ENSG00000234177	LINC01114	lincRNA	5.0117	0.000248312	0.00156093
ENSG00000236819	LINC01563	lincRNA	5.00879	5.85541e-05	0.000445745
ENSG00000230438	SERPINB9P1	lincRNA	4.7708	1.51878e-06	1.77246e-05
ENSG00000203635	AC144450.2	lincRNA	4.55559	0.0111064	0.0389395
ENSG00000246548	RP11-7F17.5	lincRNA	4.55554	0.0105624	0.0373296
ENSG00000225506	CYP4A22-AS1	lincRNA	4.53064	0.00857571	0.0315154
ENSG00000281920	RP11-418H16.1	lincRNA	4.49815	0.00363719	0.0154901
ENSG00000214650	RP11-83B20.1	lincRNA	4.28452	6.93606e-06	6.89204e-05
ENSG00000224259	LINC01133	lincRNA	4.24818	0.00238833	0.0108703
ENSG00000231535	LINC00278	lincRNA	4.11315	0.00762092	0.0286016
ENSG00000235806	RP4-646N3.1	lincRNA	4.10324	0.00153793	0.00745275
ENSG00000240050	RP1-93H18.1	lincRNA	3.82941	0.0143061	0.0477749
ENSG00000232774	FLJ22447	lincRNA	3.76686	0.00836015	0.0309212
ENSG00000281162	LINC01127	lincRNA	3.58263	0.00837129	0.0309458
ENSG00000233895	RP1-122P22.2	lincRNA	3.56475	0.00181992	0.00861325
ENSG00000250337	LINC01021	lincRNA	3.36254	0.0127919	0.0437141
ENSG00000281205	LINC00950	lincRNA	3.34587	5.98653e-08	9.72716e-07
ENSG00000235314	LINC00957	lincRNA	2.96428	0.0113546	0.0396011
ENSG00000258512	LINC00239	lincRNA	2.94851	0.000896469	0.00468713
ENSG00000223382	RP5-1125N11.2	lincRNA	2.94034	0.000279919	0.00173163
ENSG00000231551	RP11-495P10.1	lincRNA	2.86742	0.000108961	0.000761463
ENSG00000277215	SPANXA2-OT1	lincRNA	2.80883	0.00436577	0.0180391
ENSG00000243321	RP11-167H9.3	lincRNA	2.74813	0.0123124	0.0423417
ENSG00000235172	LINC01366	lincRNA	2.46035	0.0028575	0.0126383
ENSG00000260910	LINC00565	lincRNA	2.43315	0.0106316	0.0375309
ENSG00000223396	RP11-134G8.5	lincRNA	2.40681	0.000387669	0.00229646
ENSG00000225783	MIAT	lincRNA	2.37827	1.72469e-05	0.000154579
ENSG00000272068	RP11-284F21.9	lincRNA	2.28569	1.51977e-14	9.37631e-13
ENSG00000231877	RP11-177F15.1	lincRNA	2.27457	0.00552809	0.0218962
ENSG00000260604	RP1-140K8.5	lincRNA	2.20725	3.89776e-07	5.24813e-06
ENSG00000236204	LINC01376	lincRNA	2.19056	0.0107118	0.0377683
ENSG00000246640	RP11-1094H24.4	lincRNA	2.18943	0.000947127	0.00491013
ENSG00000214900	LINC01588	lincRNA	2.18161	0.0052859	0.0211313
ENSG00000231768	LINC01354	lincRNA	2.14843	0.00120282	0.00602663
ENSG00000230454	U73166.2	lincRNA	2.14309	0.00098049	0.00506239
ENSG00000259577	RP11-430B1.2	lincRNA	2.14179	0.00128512	0.00636647
ENSG00000266904	CTC-559E9.1	lincRNA	2.09261	0.0112118	0.0391892
ENSG00000232593	KANTR	lincRNA	2.05878	0.0116556	0.0404706
ENSG00000280587	LINC01348	lincRNA	2.03605	0.00241536	0.0109523
ENSG00000249328	RP11-26J3.1	lincRNA	1.99663	0.0144664	0.0482165
ENSG00000233077	LINC01271	lincRNA	1.93316	0.000832641	0.00440129
ENSG00000203999	LINC01270	lincRNA	1.9243	4.92682e-05	0.00038411
ENSG00000179406	LINC00174	lincRNA	1.89249	1.47437e-05	0.000134833
ENSG00000272168	CASC15	lincRNA	1.88923	9.61871e-09	1.87901e-07
ENSG00000224397	LINC01272	lincRNA	1.83376	0.00781293	0.0291705
ENSG00000281406	BLACAT1	lincRNA	1.83305	9.35923e-11	2.93086e-09
ENSG00000175746	C15orf54	lincRNA	1.77654	0.0036243	0.0154511
ENSG00000240875	LINC00886	lincRNA	1.7466	0.000641185	0.00352635
ENSG00000232259	RP11-4C20.3	lincRNA	1.73265	0.0115196	0.0400754
ENSG00000235823	OLMALINC	lincRNA	1.72329	6.47265e-17	6.10852e-15
ENSG00000239332	LINC01119	lincRNA	1.71699	0.000140424	0.000947223
ENSG00000261087	KB-1460A1.5	lincRNA	1.70111	0.00447931	0.0184236
ENSG00000261512	RP11-46D6.1	lincRNA	1.63857	0.0040061	0.0167709
ENSG00000250903	GMDS-AS1	lincRNA	1.59094	1.43892e-05	0.000132059
ENSG00000256124	LINC01152	lincRNA	1.57289	3.25063e-05	0.00026576
ENSG00000273576	RP11-390P24.1	lincRNA	1.54213	0.000993978	0.00512564
ENSG00000261888	AC144831.1	lincRNA	1.54051	0.00178989	0.00849641
ENSG00000235609	AF127936.9	lincRNA	1.53336	6.00486e-08	9.74928e-07
ENSG00000274220	RP11-77K12.9	lincRNA	1.52965	0.00855177	0.0314386
ENSG00000225511	LINC00475	lincRNA	1.46012	0.00384212	0.0161861
ENSG00000248508	SRP14-AS1	lincRNA	1.45772	4.76959e-05	0.000373542
ENSG00000230487	PSMG3-AS1	lincRNA	1.40854	1.75662e-08	3.23292e-07
ENSG00000233396	RP11-458D21.1	lincRNA	1.40594	0.000181776	0.0011923
ENSG00000263004	RP11-166P13.3	lincRNA	1.40524	0.00224137	0.0102806
ENSG00000236039	AC017060.1	lincRNA	1.3985	0.00791608	0.0295064
ENSG00000153363	LINC00467	lincRNA	1.37595	1.60325e-08	2.99062e-07
ENSG00000259070	LINC00639	lincRNA	1.36562	3.52739e-06	3.75988e-05
ENSG00000256806	C17orf100	lincRNA	1.3572	4.77899e-05	0.000374137
ENSG00000245532	NEAT1	lincRNA	1.35099	1.193e-08	2.28305e-07
ENSG00000176728	TTTY14	lincRNA	1.33607	0.000459081	0.00265333
ENSG00000258701	LINC00638	lincRNA	1.32868	0.00214508	0.00989167
ENSG00000197813	CTC-301O7.4	lincRNA	1.2919	0.000834682	0.00441095
ENSG00000262468	LINC01569	lincRNA	1.28156	0.00173729	0.00828671
ENSG00000237310	GS1-124K5.4	lincRNA	1.19426	0.000180863	0.00118671
ENSG00000230615	RP5-1198O20.4	lincRNA	1.17979	0.0082811	0.0306617
ENSG00000272341	RP1-151F17.2	lincRNA	1.1555	0.00592121	0.0231911
ENSG00000253669	KB-1732A1.1	lincRNA	1.09518	0.0110164	0.0386501
ENSG00000273230	RP11-1246C19.1	lincRNA	1.08568	3.52849e-07	4.80097e-06
ENSG00000182165	TP53TG1	lincRNA	1.08214	2.32432e-06	2.5953e-05
ENSG00000226137	BAIAP2-AS1	lincRNA	1.04776	6.7635e-08	1.08785e-06
ENSG00000197180	CH17-340M24.3	lincRNA	1.04482	0.00377824	0.0159625
ENSG00000272695	GAS6-AS2	lincRNA	1.00324	0.0111197	0.0389659
ENSG00000230733	AC092171.4	lincRNA	0.999755	4.04477e-08	6.8076e-07
ENSG00000230590	FTX	lincRNA	0.984761	0.0012611	0.00626697
ENSG00000235180	LINC00601	lincRNA	0.974202	0.00874959	0.0320065
ENSG00000215386	MIR99AHG	lincRNA	0.947777	0.000300699	0.00184253
ENSG00000271334	CTD-2078B5.2	lincRNA	0.936335	0.0112769	0.0393502
ENSG00000255455	RP11-890B15.3	lincRNA	0.904531	1.58116e-07	2.33425e-06
ENSG00000282851	BISPR	lincRNA	0.879479	0.00210212	0.00972616
ENSG00000273033	RP11-67L2.2	lincRNA	0.836602	0.000274978	0.00170617
ENSG00000273142	RP11-458F8.4	lincRNA	0.80477	0.00144269	0.0070391
ENSG00000278730	RP11-147L13.11	lincRNA	0.797476	1.77389e-09	4.11018e-08
ENSG00000246898	LINC00920	lincRNA	0.760686	0.00363167	0.015473
ENSG00000275764	RP11-582E3.6	lincRNA	0.663065	0.00837801	0.0309651
ENSG00000223891	OSER1-AS1	lincRNA	0.657606	0.0122773	0.042235
ENSG00000227036	LINC00511	lincRNA	0.617348	0.0130795	0.0445644
ENSG00000261824	LINC00662	lincRNA	0.592548	0.00609958	0.0237189
ENSG00000245526	LINC00461	lincRNA	0.467075	0.00746575	0.0280805
ENSG00000281649	EBLN3	lincRNA	0.43624	8.37393e-05	0.000606222
ENSG00000273156	RP11-127B20.2	lincRNA	-5.82729	0.000645491	0.00354719
ENSG00000234883	MIR155HG	lincRNA	-5.80463	0.000444923	0.00257943
ENSG00000274015	CTD-2302E22.6	lincRNA	-5.34333	0.0150463	0.0497723
ENSG00000251611	RP11-610P16.1	lincRNA	-5.26185	0.0037608	0.0159084
ENSG00000261079	RP11-252A24.3	lincRNA	-4.243	0.0132913	0.045063
ENSG00000263884	RP11-705O1.8	lincRNA	-3.40231	0.011808	0.0408653
ENSG00000250548	RP11-47I22.2	lincRNA	-3.289	0.00728186	0.027519
ENSG00000272079	LA16c-380H5.5	lincRNA	-2.97519	3.39393e-05	0.00027573
ENSG00000246465	RP11-57A19.2	lincRNA	-2.85888	0.00307055	0.013434
ENSG00000283646	RP11-24F11.5	lincRNA	-2.4788	0.011958	0.0412876
ENSG00000272853	RP11-398C13.6	lincRNA	-2.46968	0.00126418	0.00627929
ENSG00000269888	RP11-3P17.5	lincRNA	-2.3824	0.00112791	0.00570805
ENSG00000274925	CTD-2547G23.4	lincRNA	-2.2044	0.000367402	0.00219021
ENSG00000273723	RP11-93H24.3	lincRNA	-2.20369	0.000146649	0.000985673
ENSG00000268798	CTB-25B13.5	lincRNA	-2.14882	0.000103926	0.000732088
ENSG00000275632	RP5-967N21.11	lincRNA	-1.94348	0.00169666	0.00811162
ENSG00000238266	LINC00707	lincRNA	-1.9417	6.71311e-05	0.00050307
ENSG00000278238	RP11-245D16.4	lincRNA	-1.92947	2.16913e-05	0.000188685
ENSG00000266402	SNHG25	lincRNA	-1.9258	0.0142019	0.0474654
ENSG00000272716	RP11-563N4.1	lincRNA	-1.92509	0.00687522	0.0262802
ENSG00000263731	RP11-498C9.15	lincRNA	-1.88887	3.19865e-05	0.000262183
ENSG00000273162	RP11-108L7.15	lincRNA	-1.68747	0.00422161	0.0175417
ENSG00000271576	RP11-486G15.2	lincRNA	-1.56334	0.00560095	0.0221255
ENSG00000196741	LINC01560	lincRNA	-1.53991	7.86034e-05	0.00057609
ENSG00000261526	CTB-31O20.2	lincRNA	-1.49357	7.87757e-05	0.000576944
ENSG00000268471	MIR4453	lincRNA	-1.48189	5.68259e-06	5.77139e-05
ENSG00000225383	SFTA1P	lincRNA	-1.45234	1.79408e-05	0.000160104
ENSG00000237753	AC079922.3	lincRNA	-1.42581	0.00149521	0.00726273
ENSG00000224687	RASAL2-AS1	lincRNA	-1.3961	6.66792e-06	6.66405e-05
ENSG00000250899	RP11-253E3.3	lincRNA	-1.31133	3.0574e-05	0.00025266
ENSG00000267321	RP11-1094M14.11	lincRNA	-1.26978	3.93498e-10	1.05211e-08
ENSG00000247363	RP11-637A17.2	lincRNA	-1.19299	0.00876317	0.0320335
ENSG00000228106	RP11-452F19.3	lincRNA	-1.15259	9.96541e-12	3.84982e-10
ENSG00000230844	ZNF674-AS1	lincRNA	-1.11258	1.30533e-05	0.00012098
ENSG00000222041	LINC00152	lincRNA	-1.08284	3.69695e-07	5.00632e-06
ENSG00000272994	RP11-332H14.2	lincRNA	-1.06283	0.00128789	0.00637714
ENSG00000276529	AP001505.10	lincRNA	-1.01166	0.000197347	0.00128142
ENSG00000255198	SNHG9	lincRNA	-0.97092	0.000206874	0.00133448
ENSG00000273344	PAXIP1-AS1	lincRNA	-0.946808	0.00584947	0.0229449
ENSG00000273015	RP11-352M15.2	lincRNA	-0.908923	3.14313e-05	0.000258402
ENSG00000224032	EPB41L4A-AS1	lincRNA	-0.898956	0.000218651	0.00140126
ENSG00000267100	ILF3-AS1	lincRNA	-0.874549	6.9338e-05	0.000516983
ENSG00000170846	AC093323.3	lincRNA	-0.734047	0.00259385	0.0116232
ENSG00000280798	LINC00294	lincRNA	-0.648025	0.000212991	0.00137009
ENSG00000269893	SNHG8	lincRNA	-0.632115	0.000114961	0.000797854
ENSG00000232677	LINC00665	lincRNA	-0.623071	3.01827e-08	5.23775e-07
ENSG00000257698	RP11-620J15.3	lincRNA	-0.585978	0.000843376	0.00444779
ENSG00000247516	MIR4458HG	lincRNA	-0.552014	0.0144495	0.0481758
ENSG00000246067	RAB30-AS1	lincRNA	-0.527812	0.0021258	0.00981592
ENSG00000233864	TTTY15	lincRNA	-0.494196	0.000206658	0.00133355
ENSG00000255135	RP11-111M22.3	lincRNA	-0.461472	0.00576164	0.022667
ENSG00000172965	MIR4435-2HG	lincRNA	-0.439088	6.15434e-06	6.20175e-05
ENSG00000214293	APTR	lincRNA	-0.365235	0.0102619	0.0364442

## Sheet: 5.lncRNA cancer
LncRNA name	Cancer name	Methods	Expression pattern	Drug resistant	Circulating	Prognostic	Pubmed ID		lncRNA UP or Down regulated in T24
BAIAP2-AS1	hepatocellular carcinoma	microarray, qPCR, RNAi etc.	up-regulated	✘	✘	✔	27285756		BAIAP2-AS1
BISPR	papillary thyroid cancer	Microarray, qPCR, Western blot etc.	up-regulated	✘	✘	✔	29856242		BISPR
BLACAT1	papillary thyroid cancer	qPCR etc.	down-regulated	✘	✔	✔	29599647		BLACAT1
BLACAT1	cervical cancer	qPCR, Western blot, in vitro knockdown	up-regulated	✘	✘	✔	29456724		CASC15
BLACAT1	colorectal cancer	qPCR, RNAi, Western blot, RIP, ChIP, Flow cytometry assay, Cell proliferation assay etc.	up-regulated	✘	✘	✔	28277544		FLJ22447
BLACAT1	colorectal cancer	qPCR	up-regulated	✘	✔	✔	28406230		FTX	X
BLACAT1	non small cell lung cancer	qPCR, Western blot, Luciferase reporter assay etc.	up-regulated	✘	✘	✔	28885863		GAS6-AS2
BLACAT1	cervical cancer	qPCR, RNAi, Western blot etc.	up-regulated	✘	✘	✔	29863244		LINC00174
BLACAT1	lung adenocarcinoma	qPCR, RNAi, Flow cytometry assay etc.	up-regulated	✘	✘	✔	26918601		LINC00511
BLACAT1	colorectal cancer	qPCR, RNAi, Western blot, Flow cytometry assay, Cell proliferation assay etc.	up-regulated	✘	✘	✔	28260919		TP53TG1
BLACAT1	gastric cancer	qPCR, RNAi etc.	up-regulated	✘	✘	✔	25755750		NEAT1
BLACAT1	bladder cancer	microarray, qPCR, RNAi, ISH etc.	up-regulated	✘	✘	✔	23688781		LINC01021
CASC15	hepatocellular carcinoma	qPCR, Western blot, in vitro knockdown	up-regulated	✘	✘	✔	29075788		LINC01133
CASC15	gastric cancer	qPCR, microarray	up-regulated	✘	✘	✔	29272000		MIAT
CASC15	gastric cancer	RNA-seq, RT-PCR, Western blot, Luciferase reporter assay, in vitro knockdown, RIP	up-regulated	✘	✘	✔	29489064		MIR155HG
CASC15	neuroblastoma	RNA-seq, qPCR, RNAi, Luciferase reporter assay, RNA-FISH etc.	down-regulated	✘	✘	✔	26100672		SFTA1P
FLJ22447	oral squamous cell carcinoma	RNA-seq, qPCR, RIP	up-regulated	✘	✘	✔	29346528		SNHG8
FTX	glioma	qPCR, Cell transfection, Western blot, MTT assay etc.	up-regulated	✘	✘	✔	28112756		ZNF674-AS1
FTX	hepatocellular carcinoma	RIP etc.	down-regulated	✘	✘	✔	27065331		ILF3-AS1
FTX	colorectal cancer	qPCR, RNAi etc.	up-regulated	✘	✘	✔	26629053		LINC00152
FTX	hepatocellular carcinoma	qPCR, RNAi, Western blot, Cell proliferation assay, MTT assay etc.	up-regulated	✘	✘	✔	26992218		LINC00665
FTX	colorectal cancer	qPCR, RIP, etc.	up-regulated	✘	✘	✔	29925853		LINC00707
FTX	acute myeloid leukemia	Microarray, qPCR, Western blot, Flow cytometry assay, RIP, etc.	up-regulated	✔	✘	✔	29880818
GAS6-AS2	acute myeloid leukemia	qPCR etc.	up-regulated	✔	✘	✔	29677511
ILF3-AS1	melanoma	qPCR, RIP etc.	up-regulated	✘	✘	✔	28935763
LINC00152	colon cancer	qPCR, Western blot, Luciferase reporter assay, RIP etc.	up-regulated	✘	✘	✔	29606502
LINC00152	tongue squamous cell carcinoma	qPCR	up-regulated	✘	✘	✔	28367232
LINC00152	esophageal squamous cell cancer	microarray, qPCR etc.	up-regulated	✘	✘	✔	27855375
LINC00152	glioblastoma	qPCR, Western blot etc.	up-regulated	✘	✘	✔	29671226
LINC00152	colon cancer	qPCR, Western blot, Luciferase reporter assay, Cell proliferation assay etc.	up-regulated	✔	✘	✔	27633443
LINC00152	clear cell renal cell carcinoma	qPCR, RNAi, Cell proliferation assay etc.	up-regulated	✘	✘	✔	27186403
LINC00152	colorectal cancer	qPCR, Western blot etc,	up-regulated	✔	✘	✔	29180678
LINC00152	lung cancer	qPCR, microarray etc.	up-regulated	✘	✘	✔	28592840
LINC00152	lung adenocarcinoma	qPCR etc.	up-regulated	✘	✘	✔	28819405
LINC00152	glioma	qPCR, Western blot, Luciferase reporter assay etc.	up-regulated	✘	✘	✔	28651608
LINC00152	colorectal cancer	qPCR	up-regulated	✘	✘	✔	29345294
LINC00152	hepatocellular carcinoma	qPCR, Western blot, Luciferase reporter assay, in vitro knockdown etc.	down-regulated	✘	✘	✔	29617624
LINC00152	gastric cancer	Microarray, qPCR, Western blot, RNAi etc.	up-regulated	✘	✘	✔	29339419
LINC00152	glioblastoma	qPCR, Western blot analysis, RNA-seq	up-regulated	✘	✘	✔	29991527
LINC00152	colorectal cancer	qPCR, Western blot, etc.	down-regulation	✘	✘	✔	29956750
LINC00152	glioblastoma	qPCR, Western blot etc.	up-regulated	✘	✘	✔	29671226
LINC00152	glioma	RNA-seq, qPCR etc.	up-regulated	✘	✘	✘	27923049
LINC00152	glioma	qPCR, Luciferase reporter assay, in vitro knockdown	up-regulated	✘	✘	✘	29669323
LINC00174	colorectal cancer	qPCR, Luciferase reporter assay etc.	up-regulated	✘	✘	✔	29729381
LINC00511	pancreatic ductal adenocarcinoma	qPCR, Luciferase reporter assay, Western blot, RIP	up-regulated	✘	✘	✔	28984028
LINC00511	non small cell lung cancer	qPCR, RNAi, Western blot, RNA pull-down assay etc.	up-regulated	✘	✘	✔	27845772
LINC00665	hepatocellular carcinoma	RNA-seq, qPCR etc.	up-regulated	✘	✘	✔	29728556
LINC00707	lung adenocarcinoma	qPCR, Western blot, RNAi	up-regulated	✔	✘	✔	29482190
LINC01021	colorectal cancer	qPCR, Luciferase reporter assay, Western blot etc.	up-regulated	✔	✘	✔	29262524
LINC01133	pancreatic ductal adenocarcinoma	qPCR etc.	up-regulated	✔	✘	✔	29458145
LINC01133	colorectal cancer	qPCR	down-regulated	✘	✘	✔	28537675
LINC01133	non small cell lung cancer	qPCR, RNAi, Western blot, RIP, Flow cytometry assay, Cell proliferation assay etc.	up-regulated	✘	✘	✔	26840083
LINC01133	lung squamous cell carcinoma	microarray, qPCR, RNAi etc.	up-regulated	✘	✘	✔	25908174
LINC01133	esophageal squamous cell cancer	qRT-PCR ect.	down-regulated	✘	✘	✔	30007982
MIAT	lung cancer	RNA-seq, qPCR, Western blot, Luciferase reporter assay, in vitro knockdown, RIP	up-regulated	✔	✘	✔	29487526
MIAT	chronic lymphocytic leukemia	qPCR, RNAi, Western blot, Cell proliferation assay etc.	up-regulated	✘	✔	✔	27527866
MIR155HG	colon cancer	microarray, qPCR, RNA pull-down assay etc.	down-regulated	✔	✘	✔	27821766
MIR155HG	glioma	microarray, qPCR etc.	up-regulated	✘	✘	✔	27764782
MIR155HG	glioma	qPCR etc.	down-regulated	✘	✘	✘	25645334
NEAT1	malignant pleural mesothelioma	microarray, qPCR etc.	up-regulated	✘	✘	✔	23976967
NEAT1	multiple myeloma	qPCR, Luciferase reporter assay, Western blot	up-regulated	✔	✔	✔	29205703
NEAT1	thyroid cancer	qPCR, RNAi, Western blot, RNA pull-down assay, Cell migration and invasion assay etc.	up-regulated	✘	✘	✔	28000845
NEAT1	renal cell carcinoma	qPCR, Western blot, in vitro knockdown	up-regulated	✘	✘	✔	28968960
NEAT1	pancreatic cancer	qPCR, RNAi, Dual-luciferase reporter assay, Cell proliferation assay etc.	up-regulated	✘	✘	✔	27888106
NEAT1	cholangiocarcinoma	qPCR, Western blot, RNAi, RIP, ChIP	up-regulated	✘	✘	✔	28810932
NEAT1	clear cell renal cell carcinoma	qPCR, RNAi, Western blot, Flow cytometry assay, CCK-8 assay etc.	up-regulated	✘	✘	✔	28269753
NEAT1	osteosarcoma	RNA-seq, qPCR, RNAi, Luciferase reporter assay, Cell growth assay etc.	up-regulated	✘	✘	✔	28295289
NEAT1	ovarian cancer	qPCR, luciferase reporter assay, Western blot etc.	up-regulated	✔	✘	✔	29180871
NEAT1	ovarian cancer	qPCR etc.	up-regulated	✘	✘	✔	27608895
NEAT1	oral squamous cell carcinoma	qPCR, Western blot, Luciferase reporter assay, in vitro knockdown etc.	up-regulated	✘	✘	✔	29484420
NEAT1	cervical cancer	qPCR, Luciferase reporter assay, Western blot, RIP	up-regulated	✘	✘	✔	29416780
NEAT1	osteosarcoma	qPCR, RNAi etc.	up-regulated	✘	✘	✔	29654165
NEAT1	cervical cancer	qPCR, Luciferase reporter assay, in vitro knockdown	up-regulated	✘	✘	✔	29207151
NEAT1	nasopharyngeal cancer	qPCR, Western blot, Luciferase reporter assay etc.	up-regulated	✘	✘	✔	27020592
NEAT1	lung cancer	RNA-seq, qPCR, RNAi, Luciferase reporter assay, Cell growth assay etc.	up-regulated	✘	✘	✔	28295289
NEAT1	lung cancer	RNAi, qPCR etc.	up-regulated	✘	✘	✔	28615056
NEAT1	colorectal cancer	qPCR etc.	up-regulated	✘	✘	✔	26314847
NEAT1	esophageal squamous cell cancer	qPCR, RNAi etc.	up-regulated	✘	✘	✔	26609486
NEAT1	prostate cancer	RNA-seq, qPCR, ChIP etc.	up-regulated	✔	✘	✔	25415230
NEAT1	prostate cancer	RNA-seq, microarray, qPCR, RNAi, Northern blot etc.	up-regulated	✘	✘	✔	23728290
NEAT1	glioma	qPCR etc.	up-regulated	✔	✘	✔	26582084
NEAT1	gastric cancer	qPCR, RNAi, Western blot, Cell proliferation assay etc.	up-regulated	✘	✘	✔	27095450
NEAT1	nasopharyngeal cancer	qPCR, Western blot etc.	down-regulated	✔	✘	✔	29050268
NEAT1	colorectal cancer	qPCR, Western blot, Flow cytometry assay etc.	up-regulated	✘	✔	✔	28013491
NEAT1	colorectal cancer	qPCR, RNAi, Cell proliferation assay, Cell invasion assay etc.	up-regulated	✘	✔	✔	26552600
NEAT1	hepatocellular carcinoma	qPCR, Luciferase reporter assay, Western blot, RIP	up-regulated	✘	✘	✔	29219178
NEAT1	hepatocellular carcinoma	qPCR etc.	up-regulated	✘	✘	✔	26191242
NEAT1	hepatocellular carcinoma	qPCR etc.	up-regulated	✘	✘	✔	26378581
NEAT1	breast cancer	qPCR, ISH etc.	up-regulated	✘	✘	✔	25417700
NEAT1	non small cell lung cancer	qPCR, RNAi, Western blot, RNA pull-down assay etc.	up-regulated	✘	✘	✔	27351135
NEAT1	non small cell lung cancer	qPCR, Western blot, Luciferase reporter assay, in vitro knockdown	up-regulated	✘	✘	✔	28762332
NEAT1	non small cell lung cancer	qPCR, RNAi, Western blot, Cell migration and invasion assay, CCK-8 assay etc.	up-regulated	✘	✘	✔	28239820
NEAT1	breast cancer	qPCR, Luciferase reporter assay, Western blot	up-regulated	✔	✘	✔	28720546
NEAT1	hepatocellular carcinoma	qPCR, Western blot etc.	up-regulated	✘	✘	✔	29764424
NEAT1	breast cancer	qPCR, luciferase assay etc.	down-regulated	✘	✘	✔	28946559
NEAT1	hepatocellular carcinoma	qPCR, Western blot etc.	down-regulated	✘	✘	✔	28526689
NEAT1	breast cancer	qPCR, RNAi, Western blot, MTT assay etc.	up-regulated	✘	✘	✔	28338194
NEAT1	hepatocellular carcinoma	qPCR, RNAi etc.	up-regulated	✘	✘	✔	28732670
NEAT1	cholangiocarcinoma	qPCR, Western Blot, RIP, ChIP, etc.	up-regulated	✘	✘	✔	29970216
NEAT1	glioblastoma	qPCR etc.	up-regulated	✘	✘	✔	23046790
NEAT1	glioma	qPCR etc.	up-regulated	✘	✘	✘	27878295
NEAT1	glioma	qPCR, RNAi, Western blot, ChIP, Luciferase reporter assay etc.	up-regulated	✘	✘	✘	28185956
NEAT1	glioma	qPCR, Cell transfection, Western blot, RIP, Dual-luciferase reporter assay, Cell migration and invasion assay etc.	up-regulated	✘	✘	✘	27556696
NEAT1	glioma	qPCR, RNAi, Western blot, Luciferase reporter assay, Cell proliferation assay etc.	up-regulated	✘	✘	✘	26242266
SFTA1P	lung squamous cell carcinoma	qPCR, Western blot etc.	up-regulated	✔	✘	✔	29228625
SFTA1P	gastric cancer	qPCR, Western blot etc.	down-regulated	✘	✘	✔	29523596
SFTA1P	lung adenocarcinoma	qPCR, Cell transfection, Cell migration and invasion assay etc.	down-regulated	✘	✘	✔	28231733
SNHG8	malignant pleural mesothelioma	microarray, qPCR etc.	up-regulated	✔	✘	✔	23976967
SNHG8	endometrial cancer	qPCR, Western blot, Luciferase reporter assay etc.	up-regulated	✘	✘	✔	29630089
TP53TG1	colon cancer	microarray, qPCR, RNA pull-down assay etc.	down-regulated	✘	✘	✔	27821766
TP53TG1	gastric cancer	microarray, MSP-PCR, Immunohistochemistry etc.	differential expression	✘	✘	✔	27821766
TP53TG1	glioma	qPCR	up-regulated	✘	✘	✘	28569381
ZNF674-AS1	hepatocellular carcinoma	qPCR etc.	down-regulated	✘	✘	✔	27896271
