# Supplementary material for: Genomic analyses of early responses to radiation inglioblastoma reveal new alterations at transcription,splicing, and translation levels
Source: Sci Rep. 2020 Jun 2;10:8979. doi: 10.1038/s41598-020-65638-1 (PMC7265345; doi:10.1038/s41598-020-65638-1)
Supplement: Supplementary file 7 — Supplementary Table S7 [file 41598_2020_65638_MOESM7_ESM.xlsx]

## Sheet: 1.All_T1vsT0_allevents
GeneID	Gene_name	Gene_type	RI	SE	MXE	A3SS	A5SS
ENSG00000205885	C1RL-AS1	antisense	-	-	-	+	-
ENSG00000251022	THAP9-AS1	antisense	-	+	-	-	-
ENSG00000254300	LINC01111	lincRNA	-	+	-	-	-
ENSG00000262468	LINC01569	lincRNA	-	+	-	-	-
ENSG00000196295	AC005154.6	processed_transcript	-	+	-	-	-
ENSG00000273345	CTD-2410N18.4	processed_transcript	-	-	+	-	-
ENSG00000005339	CREBBP	protein_coding	-	+	-	-	-
ENSG00000006025	OSBPL7	protein_coding	-	-	-	+	-
ENSG00000013563	DNASE1L1	protein_coding	-	+	-	-	-
ENSG00000017260	ATP2C1	protein_coding	-	-	-	+	-
ENSG00000025293	PHF20	protein_coding	-	+	-	-	-
ENSG00000026508	CD44	protein_coding	-	+	-	-	-
ENSG00000026652	AGPAT4	protein_coding	-	+	-	-	-
ENSG00000039139	DNAH5	protein_coding	-	-	-	+	-
ENSG00000049246	PER3	protein_coding	-	+	-	-	-
ENSG00000050820	BCAR1	protein_coding	-	+	-	-	-
ENSG00000051341	POLQ	protein_coding	-	+	-	-	-
ENSG00000059377	TBXAS1	protein_coding	-	+	-	-	-
ENSG00000064489	BORCS8-MEF2B	protein_coding	-	+	-	-	-
ENSG00000064692	SNCAIP	protein_coding	-	+	-	-	-
ENSG00000072803	FBXW11	protein_coding	-	+	-	-	-
ENSG00000078967	UBE2D4	protein_coding	-	+	+	-	-
ENSG00000080822	CLDND1	protein_coding	-	+	-	-	-
ENSG00000083535	PIBF1	protein_coding	-	+	-	-	-
ENSG00000085978	ATG16L1	protein_coding	-	+	-	-	-
ENSG00000089041	P2RX7	protein_coding	-	+	-	-	-
ENSG00000089639	GMIP	protein_coding	-	-	-	+	-
ENSG00000091127	PUS7	protein_coding	-	-	+	-	-
ENSG00000092969	TGFB2	protein_coding	-	+	-	-	-
ENSG00000095794	CREM	protein_coding	-	+	-	-	-
ENSG00000099194	SCD	protein_coding	-	+	-	-	-
ENSG00000100207	TCF20	protein_coding	-	+	-	-	-
ENSG00000100376	FAM118A	protein_coding	-	+	+	-	-
ENSG00000100418	DESI1	protein_coding	-	+	-	-	-
ENSG00000100429	HDAC10	protein_coding	-	+	-	-	-
ENSG00000100823	APEX1	protein_coding	+	-	-	-	-
ENSG00000102317	RBM3	protein_coding	-	-	+	-	-
ENSG00000102890	ELMO3	protein_coding	-	-	+	-	-
ENSG00000104408	EIF3E	protein_coding	-	-	+	-	-
ENSG00000106290	TAF6	protein_coding	-	+	-	-	-
ENSG00000107130	NCS1	protein_coding	-	+	-	-	-
ENSG00000108219	TSPAN14	protein_coding	-	+	-	-	-
ENSG00000108423	TUBD1	protein_coding	-	+	-	-	-
ENSG00000108771	DHX58	protein_coding	-	+	-	-	-
ENSG00000108773	KAT2A	protein_coding	-	+	+	-	-
ENSG00000111540	RAB5B	protein_coding	-	+	-	-	-
ENSG00000115020	PIKFYVE	protein_coding	-	+	+	-	-
ENSG00000115419	GLS	protein_coding	-	+	-	-	-
ENSG00000116922	C1orf109	protein_coding	-	-	+	-	-
ENSG00000117525	F3	protein_coding	-	+	-	-	-
ENSG00000119688	ABCD4	protein_coding	-	-	+	-	-
ENSG00000122335	SERAC1	protein_coding	-	+	-	-	-
ENSG00000123411	IKZF4	protein_coding	-	+	-	-	-
ENSG00000124104	SNX21	protein_coding	-	-	-	+	-
ENSG00000124496	TRERF1	protein_coding	-	-	-	+	-
ENSG00000125814	NAPB	protein_coding	-	+	-	-	-
ENSG00000126461	SCAF1	protein_coding	-	+	-	-	-
ENSG00000129187	DCTD	protein_coding	-	+	-	-	-
ENSG00000130023	ERMARD	protein_coding	-	-	-	+	-
ENSG00000130164	LDLR	protein_coding	-	+	+	-	-
ENSG00000130695	CEP85	protein_coding	-	+	-	-	-
ENSG00000131791	PRKAB2	protein_coding	-	+	-	-	-
ENSG00000132254	ARFIP2	protein_coding	-	+	-	-	-
ENSG00000132359	RAP1GAP2	protein_coding	-	-	-	+	-
ENSG00000132376	INPP5K	protein_coding	-	+	-	-	-
ENSG00000132670	PTPRA	protein_coding	-	+	-	-	-
ENSG00000134884	ARGLU1	protein_coding	-	+	-	-	-
ENSG00000135424	ITGA7	protein_coding	-	+	-	-	-
ENSG00000135596	MICAL1	protein_coding	-	+	-	-	-
ENSG00000136891	TEX10	protein_coding	-	+	-	-	-
ENSG00000136932	TRMO	protein_coding	-	+	-	-	-
ENSG00000137522	RNF121	protein_coding	-	+	-	-	-
ENSG00000138688	KIAA1109	protein_coding	-	-	-	+	-
ENSG00000139496	NUP58	protein_coding	-	+	-	-	-
ENSG00000139517	LNX2	protein_coding	-	+	-	-	-
ENSG00000139618	BRCA2	protein_coding	-	+	-	-	-
ENSG00000139637	C12orf10	protein_coding	-	+	-	-	-
ENSG00000140521	POLG	protein_coding	-	+	-	-	-
ENSG00000143569	UBAP2L	protein_coding	-	+	-	-	-
ENSG00000145833	DDX46	protein_coding	-	+	-	-	-
ENSG00000146463	ZMYM4	protein_coding	-	+	-	-	-
ENSG00000146592	CREB5	protein_coding	-	+	-	-	-
ENSG00000146733	PSPH	protein_coding	-	+	-	-	-
ENSG00000146856	AGBL3	protein_coding	-	+	-	-	-
ENSG00000146963	LUC7L2	protein_coding	-	+	-	-	-
ENSG00000149100	EIF3M	protein_coding	-	+	-	-	-
ENSG00000150787	PTS	protein_coding	-	+	-	-	-
ENSG00000151150	ANK3	protein_coding	-	+	-	-	-
ENSG00000152990	ADGRA3	protein_coding	-	+	-	-	-
ENSG00000153140	CETN3	protein_coding	-	+	-	-	-
ENSG00000154114	TBCEL	protein_coding	-	+	-	-	-
ENSG00000155229	MMS19	protein_coding	-	+	-	-	-
ENSG00000155621	C9orf85	protein_coding	-	+	-	-	-
ENSG00000156875	MFSD14A	protein_coding	-	+	-	-	-
ENSG00000157020	SEC13	protein_coding	+	-	-	-	-
ENSG00000157540	DYRK1A	protein_coding	-	+	-	-	-
ENSG00000159023	EPB41	protein_coding	-	+	-	-	-
ENSG00000160209	PDXK	protein_coding	-	+	-	-	-
ENSG00000162086	ZNF75A	protein_coding	-	+	-	-	-
ENSG00000162139	NEU3	protein_coding	-	+	-	-	-
ENSG00000164024	METAP1	protein_coding	-	-	+	-	-
ENSG00000164190	NIPBL	protein_coding	-	+	-	-	-
ENSG00000164808	SPIDR	protein_coding	-	+	-	-	-
ENSG00000165259	HDX	protein_coding	-	+	-	-	-
ENSG00000165801	ARHGEF40	protein_coding	-	+	-	-	-
ENSG00000166169	POLL	protein_coding	-	+	-	-	-
ENSG00000166435	XRRA1	protein_coding	-	+	+	-	-
ENSG00000166455	C16orf46	protein_coding	-	+	-	-	-
ENSG00000167384	ZNF180	protein_coding	-	-	-	+	-
ENSG00000167601	AXL	protein_coding	-	+	-	-	-
ENSG00000167987	VPS37C	protein_coding	-	-	+	-	-
ENSG00000168781	PPIP5K1	protein_coding	-	+	-	-	-
ENSG00000169122	FAM110B	protein_coding	-	+	-	-	-
ENSG00000169242	EFNA1	protein_coding	-	+	-	+	-
ENSG00000173068	BNC2	protein_coding	-	+	-	-	-
ENSG00000173418	NAA20	protein_coding	-	+	+	-	-
ENSG00000173960	UBXN2A	protein_coding	-	+	-	-	-
ENSG00000174744	BRMS1	protein_coding	-	+	-	-	-
ENSG00000175054	ATR	protein_coding	-	+	-	-	-
ENSG00000176953	NFATC2IP	protein_coding	-	+	-	-	-
ENSG00000177082	WDR73	protein_coding	-	+	-	-	-
ENSG00000177119	ANO6	protein_coding	-	+	-	-	-
ENSG00000177888	ZBTB41	protein_coding	-	+	-	-	-
ENSG00000178177	LCORL	protein_coding	-	-	+	-	-
ENSG00000180376	CCDC66	protein_coding	-	-	+	-	-
ENSG00000181135	ZNF707	protein_coding	-	-	-	+	-
ENSG00000181544	FANCB	protein_coding	-	+	-	-	-
ENSG00000181666	HKR1	protein_coding	-	+	-	-	-
ENSG00000182446	NPLOC4	protein_coding	-	+	-	-	-
ENSG00000182944	EWSR1	protein_coding	-	+	-	-	-
ENSG00000184047	DIABLO	protein_coding	-	+	-	-	-
ENSG00000184465	WDR27	protein_coding	-	+	-	-	-
ENSG00000185630	PBX1	protein_coding	-	+	-	-	-
ENSG00000186812	ZNF397	protein_coding	-	+	-	-	-
ENSG00000187860	CCDC157	protein_coding	-	+	-	-	-
ENSG00000188419	CHM	protein_coding	-	+	-	-	-
ENSG00000189403	HMGB1	protein_coding	-	+	-	-	-
ENSG00000196081	ZNF724P	protein_coding	-	+	-	-	-
ENSG00000197563	PIGN	protein_coding	-	+	-	-	-
ENSG00000198901	PRC1	protein_coding	-	+	-	-	-
ENSG00000203797	DDO	protein_coding	-	+	-	-	-
ENSG00000204406	MBD5	protein_coding	-	+	-	-	-
ENSG00000204599	TRIM39	protein_coding	-	+	-	-	-
ENSG00000204815	TTC25	protein_coding	-	-	+	-	-
ENSG00000254469	RP11-849H4.2	protein_coding	-	-	+	-	-
ENSG00000080947	CROCCP3	transcribed_unprocessed_pseudogene	-	-	+	-	-
ENSG00000223705	NSUN5P1	transcribed_unprocessed_pseudogene	+	-	-	-	-
ENSG00000267419	CTC-559E9.6	transcribed_unprocessed_pseudogene	-	-	+	-	-

## Sheet: 2.All_T24vsT1_allevents
GeneID	Gene_name	Gene_type	RI	SE	MXE	A3SS	A5SS
ENSG00000205885	C1RL-AS1	antisense	-	+	-	-	-
ENSG00000214432	AC068831.10	antisense	-	-	+	-	-
ENSG00000231607	DLEU2	antisense	-	-	-	-	+
ENSG00000231721	LINC-PINT	antisense	-	+	-	-	-
ENSG00000232160	RAP2C-AS1	antisense	-	+	-	-	-
ENSG00000235513	RP4-756G23.5	antisense	-	+	-	-	-
ENSG00000235706	DICER1-AS1	antisense	-	-	-	+	-
ENSG00000237975	FLG-AS1	antisense	-	+	-	-	-
ENSG00000250320	CTD-2269F5.1	antisense	-	-	+	-	-
ENSG00000267858	MZF1-AS1	antisense	-	+	-	-	-
ENSG00000272146	ARF4-AS1	antisense	-	+	-	-	-
ENSG00000172965	MIR4435-2HG	lincRNA	-	+	-	-	-
ENSG00000213468	FIRRE	lincRNA	-	+	+	-	-
ENSG00000234520	HRAT17	lincRNA	-	-	+	-	-
ENSG00000236039	AC017060.1	lincRNA	-	+	-	-	-
ENSG00000244219	GS1-259H13.2	lincRNA	-	-	+	-	-
ENSG00000254300	LINC01111	lincRNA	-	+	-	-	-
ENSG00000262468	LINC01569	lincRNA	-	+	-	-	-
ENSG00000214719	AC005562.1	processed_transcript	-	+	-	-	-
ENSG00000224078	SNHG14	processed_transcript	-	+	-	-	-
ENSG00000234741	GAS5	processed_transcript	-	-	+	-	-
ENSG00000241472	PTPRG-AS1	processed_transcript	-	+	-	-	-
ENSG00000271816	BMS1P4	processed_transcript	-	+	-	-	-
ENSG00000272752	STAG3L5P-PVRIG2P-PILRB	processed_transcript	-	-	-	-	+
ENSG00000005249	PRKAR2B	protein_coding	-	+	-	-	-
ENSG00000009307	CSDE1	protein_coding	-	+	-	-	-
ENSG00000011052	NME1-NME2	protein_coding	-	-	+	-	-
ENSG00000011426	ANLN	protein_coding	-	+	-	-	-
ENSG00000013563	DNASE1L1	protein_coding	-	+	-	-	-
ENSG00000018510	AGPS	protein_coding	-	+	-	-	-
ENSG00000019144	PHLDB1	protein_coding	-	+	-	-	-
ENSG00000020426	MNAT1	protein_coding	-	+	-	-	-
ENSG00000022277	RTFDC1	protein_coding	-	+	-	-	-
ENSG00000025293	PHF20	protein_coding	-	+	+	-	-
ENSG00000025423	HSD17B6	protein_coding	-	+	-	-	-
ENSG00000026103	FAS	protein_coding	-	+	-	-	-
ENSG00000026652	AGPAT4	protein_coding	-	+	-	-	-
ENSG00000036549	ZZZ3	protein_coding	-	+	-	-	-
ENSG00000041357	PSMA4	protein_coding	-	-	+	-	-
ENSG00000044115	CTNNA1	protein_coding	-	+	+	-	-
ENSG00000048052	HDAC9	protein_coding	-	+	-	-	-
ENSG00000048140	TSPAN17	protein_coding	-	+	-	-	-
ENSG00000049246	PER3	protein_coding	-	+	-	-	-
ENSG00000049883	PTCD2	protein_coding	-	+	-	-	-
ENSG00000050820	BCAR1	protein_coding	-	+	-	-	-
ENSG00000055917	PUM2	protein_coding	-	+	-	-	-
ENSG00000059145	UNKL	protein_coding	-	+	-	-	-
ENSG00000063241	ISOC2	protein_coding	-	+	-	-	-
ENSG00000064489	BORCS8-MEF2B	protein_coding	-	+	-	-	-
ENSG00000064989	CALCRL	protein_coding	-	+	+	-	-
ENSG00000066651	TRMT11	protein_coding	-	+	-	-	-
ENSG00000066697	MSANTD3	protein_coding	-	+	-	-	-
ENSG00000067225	PKM	protein_coding	-	-	-	-	+
ENSG00000068120	COASY	protein_coding	-	+	-	-	-
ENSG00000070759	TESK2	protein_coding	-	-	+	-	-
ENSG00000070882	OSBPL3	protein_coding	-	+	-	-	-
ENSG00000071282	LMCD1	protein_coding	-	+	-	-	-
ENSG00000072401	UBE2D1	protein_coding	-	+	-	-	-
ENSG00000072849	DERL2	protein_coding	-	+	-	-	-
ENSG00000073417	PDE8A	protein_coding	-	+	-	-	-
ENSG00000073792	IGF2BP2	protein_coding	-	+	-	-	-
ENSG00000074054	CLASP1	protein_coding	-	+	-	-	-
ENSG00000074621	SLC24A1	protein_coding	-	-	+	-	-
ENSG00000075223	SEMA3C	protein_coding	-	+	-	-	-
ENSG00000075826	SEC31B	protein_coding	+	-	-	-	-
ENSG00000077782	FGFR1	protein_coding	-	+	-	-	-
ENSG00000078668	VDAC3	protein_coding	-	+	-	-	-
ENSG00000079332	SAR1A	protein_coding	-	+	-	-	-
ENSG00000079432	CIC	protein_coding	-	+	-	-	-
ENSG00000080200	CRYBG3	protein_coding	-	+	-	-	-
ENSG00000080503	SMARCA2	protein_coding	-	+	-	-	-
ENSG00000080822	CLDND1	protein_coding	-	+	-	+	-
ENSG00000080823	MOK	protein_coding	-	+	-	-	-
ENSG00000082258	CCNT2	protein_coding	-	-	-	-	+
ENSG00000083457	ITGAE	protein_coding	-	+	+	-	-
ENSG00000084652	TXLNA	protein_coding	-	-	+	-	-
ENSG00000084676	NCOA1	protein_coding	-	+	-	-	-
ENSG00000085382	HACE1	protein_coding	-	+	-	-	-
ENSG00000085760	MTIF2	protein_coding	-	+	-	-	-
ENSG00000085788	DDHD2	protein_coding	-	+	-	-	-
ENSG00000086015	MAST2	protein_coding	+	-	-	-	-
ENSG00000086475	SEPHS1	protein_coding	-	+	-	-	-
ENSG00000086666	ZFAND6	protein_coding	-	-	-	+	-
ENSG00000086758	HUWE1	protein_coding	-	+	-	-	-
ENSG00000087303	NID2	protein_coding	+	-	-	-	-
ENSG00000088682	COQ9	protein_coding	-	+	-	-	-
ENSG00000089006	SNX5	protein_coding	-	-	+	-	-
ENSG00000089157	RPLP0	protein_coding	-	+	-	-	-
ENSG00000089159	PXN	protein_coding	-	+	-	-	-
ENSG00000089248	ERP29	protein_coding	-	+	-	-	-
ENSG00000090263	MRPS33	protein_coding	-	+	-	-	-
ENSG00000090554	FLT3LG	protein_coding	-	+	-	-	-
ENSG00000090621	PABPC4	protein_coding	-	+	-	-	-
ENSG00000090857	PDPR	protein_coding	-	+	-	-	-
ENSG00000091127	PUS7	protein_coding	-	-	+	-	+
ENSG00000092208	GEMIN2	protein_coding	-	-	+	-	-
ENSG00000092841	MYL6	protein_coding	-	+	+	+	+
ENSG00000092853	CLSPN	protein_coding	-	+	-	-	-
ENSG00000093183	SEC22C	protein_coding	-	+	-	-	-
ENSG00000095794	CREM	protein_coding	-	-	+	-	-
ENSG00000096070	BRPF3	protein_coding	-	+	-	-	-
ENSG00000099194	SCD	protein_coding	-	+	-	-	-
ENSG00000099250	NRP1	protein_coding	-	+	-	-	-
ENSG00000099330	OCEL1	protein_coding	-	-	+	-	-
ENSG00000099864	PALM	protein_coding	-	+	-	-	-
ENSG00000100207	TCF20	protein_coding	-	+	-	-	-
ENSG00000100209	HSCB	protein_coding	-	-	+	-	-
ENSG00000100219	XBP1	protein_coding	+	-	-	-	-
ENSG00000100239	PPP6R2	protein_coding	-	+	-	-	-
ENSG00000100242	SUN2	protein_coding	-	+	-	-	-
ENSG00000100266	PACSIN2	protein_coding	-	+	-	-	-
ENSG00000100348	TXN2	protein_coding	-	+	-	-	-
ENSG00000100429	HDAC10	protein_coding	-	-	+	-	-
ENSG00000100528	CNIH1	protein_coding	-	+	-	-	-
ENSG00000100575	TIMM9	protein_coding	-	+	-	-	-
ENSG00000100578	KIAA0586	protein_coding	-	+	-	-	-
ENSG00000100711	ZFYVE21	protein_coding	-	+	-	-	-
ENSG00000100938	GMPR2	protein_coding	-	+	-	-	-
ENSG00000101224	CDC25B	protein_coding	-	+	-	-	-
ENSG00000101294	HM13	protein_coding	-	+	-	-	-
ENSG00000101306	MYLK2	protein_coding	-	-	+	-	-
ENSG00000101361	NOP56	protein_coding	-	-	-	-	+
ENSG00000101639	CEP192	protein_coding	-	+	-	-	-
ENSG00000101745	ANKRD12	protein_coding	-	+	-	-	-
ENSG00000101901	ALG13	protein_coding	-	+	-	-	-
ENSG00000102030	NAA10	protein_coding	-	-	+	-	-
ENSG00000102317	RBM3	protein_coding	+	+	-	-	-
ENSG00000102780	DGKH	protein_coding	-	+	-	-	-
ENSG00000102901	CENPT	protein_coding	+	-	-	-	-
ENSG00000103194	USP10	protein_coding	-	+	-	-	-
ENSG00000103248	MTHFSD	protein_coding	-	+	-	-	-
ENSG00000103507	BCKDK	protein_coding	+	-	-	-	-
ENSG00000104064	GABPB1	protein_coding	-	+	-	-	-
ENSG00000104218	CSPP1	protein_coding	-	+	+	-	-
ENSG00000104497	SNX16	protein_coding	-	+	-	-	-
ENSG00000104852	SNRNP70	protein_coding	-	+	-	-	-
ENSG00000104907	TRMT1	protein_coding	-	-	-	-	+
ENSG00000105048	TNNT1	protein_coding	-	-	+	-	-
ENSG00000105137	SYDE1	protein_coding	-	+	-	-	-
ENSG00000105327	BBC3	protein_coding	-	+	-	-	-
ENSG00000105372	RPS19	protein_coding	-	+	+	-	-
ENSG00000105397	TYK2	protein_coding	-	+	-	-	-
ENSG00000105483	CARD8	protein_coding	-	-	+	-	-
ENSG00000105669	COPE	protein_coding	-	+	-	-	-
ENSG00000105677	TMEM147	protein_coding	-	+	-	-	-
ENSG00000105778	AVL9	protein_coding	-	+	-	-	-
ENSG00000105953	OGDH	protein_coding	-	-	+	-	-
ENSG00000105983	LMBR1	protein_coding	-	+	-	-	-
ENSG00000106078	COBL	protein_coding	-	+	-	-	-
ENSG00000106100	NOD1	protein_coding	-	+	-	-	-
ENSG00000106348	IMPDH1	protein_coding	-	+	-	-	-
ENSG00000106404	CLDN15	protein_coding	-	+	-	-	-
ENSG00000106484	MEST	protein_coding	-	+	-	-	-
ENSG00000106701	FSD1L	protein_coding	-	+	-	-	-
ENSG00000106733	NMRK1	protein_coding	-	+	-	-	-
ENSG00000107262	BAG1	protein_coding	-	+	-	-	-
ENSG00000107263	RAPGEF1	protein_coding	-	-	+	-	-
ENSG00000107614	TRDMT1	protein_coding	-	-	+	-	-
ENSG00000107758	PPP3CB	protein_coding	-	+	-	-	-
ENSG00000108239	TBC1D12	protein_coding	-	+	-	-	-
ENSG00000108384	RAD51C	protein_coding	-	-	+	-	-
ENSG00000108465	CDK5RAP3	protein_coding	-	+	-	-	-
ENSG00000108468	CBX1	protein_coding	-	-	+	-	-
ENSG00000108515	ENO3	protein_coding	-	+	-	-	-
ENSG00000108523	RNF167	protein_coding	-	+	-	-	-
ENSG00000108773	KAT2A	protein_coding	-	-	-	-	+
ENSG00000109475	RPL34	protein_coding	-	-	+	-	-
ENSG00000109654	TRIM2	protein_coding	-	+	-	-	-
ENSG00000109911	ELP4	protein_coding	-	-	-	-	+
ENSG00000110321	EIF4G2	protein_coding	-	+	+	-	-
ENSG00000110721	CHKA	protein_coding	-	+	-	-	-
ENSG00000110801	PSMD9	protein_coding	-	-	+	-	-
ENSG00000110851	PRDM4	protein_coding	-	+	+	-	-
ENSG00000110911	SLC11A2	protein_coding	-	+	-	-	-
ENSG00000111206	FOXM1	protein_coding	-	+	+	-	-
ENSG00000111271	ACAD10	protein_coding	-	-	+	-	-
ENSG00000111358	GTF2H3	protein_coding	-	-	+	-	-
ENSG00000111653	ING4	protein_coding	-	+	-	-	+
ENSG00000111801	BTN3A3	protein_coding	-	+	-	-	-
ENSG00000112081	SRSF3	protein_coding	-	+	-	-	-
ENSG00000112186	CAP2	protein_coding	-	+	+	-	-
ENSG00000112319	EYA4	protein_coding	-	+	-	-	-
ENSG00000113161	HMGCR	protein_coding	-	+	-	-	-
ENSG00000113648	H2AFY	protein_coding	-	-	+	-	-
ENSG00000113810	SMC4	protein_coding	-	+	-	-	-
ENSG00000114062	UBE3A	protein_coding	-	-	-	+	-
ENSG00000114127	XRN1	protein_coding	-	+	-	-	-
ENSG00000114423	CBLB	protein_coding	-	+	+	-	-
ENSG00000114670	NEK11	protein_coding	-	+	-	-	-
ENSG00000115268	RPS15	protein_coding	-	-	-	+	-
ENSG00000115556	PLCD4	protein_coding	+	-	-	-	-
ENSG00000115677	HDLBP	protein_coding	-	-	+	-	-
ENSG00000116251	RPL22	protein_coding	-	-	+	-	-
ENSG00000116288	PARK7	protein_coding	-	-	+	-	-
ENSG00000116459	ATP5F1	protein_coding	-	+	-	-	-
ENSG00000116586	LAMTOR2	protein_coding	-	+	-	-	-
ENSG00000116641	DOCK7	protein_coding	-	+	-	+	-
ENSG00000116679	IVNS1ABP	protein_coding	-	+	-	-	-
ENSG00000116830	TTF2	protein_coding	-	+	-	-	-
ENSG00000117308	GALE	protein_coding	-	+	-	-	-
ENSG00000117525	F3	protein_coding	-	+	-	-	-
ENSG00000117620	SLC35A3	protein_coding	-	+	-	-	-
ENSG00000119782	FKBP1B	protein_coding	-	+	-	-	-
ENSG00000120549	KIAA1217	protein_coding	-	-	+	-	-
ENSG00000120699	EXOSC8	protein_coding	-	-	+	-	-
ENSG00000121716	PILRB	protein_coding	-	+	-	-	-
ENSG00000122033	MTIF3	protein_coding	-	+	+	+	-
ENSG00000122203	KIAA1191	protein_coding	-	+	-	-	-
ENSG00000122482	ZNF644	protein_coding	-	-	+	-	-
ENSG00000122545	SEPT7	protein_coding	-	+	-	-	-
ENSG00000122566	HNRNPA2B1	protein_coding	-	+	-	-	-
ENSG00000122642	FKBP9	protein_coding	-	+	-	-	-
ENSG00000122786	CALD1	protein_coding	-	+	-	-	-
ENSG00000123106	CCDC91	protein_coding	-	+	+	-	-
ENSG00000123992	DNPEP	protein_coding	-	+	-	-	-
ENSG00000124067	SLC12A4	protein_coding	-	-	-	-	+
ENSG00000125246	CLYBL	protein_coding	-	+	-	-	-
ENSG00000125686	MED1	protein_coding	-	+	-	-	-
ENSG00000126001	CEP250	protein_coding	-	+	-	-	-
ENSG00000126457	PRMT1	protein_coding	-	+	+	-	-
ENSG00000126461	SCAF1	protein_coding	-	+	-	-	-
ENSG00000127511	SIN3B	protein_coding	-	-	+	-	-
ENSG00000128581	IFT22	protein_coding	-	+	-	-	-
ENSG00000128654	MTX2	protein_coding	-	+	-	-	-
ENSG00000128656	CHN1	protein_coding	-	+	-	-	-
ENSG00000128708	HAT1	protein_coding	-	+	+	-	-
ENSG00000128973	CLN6	protein_coding	-	+	-	-	-
ENSG00000129038	LOXL1	protein_coding	-	+	-	-	-
ENSG00000129187	DCTD	protein_coding	-	+	-	-	-
ENSG00000129317	PUS7L	protein_coding	-	+	-	-	-
ENSG00000130164	LDLR	protein_coding	-	+	+	-	-
ENSG00000130559	CAMSAP1	protein_coding	-	-	+	-	-
ENSG00000130640	TUBGCP2	protein_coding	-	+	-	-	-
ENSG00000130706	ADRM1	protein_coding	-	+	-	-	-
ENSG00000131375	CAPN7	protein_coding	-	+	-	-	-
ENSG00000131669	NINJ1	protein_coding	-	-	+	-	-
ENSG00000131791	PRKAB2	protein_coding	-	+	-	-	-
ENSG00000132275	RRP8	protein_coding	-	+	-	-	-
ENSG00000132478	UNK	protein_coding	-	+	-	-	-
ENSG00000132549	VPS13B	protein_coding	-	+	-	-	-
ENSG00000132646	PCNA	protein_coding	-	-	+	-	-
ENSG00000133112	TPT1	protein_coding	-	+	-	-	-
ENSG00000133226	SRRM1	protein_coding	-	+	-	-	-
ENSG00000133627	ACTR3B	protein_coding	-	+	-	-	-
ENSG00000133657	ATP13A3	protein_coding	-	+	-	-	-
ENSG00000133961	NUMB	protein_coding	-	+	-	-	-
ENSG00000134775	FHOD3	protein_coding	-	+	-	-	-
ENSG00000134882	UBAC2	protein_coding	-	+	-	-	-
ENSG00000134884	ARGLU1	protein_coding	-	+	-	-	-
ENSG00000134905	CARS2	protein_coding	-	+	-	-	-
ENSG00000134982	APC	protein_coding	-	-	+	-	-
ENSG00000135018	UBQLN1	protein_coding	-	+	-	-	-
ENSG00000135365	PHF21A	protein_coding	-	+	-	-	-
ENSG00000135424	ITGA7	protein_coding	-	+	-	-	-
ENSG00000135541	AHI1	protein_coding	-	+	-	-	-
ENSG00000135679	MDM2	protein_coding	-	+	-	-	-
ENSG00000135930	EIF4E2	protein_coding	-	+	-	-	-
ENSG00000136243	NUPL2	protein_coding	-	+	-	-	-
ENSG00000136244	IL6	protein_coding	-	+	-	-	-
ENSG00000136536	MARCH7	protein_coding	-	-	+	-	-
ENSG00000136874	STX17	protein_coding	-	+	-	-	-
ENSG00000136877	FPGS	protein_coding	-	-	+	-	-
ENSG00000136895	GARNL3	protein_coding	-	+	-	-	-
ENSG00000136908	DPM2	protein_coding	-	+	-	-	-
ENSG00000136932	TRMO	protein_coding	-	+	-	-	-
ENSG00000137073	UBAP2	protein_coding	-	+	-	-	-
ENSG00000137312	FLOT1	protein_coding	-	+	+	-	-
ENSG00000137404	NRM	protein_coding	-	+	-	-	+
ENSG00000137497	NUMA1	protein_coding	-	-	+	-	-
ENSG00000137502	RAB30	protein_coding	-	+	-	-	-
ENSG00000137504	CREBZF	protein_coding	+	-	-	-	-
ENSG00000137522	RNF121	protein_coding	-	+	-	-	-
ENSG00000137834	SMAD6	protein_coding	-	+	-	-	-
ENSG00000137955	RABGGTB	protein_coding	-	+	-	-	-
ENSG00000138326	RPS24	protein_coding	-	-	+	-	-
ENSG00000138380	CARF	protein_coding	-	-	-	-	+
ENSG00000138382	METTL5	protein_coding	-	+	-	-	-
ENSG00000138443	ABI2	protein_coding	-	+	-	-	-
ENSG00000138495	COX17	protein_coding	-	+	-	-	-
ENSG00000138614	VWA9	protein_coding	-	+	-	-	-
ENSG00000138621	PPCDC	protein_coding	-	-	+	-	-
ENSG00000138658	ZGRF1	protein_coding	-	+	-	-	-
ENSG00000138798	EGF	protein_coding	-	+	+	-	-
ENSG00000139220	PPFIA2	protein_coding	-	+	-	-	-
ENSG00000139372	TDG	protein_coding	+	-	-	-	-
ENSG00000139620	KANSL2	protein_coding	-	+	-	-	-
ENSG00000139651	ZNF740	protein_coding	-	+	-	-	+
ENSG00000140025	EFCAB11	protein_coding	-	+	-	-	-
ENSG00000140105	WARS	protein_coding	-	+	-	-	-
ENSG00000140521	POLG	protein_coding	-	+	-	-	-
ENSG00000140718	FTO	protein_coding	-	+	-	-	-
ENSG00000140859	KIFC3	protein_coding	-	+	-	-	-
ENSG00000140937	CDH11	protein_coding	-	+	-	-	-
ENSG00000140988	RPS2	protein_coding	+	-	+	-	-
ENSG00000140995	DEF8	protein_coding	-	-	+	-	-
ENSG00000141030	COPS3	protein_coding	-	+	-	-	+
ENSG00000141698	NT5C3B	protein_coding	-	-	+	-	-
ENSG00000141759	TXNL4A	protein_coding	-	+	-	-	-
ENSG00000142188	TMEM50B	protein_coding	-	+	-	-	-
ENSG00000142227	EMP3	protein_coding	-	+	-	-	-
ENSG00000142494	SLC47A1	protein_coding	-	+	-	-	-
ENSG00000142541	RPL13A	protein_coding	+	-	-	-	-
ENSG00000142856	ITGB3BP	protein_coding	-	-	+	-	-
ENSG00000142937	RPS8	protein_coding	-	-	+	-	-
ENSG00000143195	ILDR2	protein_coding	-	+	-	-	-
ENSG00000143224	PPOX	protein_coding	-	+	-	-	-
ENSG00000143344	RGL1	protein_coding	-	+	-	-	-
ENSG00000143398	PIP5K1A	protein_coding	-	+	-	-	-
ENSG00000143409	FAM63A	protein_coding	-	+	-	-	-
ENSG00000143458	GABPB2	protein_coding	-	+	+	-	-
ENSG00000143493	INTS7	protein_coding	-	-	+	-	-
ENSG00000143549	TPM3	protein_coding	-	+	-	-	-
ENSG00000143569	UBAP2L	protein_coding	-	+	+	-	-
ENSG00000143669	LYST	protein_coding	-	-	+	-	-
ENSG00000143756	FBXO28	protein_coding	-	+	-	-	-
ENSG00000143952	VPS54	protein_coding	-	+	-	-	-
ENSG00000144136	SLC20A1	protein_coding	-	+	-	-	-
ENSG00000144395	CCDC150	protein_coding	-	+	-	-	-
ENSG00000144893	MED12L	protein_coding	-	+	-	-	-
ENSG00000145041	DCAF1	protein_coding	-	+	-	-	-
ENSG00000145414	NAF1	protein_coding	-	+	-	-	-
ENSG00000145725	PPIP5K2	protein_coding	-	+	-	-	-
ENSG00000145833	DDX46	protein_coding	-	+	+	-	-
ENSG00000146463	ZMYM4	protein_coding	-	+	-	-	-
ENSG00000146733	PSPH	protein_coding	-	-	+	-	-
ENSG00000146856	AGBL3	protein_coding	-	+	-	-	-
ENSG00000147403	RPL10	protein_coding	-	+	-	-	-
ENSG00000148180	GSN	protein_coding	-	-	+	-	-
ENSG00000148814	LRRC27	protein_coding	-	+	-	-	-
ENSG00000149182	ARFGAP2	protein_coding	-	+	-	-	-
ENSG00000149483	TMEM138	protein_coding	-	+	-	-	-
ENSG00000149532	CPSF7	protein_coding	-	-	+	-	-
ENSG00000149554	CHEK1	protein_coding	-	+	-	-	-
ENSG00000150787	PTS	protein_coding	-	+	-	-	-
ENSG00000151116	UEVLD	protein_coding	-	+	-	-	-
ENSG00000151150	ANK3	protein_coding	-	+	-	-	-
ENSG00000151881	TMEM267	protein_coding	-	+	-	-	-
ENSG00000151967	SCHIP1	protein_coding	+	-	-	-	-
ENSG00000152601	MBNL1	protein_coding	-	+	-	-	-
ENSG00000152795	HNRNPDL	protein_coding	-	+	-	-	-
ENSG00000153029	MR1	protein_coding	-	+	-	-	-
ENSG00000153113	CAST	protein_coding	-	+	+	-	-
ENSG00000153310	FAM49B	protein_coding	-	+	-	-	-
ENSG00000154114	TBCEL	protein_coding	-	+	+	-	-
ENSG00000154556	SORBS2	protein_coding	-	+	-	-	-
ENSG00000154727	GABPA	protein_coding	-	+	-	-	-
ENSG00000154743	TSEN2	protein_coding	-	-	+	-	-
ENSG00000155099	TMEM55A	protein_coding	-	+	-	-	-
ENSG00000155189	AGPAT5	protein_coding	-	+	-	-	-
ENSG00000155463	OXA1L	protein_coding	-	+	-	-	-
ENSG00000155621	C9orf85	protein_coding	-	+	-	-	-
ENSG00000155666	KDM8	protein_coding	-	-	+	-	-
ENSG00000156170	NDUFAF6	protein_coding	-	+	-	-	-
ENSG00000156858	PRR14	protein_coding	-	+	-	-	-
ENSG00000156875	MFSD14A	protein_coding	-	+	-	-	-
ENSG00000156976	EIF4A2	protein_coding	-	-	+	-	-
ENSG00000156990	RPUSD3	protein_coding	-	+	-	-	-
ENSG00000157036	EXOG	protein_coding	-	+	-	-	-
ENSG00000157540	DYRK1A	protein_coding	-	+	-	-	-
ENSG00000157693	C9orf91	protein_coding	-	-	-	+	-
ENSG00000157800	SLC37A3	protein_coding	-	+	-	-	-
ENSG00000157823	AP3S2	protein_coding	-	+	-	-	-
ENSG00000158092	NCK1	protein_coding	-	+	-	-	-
ENSG00000159210	SNF8	protein_coding	-	-	-	-	+
ENSG00000159335	PTMS	protein_coding	-	-	+	-	-
ENSG00000159921	GNE	protein_coding	-	+	-	-	-
ENSG00000160226	C21orf2	protein_coding	-	+	-	-	-
ENSG00000160404	TOR2A	protein_coding	-	+	-	-	-
ENSG00000160691	SHC1	protein_coding	-	+	-	-	-
ENSG00000160781	PAQR6	protein_coding	-	-	+	-	-
ENSG00000160972	PPP1R16A	protein_coding	-	+	-	-	-
ENSG00000161057	PSMC2	protein_coding	-	+	-	-	-
ENSG00000161526	SAP30BP	protein_coding	+	-	-	-	-
ENSG00000161800	RACGAP1	protein_coding	-	+	-	-	-
ENSG00000162086	ZNF75A	protein_coding	-	+	-	-	-
ENSG00000162517	PEF1	protein_coding	-	+	-	-	-
ENSG00000162576	MXRA8	protein_coding	+	-	-	-	-
ENSG00000162601	MYSM1	protein_coding	-	-	+	-	-
ENSG00000162613	FUBP1	protein_coding	-	-	+	-	-
ENSG00000162885	B3GALNT2	protein_coding	-	+	-	-	-
ENSG00000162959	MEMO1	protein_coding	-	+	-	-	-
ENSG00000163002	NUP35	protein_coding	-	-	+	-	-
ENSG00000163291	PAQR3	protein_coding	-	+	-	-	-
ENSG00000163320	CGGBP1	protein_coding	-	+	-	-	-
ENSG00000163430	FSTL1	protein_coding	-	-	+	-	-
ENSG00000163479	SSR2	protein_coding	-	+	-	-	-
ENSG00000163516	ANKZF1	protein_coding	-	-	+	-	-
ENSG00000163697	APBB2	protein_coding	-	+	-	-	-
ENSG00000163781	TOPBP1	protein_coding	+	-	-	-	-
ENSG00000163870	TPRA1	protein_coding	-	-	+	-	-
ENSG00000163872	YEATS2	protein_coding	-	+	+	-	-
ENSG00000163900	TMEM41A	protein_coding	-	+	-	-	-
ENSG00000163935	SFMBT1	protein_coding	-	+	-	-	-
ENSG00000164023	SGMS2	protein_coding	-	+	-	-	-
ENSG00000164031	DNAJB14	protein_coding	-	+	-	-	-
ENSG00000164053	ATRIP	protein_coding	-	+	-	-	-
ENSG00000164068	RNF123	protein_coding	+	-	-	-	-
ENSG00000164144	ARFIP1	protein_coding	-	+	-	-	-
ENSG00000164300	SERINC5	protein_coding	-	+	-	-	-
ENSG00000164329	PAPD4	protein_coding	-	+	-	-	-
ENSG00000164347	GFM2	protein_coding	-	+	-	-	-
ENSG00000164405	UQCRQ	protein_coding	-	+	-	-	-
ENSG00000164758	MED30	protein_coding	-	+	-	-	-
ENSG00000164808	SPIDR	protein_coding	-	+	+	-	-
ENSG00000164896	FASTK	protein_coding	-	+	+	-	+
ENSG00000164983	TMEM65	protein_coding	-	+	-	-	-
ENSG00000165219	GAPVD1	protein_coding	-	+	-	-	-
ENSG00000165416	SUGT1	protein_coding	-	+	-	-	-
ENSG00000165669	FAM204A	protein_coding	-	+	-	-	-
ENSG00000165801	ARHGEF40	protein_coding	-	+	-	-	-
ENSG00000166169	POLL	protein_coding	-	+	-	-	-
ENSG00000166261	ZNF202	protein_coding	-	+	-	-	-
ENSG00000166455	C16orf46	protein_coding	-	+	-	-	-
ENSG00000166681	BEX3	protein_coding	-	+	-	-	-
ENSG00000166747	AP1G1	protein_coding	-	+	-	-	-
ENSG00000166979	EVA1C	protein_coding	-	+	-	-	-
ENSG00000167257	RNF214	protein_coding	+	-	-	-	+
ENSG00000167258	CDK12	protein_coding	-	-	+	-	-
ENSG00000167515	TRAPPC2L	protein_coding	+	-	-	-	-
ENSG00000167548	KMT2D	protein_coding	-	+	-	-	-
ENSG00000167552	TUBA1A	protein_coding	+	-	-	-	-
ENSG00000167554	ZNF610	protein_coding	-	-	+	-	-
ENSG00000167595	PROSER3	protein_coding	-	+	-	-	-
ENSG00000167671	UBXN6	protein_coding	-	+	-	-	-
ENSG00000168014	C2CD3	protein_coding	-	-	-	+	-
ENSG00000168137	SETD5	protein_coding	-	+	-	-	-
ENSG00000168385	SEPT2	protein_coding	-	-	+	-	+
ENSG00000168397	ATG4B	protein_coding	-	-	+	-	-
ENSG00000168765	GSTM4	protein_coding	-	+	-	-	-
ENSG00000168916	ZNF608	protein_coding	-	+	-	-	-
ENSG00000168958	MFF	protein_coding	-	+	+	-	-
ENSG00000169242	EFNA1	protein_coding	-	+	-	+	-
ENSG00000169764	UGP2	protein_coding	-	+	-	-	-
ENSG00000170043	TRAPPC1	protein_coding	-	+	-	-	-
ENSG00000170871	KIAA0232	protein_coding	-	+	-	-	-
ENSG00000171097	KYAT1	protein_coding	-	+	-	-	-
ENSG00000171428	NAT1	protein_coding	-	+	+	-	-
ENSG00000171466	ZNF562	protein_coding	-	-	+	-	-
ENSG00000171469	ZNF561	protein_coding	-	-	-	-	+
ENSG00000171634	BPTF	protein_coding	-	+	-	-	-
ENSG00000171793	CTPS1	protein_coding	-	+	+	-	-
ENSG00000172113	NME6	protein_coding	-	+	-	-	-
ENSG00000173068	BNC2	protein_coding	-	+	-	-	-
ENSG00000173418	NAA20	protein_coding	-	+	+	-	-
ENSG00000173511	VEGFB	protein_coding	-	-	+	-	-
ENSG00000173542	MOB1B	protein_coding	-	-	+	-	-
ENSG00000173715	C11orf80	protein_coding	-	+	-	-	-
ENSG00000174197	MGA	protein_coding	-	+	-	-	-
ENSG00000174502	SLC26A9	protein_coding	-	-	+	-	-
ENSG00000174652	ZNF266	protein_coding	-	+	-	-	-
ENSG00000174871	CNIH2	protein_coding	-	+	-	-	-
ENSG00000175215	CTDSP2	protein_coding	-	+	-	-	-
ENSG00000175455	CCDC14	protein_coding	-	+	-	-	-
ENSG00000176261	ZBTB8OS	protein_coding	-	-	+	-	-
ENSG00000176715	ACSF3	protein_coding	-	+	-	-	-
ENSG00000176953	NFATC2IP	protein_coding	-	+	-	-	-
ENSG00000177030	DEAF1	protein_coding	-	+	-	-	-
ENSG00000177082	WDR73	protein_coding	+	+	-	-	-
ENSG00000177192	PUS1	protein_coding	-	+	-	-	-
ENSG00000177311	ZBTB38	protein_coding	-	+	-	-	-
ENSG00000177600	RPLP2	protein_coding	-	+	-	-	-
ENSG00000177954	RPS27	protein_coding	-	+	-	-	-
ENSG00000180376	CCDC66	protein_coding	-	-	+	-	-
ENSG00000180964	TCEAL8	protein_coding	-	+	-	-	-
ENSG00000181135	ZNF707	protein_coding	-	-	-	+	-
ENSG00000181350	LRRC75A	protein_coding	-	+	-	-	-
ENSG00000181555	SETD2	protein_coding	-	+	-	-	-
ENSG00000182718	ANXA2	protein_coding	-	+	+	-	-
ENSG00000183010	PYCR1	protein_coding	-	+	-	-	-
ENSG00000183696	UPP1	protein_coding	-	+	+	-	+
ENSG00000184047	DIABLO	protein_coding	-	+	+	-	-
ENSG00000184162	NR2C2AP	protein_coding	-	+	-	-	-
ENSG00000184432	COPB2	protein_coding	-	+	-	-	-
ENSG00000184863	RBM33	protein_coding	-	-	+	-	-
ENSG00000185015	CA13	protein_coding	-	-	+	-	-
ENSG00000185278	ZBTB37	protein_coding	-	+	-	-	-
ENSG00000185515	BRCC3	protein_coding	-	+	-	-	-
ENSG00000185730	ZNF696	protein_coding	-	+	-	-	-
ENSG00000185838	GNB1L	protein_coding	-	+	-	-	-
ENSG00000185920	PTCH1	protein_coding	-	+	-	-	-
ENSG00000186523	FAM86B1	protein_coding	-	-	+	-	-
ENSG00000187079	TEAD1	protein_coding	-	+	+	-	-
ENSG00000187193	MT1X	protein_coding	-	-	-	-	+
ENSG00000187860	CCDC157	protein_coding	-	+	-	-	-
ENSG00000188283	ZNF383	protein_coding	-	-	+	-	-
ENSG00000188313	PLSCR1	protein_coding	-	+	-	-	-
ENSG00000188342	GTF2F2	protein_coding	-	-	+	-	-
ENSG00000188419	CHM	protein_coding	-	+	-	-	-
ENSG00000188641	DPYD	protein_coding	-	+	-	-	-
ENSG00000188846	RPL14	protein_coding	-	-	+	-	-
ENSG00000188917	TRMT2B	protein_coding	-	+	-	-	-
ENSG00000189057	FAM111B	protein_coding	-	+	-	-	-
ENSG00000189077	TMEM120A	protein_coding	-	+	-	-	-
ENSG00000189180	ZNF33A	protein_coding	-	+	-	-	-
ENSG00000189367	KIAA0408	protein_coding	-	+	-	-	-
ENSG00000189403	HMGB1	protein_coding	-	+	-	-	-
ENSG00000196262	PPIA	protein_coding	-	-	+	-	-
ENSG00000196312	MFSD14C	protein_coding	-	+	-	-	-
ENSG00000196693	ZNF33B	protein_coding	-	+	-	-	-
ENSG00000196776	CD47	protein_coding	-	+	-	-	-
ENSG00000196781	TLE1	protein_coding	-	+	-	-	-
ENSG00000196954	CASP4	protein_coding	-	+	-	-	-
ENSG00000196975	ANXA4	protein_coding	-	+	-	-	-
ENSG00000197461	PDGFA	protein_coding	-	+	-	-	-
ENSG00000197579	TOPORS	protein_coding	-	+	-	-	-
ENSG00000197958	RPL12	protein_coding	-	-	-	-	+
ENSG00000198088	NUP62CL	protein_coding	-	+	-	-	-
ENSG00000198105	ZNF248	protein_coding	-	+	-	-	-
ENSG00000198252	STYX	protein_coding	-	-	+	-	-
ENSG00000198270	TMEM116	protein_coding	-	+	-	-	-
ENSG00000198363	ASPH	protein_coding	-	+	-	-	-
ENSG00000198453	ZNF568	protein_coding	-	+	-	-	-
ENSG00000198561	CTNND1	protein_coding	-	+	-	-	-
ENSG00000198755	RPL10A	protein_coding	+	-	-	-	-
ENSG00000198830	HMGN2	protein_coding	-	-	+	-	+
ENSG00000198836	OPA1	protein_coding	-	+	-	-	-
ENSG00000198837	DENND4B	protein_coding	-	+	-	-	-
ENSG00000198860	TSEN15	protein_coding	-	+	-	-	-
ENSG00000198901	PRC1	protein_coding	-	+	-	-	-
ENSG00000198925	ATG9A	protein_coding	-	-	+	-	-
ENSG00000204438	GPANK1	protein_coding	-	-	-	+	-
ENSG00000204514	ZNF814	protein_coding	-	+	-	-	-
ENSG00000204852	TCTN1	protein_coding	-	+	-	-	-
ENSG00000205659	LIN52	protein_coding	-	+	-	-	-
ENSG00000214021	TTLL3	protein_coding	+	-	-	-	-
ENSG00000214253	FIS1	protein_coding	-	+	-	-	-
ENSG00000214941	ZSWIM7	protein_coding	+	-	-	-	-
ENSG00000215041	NEURL4	protein_coding	-	+	-	-	-
ENSG00000215126	CBWD7	protein_coding	-	-	+	-	-
ENSG00000221926	TRIM16	protein_coding	-	-	+	-	-
ENSG00000228439	TSTD3	protein_coding	-	+	-	-	-
ENSG00000228716	DHFR	protein_coding	-	+	-	-	-
ENSG00000239282	GATSL3	protein_coding	-	+	-	-	-
ENSG00000239306	RBM14	protein_coding	-	+	-	-	-
ENSG00000239789	MRPS17	protein_coding	-	+	-	-	-
ENSG00000244687	UBE2V1	protein_coding	-	+	-	-	-
ENSG00000248235	AC037459.4	protein_coding	-	+	-	-	-
ENSG00000251503	APITD1-CORT	protein_coding	-	+	-	-	-
ENSG00000256053	APOPT1	protein_coding	-	+	-	-	-
ENSG00000256294	ZNF225	protein_coding	-	+	-	-	-
ENSG00000256861	RP11-512M8.5	protein_coding	-	-	+	-	-
ENSG00000263001	GTF2I	protein_coding	-	+	-	-	-
ENSG00000266173	STRADA	protein_coding	-	+	-	-	-
ENSG00000269713	NBPF9	protein_coding	-	-	+	-	-
ENSG00000272333	KMT2B	protein_coding	-	+	-	-	-
ENSG00000283245	SCHIP1	protein_coding	-	+	-	-	-
ENSG00000160172	FAM86C2P	transcribed_unprocessed_pseudogene	-	+	-	-	-
ENSG00000170629	DPY19L2P2	transcribed_unprocessed_pseudogene	-	+	-	-	-
ENSG00000196204	RNF216P1	transcribed_unprocessed_pseudogene	-	-	+	-	-
ENSG00000205763	RP9P	transcribed_unprocessed_pseudogene	-	+	-	-	-
ENSG00000267419	CTC-559E9.6	transcribed_unprocessed_pseudogene	-	+	+	-	-
ENSG00000211451	GNRHR2	unitary_pseudogene	+	-	-	-	-

## Sheet: 3.RNA processing and translatio
RNA processing and translation genes changing splicing upon radiation
AC037459
ADRM1
ANKRD12
ARGLU1
C16orf46
C9orf85
CARS2
CAST
CCDC150
CCDC157
CCNT2
CDK12
CLDND1
CPSF7
CREBZF
CSDE1
DDX46
DEAF1
EFCAB11
EIF4A2
EIF4E2
EIF4G2
ELP4
EXOG
EXOSC8
FAM111B
FAM204A
FBXO28
FOXM1
FTO
FUBP1
GABPA
GEMIN2
GPANK1
GTF2F2
GTF2H3
GTF2I
HNRNPA2B1
HNRNPDL
INTS7
IVNS1ABP
KIAA0232
KIAA0408
LIN52
LRRC27
LRRC75A
MBNL1
MED1
MED30
MNAT1
MSANTD3
MTHFSD
MTIF2
MTIF3
NAF1
NBPF9
NCOA1
NEURL4
NOP56
NR2C2AP
NT5C3B
OCEL1
PABPC4
PAPD4
PAQR6
PCNA
PPP6R2
PRDM4
PROSER3
PTCD2
PUM2
PUS1
PUS7
PUS7L
RBM3
RBM33
RNF216P1
RPL10
RPL10A
RPL12
RPL13A
RPL14
RPL22
RPL34
RPLP0
RPLP2
RPS15
RPS19
RPS2
RPS24
RPS27
RPS8
RPUSD3
RRP8
SCAF1
SCHIP1
SEPHS1
SETD2
SNRNP70
SRRM1
SRSF3
TBCEL
TCEAL8
TEAD1
TMEM147
TMEM267
TMEM41A
TOPORS
TRDMT1
TRMO
TRMT1
TRMT11
TRMT2B
TSEN15
TSEN2
TSTD3
TTF2
TXNL4A
UBAP2
WARS
XBP1
XRN1
ZBTB8OS
ZFYVE21
ZGRF1
ZNF202

## Sheet: 4.All_T1_vs_T0_A5SS
GeneID	geneSymbol	chr	strand	longExonStart_0base	longExonEnd	shortES	shortEE	flankingES	flankingEE	ID.1	IJC_SAMPLE_1	SJC_SAMPLE_1	IJC_SAMPLE_2	SJC_SAMPLE_2	IncFormLen	SkipFormLen	PValue	FDR	IncLevel1	IncLevel2	IncLevelDifference

## Sheet: 5.All_T1_vs_T0_A3SS
GeneID	geneSymbol	chr	strand	longExonStart_0base	longExonEnd	shortES	shortEE	flankingES	flankingEE	ID.1	IJC_SAMPLE_1	SJC_SAMPLE_1	IJC_SAMPLE_2	SJC_SAMPLE_2	IncFormLen	SkipFormLen	PValue	FDR	IncLevel1	IncLevel2	IncLevelDifference
ENSG00000132359	RAP1GAP2	chr17	+	3005340	3005440	3005368	3005440	2998220	2998376	4525	1,0,0,0,0	7,19,5,2,3	7,3,5,1,1,2	13,18,11,10,1,6	164	137	1.51718e-07	0.00050287	0.107,0.0,0.0,0.0,0.0	0.31,0.122,0.275,0.077,0.455,0.218	-0.221
ENSG00000169242	EFNA1	chr1	+	155133502	155133780	155133729	155133780	155131338	155131634	6987	58,53,147,209,154	1,2,0,2,0	63,49,67,147,185,118	9,9,8,4,1,1	274	137	9.7022e-08	0.00050287	0.967,0.93,1.0,0.981,1.0	0.778,0.731,0.807,0.948,0.989,0.983	0.103
ENSG00000017260	ATP2C1	chr3	+	130992930	130993001	130992950	130993001	130975331	130975488	3645	2,6,10,10,13	0,1,0,0,0	5,3,4,10,15,13	1,4,3,0,1,6	156	137	2.38591e-07	0.000527207	1.0,0.84,1.0,1.0,1.0	0.815,0.397,0.539,1.0,0.929,0.656	0.245
ENSG00000130023	ERMARD	chr6	+	169753863	169754032	169753943	169754032	169751621	169751663	1997	6,8,4,16,11	0,0,0,0,1	16,12,9,10,12,11	0,1,5,3,3,1	216	137	7.65655e-07	0.00126888	1.0,1.0,1.0,1.0,0.875	1.0,0.884,0.533,0.679,0.717,0.875	0.194
ENSG00000006025	OSBPL7	chr17	-	47814520	47814707	47814520	47814614	47815214	47815352	2621	0,0,1,0,1	1,3,4,7,5	3,1,2,3,4,3	7,4,4,4,12,5	229	137	9.64511e-06	0.0127875	0.0,0.0,0.13,0.0,0.107	0.204,0.13,0.23,0.31,0.166,0.264	-0.17
ENSG00000089639	GMIP	chr19	-	19635414	19635721	19635414	19635569	19636706	19636796	3172	2,1,2,8,2	0,0,0,1,0	3,3,7,0,5,1	1,0,5,1,1,2	274	137	2.6052e-05	0.026155	1.0,1.0,1.0,0.8,1.0	0.6,1.0,0.412,0.0,0.714,0.2	0.472
ENSG00000205885	C1RL-AS1	chr12	+	7111024	7111606	7111370	7111606	7110297	7110572	7019	8,7,1,12,11	1,2,2,1,3	4,1,2,7,7,16	0,0,0,0,0,2	274	137	2.76187e-05	0.026155	0.8,0.636,0.2,0.857,0.647	1.0,1.0,1.0,1.0,1.0,0.8	-0.339
ENSG00000181135	ZNF707	chr8	+	143688661	143689301	143689203	143689301	143687993	143688067	1227	10,9,2,4,10	0,0,0,1,2	7,9,2,7,5,10	1,1,1,4,1,4	274	137	4.79053e-05	0.0264637	1.0,1.0,1.0,0.667,0.714	0.778,0.818,0.5,0.467,0.714,0.556	0.237
ENSG00000124104	SNX21	chr20	+	45840321	45840458	45840447	45840458	45838267	45838360	4929	6,2,2,9,9	0,0,2,0,1	4,12,4,8,4,4	1,1,1,2,6,4	262	137	3.22953e-05	0.0264637	1.0,1.0,0.343,1.0,0.825	0.677,0.863,0.677,0.677,0.258,0.343	0.251
ENSG00000124496	TRERF1	chr6	-	42232680	42232928	42232680	42232892	42236204	42236411	5515	2,0,0,0,0	1,1,2,1,1	1,3,6,1,2,0	2,3,3,0,0,1	172	137	3.86529e-05	0.0264637	0.614,0.0,0.0,0.0,0.0	0.285,0.443,0.614,1.0,1.0,0.0	-0.434
ENSG00000167384	ZNF180	chr19	-	44497283	44497377	44497283	44497372	44500197	44500522	6276	10,10,7,7,12	5,3,0,0,4	21,15,13,4,4,5	2,2,0,0,0,1	141	137	4.73639e-05	0.0264637	0.66,0.764,1.0,1.0,0.745	0.911,0.879,1.0,1.0,1.0,0.829	-0.103
ENSG00000039139	DNAH5	chr5	-	13919175	13919401	13919175	13919352	13920479	13920617	8516	1,1,0,1,0	4,4,2,7,5	6,0,2,3,2,3	8,9,3,8,13,7	185	137	4.09827e-05	0.0264637	0.156,0.156,0.0,0.096,0.0	0.357,0.0,0.331,0.217,0.102,0.241	-0.126
ENSG00000138688	KIAA1109	chr4	+	122224497	122224677	122224500	122224677	122220332	122220470	8373	3,8,7,14,9	0,0,1,1,2	8,10,7,10,9,7	0,4,1,5,2,2	139	137	9.45049e-05	0.0481902	1.0,1.0,0.873,0.932,0.816	1.0,0.711,0.873,0.663,0.816,0.775	0.118

## Sheet: 6.All_T1_vs_T0_MXE
GeneID	geneSymbol	chr	strand	1stExonStart_0base	1stExonEnd	2ndExonStart_0base	2ndExonEnd	upstreamES	upstreamEE	downstreamES	downstreamEE	ID.1	IJC_SAMPLE_1	SJC_SAMPLE_1	IJC_SAMPLE_2	SJC_SAMPLE_2	IncFormLen	SkipFormLen	PValue	FDR	IncLevel1	IncLevel2	IncLevelDifference
ENSG00000173418	NAA20	chr20	+	20026783	20026919	20032507	20032653	20017309	20017449	20033101	20033629	922	7,10,3,5,6	434,379,499,612,687	31,28,19,18,14,4	415,448,413,609,689,560	272	274	2.78464e-09	7.23867e-05	0.016,0.026,0.006,0.008,0.009	0.07,0.059,0.044,0.029,0.02,0.007	-0.025
ENSG00000108773	KAT2A	chr17	-	42118296	42118403	42119244	42119436	42117677	42117814	42119536	42119718	15246	116,124,97,134,180	3,8,1,0,2	94,93,148,118,164,133	13,10,16,3,6,7	274	243	1.99719e-06	0.00784633	0.972,0.932,0.989,1.0,0.988	0.865,0.892,0.891,0.972,0.96,0.944	0.056
ENSG00000119688	ABCD4	chr14	-	74296332	74296449	74299547	74299675	74295147	74295198	74302874	74302992	20555	6,8,9,4,6	0,0,1,0,0	10,9,12,3,4,2	1,6,2,2,2,0	264	253	1.16626e-06	0.00784633	1.0,1.0,0.896,1.0,1.0	0.906,0.59,0.852,0.59,0.657,1.0	0.213
ENSG00000180376	CCDC66	chr3	+	56563683	56564125	56566593	56566740	56558845	56558910	56566949	56567053	24287	2,2,8,1,2	2,4,3,2,6	3,4,4,9,3,4	0,1,0,0,3,1	274	274	1.26717e-06	0.00784633	0.5,0.333,0.727,0.333,0.25	1.0,0.8,1.0,1.0,0.5,0.8	-0.421
ENSG00000115020	PIKFYVE	chr2	+	208273583	208273733	208276711	208276830	208271510	208271691	208285725	208285933	2797	23,21,15,27,35	0,0,2,0,1	16,18,18,24,33,22	1,6,5,2,4,2	274	255	1.61819e-06	0.00784633	1.0,1.0,0.875,1.0,0.97	0.937,0.736,0.77,0.918,0.885,0.911	0.109
ENSG00000178177	LCORL	chr4	-	17886067	17886161	17909093	17909345	17876939	17878213	17961902	17962032	4097	37,46,67,66,100	0,2,9,10,9	45,56,44,73,74,58	2,0,0,1,2,3	274	230	2.11288e-06	0.00784633	1.0,0.951,0.862,0.847,0.903	0.95,1.0,1.0,0.984,0.969,0.942	-0.062
ENSG00000267419	CTC-559E9.6	chr19	+	19788949	19789072	19789679	19789821	19786608	19786691	19806280	19806376	9808	2,0,0,0,0	0,1,4,3,1	1,2,3,1,3,3	3,3,0,2,1,0	259	274	1.75049e-06	0.00784633	1.0,0.0,0.0,0.0,0.0	0.261,0.414,1.0,0.346,0.76,1.0	-0.43
ENSG00000091127	PUS7	chr7	-	105470760	105470848	105472131	105472193	105468336	105468463	105481051	105481177	13949	35,31,31,38,36	5,8,2,5,2	32,39,46,45,46,40	0,4,0,1,1,1	198	224	4.31946e-06	0.012476	0.888,0.814,0.946,0.896,0.953	1.0,0.917,1.0,0.981,0.981,0.978	-0.077
ENSG00000116922	C1orf109	chr1	-	37689657	37689883	37690333	37690438	37686272	37686452	37691458	37691581	21204	2,1,1,1,3	1,0,0,0,1	0,1,5,6,1,2	3,0,2,2,4,1	241	274	4.06785e-06	0.012476	0.695,1.0,1.0,1.0,0.773	0.0,1.0,0.74,0.773,0.221,0.695	0.322
ENSG00000078967	UBE2D4	chr7	+	43942825	43942857	43947158	43947229	43938430	43938494	43948631	43948737	15488	0,4,5,6,7	3,1,2,3,4	5,2,7,11,11,4	0,0,1,0,0,3	168	207	5.92381e-06	0.0153989	0.0,0.831,0.755,0.711,0.683	1.0,1.0,0.896,1.0,1.0,0.622	-0.324
ENSG00000130164	LDLR	chr19	+	11102663	11102786	11105219	11105600	11089461	11089615	11106564	11106687	2068	5,8,7,4,0	239,243,200,259,131	14,17,16,14,16,3	236,251,292,258,228,102	259	274	6.7352e-06	0.0159165	0.022,0.034,0.036,0.016,0.0	0.059,0.067,0.055,0.054,0.069,0.03	-0.034
ENSG00000130164	LDLR	chr19	+	11106564	11106687	11107391	11107514	11102663	11102786	11110651	11110771	2065	3,7,7,3,0	237,213,207,274,134	10,17,14,14,14,3	215,275,267,264,265,111	259	259	7.4484e-06	0.0161351	0.013,0.032,0.033,0.011,0.0	0.044,0.058,0.05,0.05,0.05,0.026	-0.029
ENSG00000164024	METAP1	chr4	+	99035953	99036011	99036042	99036089	99035399	99035460	99039373	99039465	10038	6,0,1,1,2	2,1,0,0,0	3,2,4,1,1,1	3,0,2,6,9,2	194	183	1.01139e-05	0.0202238	0.739,0.0,1.0,1.0,1.0	0.485,1.0,0.654,0.136,0.095,0.32	0.299
ENSG00000166435	XRRA1	chr11	-	74907144	74907273	74921213	74921347	74851988	74852082	74930299	74930372	24585	6,9,1,3,4	2,0,1,3,4	4,10,6,5,3,3	0,0,0,0,1,1	270	265	1.3755e-05	0.0255402	0.746,1.0,0.495,0.495,0.495	1.0,1.0,1.0,1.0,0.746,0.746	-0.269
ENSG00000102317	RBM3	chrX	+	48575560	48575630	48575814	48576083	48575167	48575283	48576313	48576419	12161	1622,1594,798,816,1144	35,30,32,31,51	1700,2055,1880,1167,1152,1055	27,44,30,16,26,17	206	274	1.8454e-05	0.0299819	0.984,0.986,0.971,0.972,0.968	0.988,0.984,0.988,0.99,0.983,0.988	-0.011
ENSG00000080947	CROCCP3	chr1	-	16486425	16486661	16489684	16489791	16485568	16485665	16490617	16490783	8035	0,1,1,0,0	6,0,2,7,3	4,3,1,1,1,2	1,1,2,5,2,4	243	274	1.82448e-05	0.0299819	0.0,1.0,0.361,0.0,0.0	0.819,0.772,0.361,0.184,0.361,0.361	-0.204
ENSG00000273345	CTD-2410N18.4	chr5	-	134306608	134306702	134321790	134321903	134304404	134304567	134370997	134371043	15254	1,3,6,4,3	1,0,0,0,1	6,0,2,3,1,5	1,2,3,0,2,3	249	230	2.34592e-05	0.0358719	0.48,1.0,1.0,1.0,0.735	0.847,0.0,0.381,1.0,0.316,0.606	0.318
ENSG00000104408	EIF3E	chr8	-	108242111	108242256	108243292	108243463	108241798	108241913	108248612	108248717	9003	3,2,9,13,13	0,0,1,2,0	10,6,10,13,12,10	1,3,0,2,6,2	274	274	2.69072e-05	0.0388584	1.0,1.0,0.9,0.867,1.0	0.909,0.667,1.0,0.867,0.667,0.833	0.13
ENSG00000254469	RP11-849H4.2	chr11	-	71918884	71919026	71923308	71923475	71917716	71917776	71925932	71926104	20822	0,3,1,5,2	2,5,8,13,15	0,0,0,2,0,0	1,5,8,16,7,7	274	274	3.04121e-05	0.0416085	0.0,0.375,0.111,0.278,0.118	0.0,0.0,0.0,0.111,0.0,0.0	0.158
ENSG00000100376	FAM118A	chr22	+	45332424	45332710	45335349	45335382	45323174	45323427	45336327	45336411	16091	0,4,0,0,0	10,7,4,6,6	11,6,6,1,0,0	6,6,13,1,1,8	274	169	3.23347e-05	0.042027	0.0,0.261,0.0,0.0,0.0	0.531,0.381,0.222,0.381,0.0,0.0	-0.2
ENSG00000204815	TTC25	chr17	+	41936761	41936927	41938964	41939172	41936472	41936534	41945135	41945222	26395	5,4,4,6,3	3,8,1,3,2	8,5,4,7,5,6	0,4,0,2,0,0	274	274	4.0977e-05	0.0465321	0.625,0.333,0.8,0.667,0.6	1.0,0.556,1.0,0.778,1.0,1.0	-0.284
ENSG00000102890	ELMO3	chr16	+	67202626	67202790	67202891	67203004	67202396	67202533	67203118	67203223	5325	5,7,4,4,4	3,0,0,1,1	3,4,2,2,0,1	0,3,8,4,1,3	274	249	4.11709e-05	0.0465321	0.602,1.0,1.0,0.784,0.784	1.0,0.548,0.185,0.312,0.0,0.232	0.454
ENSG00000167987	VPS37C	chr11	-	61134035	61134207	61138736	61138835	61133254	61133337	61161080	61161136	6141	1,2,3,7,7	49,57,73,90,115	1,0,0,0,2,2	41,49,46,114,126,101	235	274	4.0706e-05	0.0465321	0.023,0.039,0.046,0.083,0.066	0.028,0.0,0.0,0.0,0.018,0.023	0.04

## Sheet: 7.All_T1_vs_T0_RI
GeneID	geneSymbol	chr	strand	riExonStart_0base	riExonEnd	upstreamES	upstreamEE	downstreamES	downstreamEE	ID.1	IJC_SAMPLE_1	SJC_SAMPLE_1	IJC_SAMPLE_2	SJC_SAMPLE_2	IncFormLen	SkipFormLen	PValue	FDR	IncLevel1	IncLevel2	IncLevelDifference
ENSG00000157020	SEC13	chr3	-	10319138	10319316	10319138	10319172	10319256	10319316	1648	13,4,5,7,25	0,0,0,1,2	14,13,10,23,8,22	2,0,0,4,4,4	220	137	2.57845e-05	0.0404199	1.0,1.0,1.0,0.813,0.886	0.813,1.0,1.0,0.782,0.555,0.774	0.119
ENSG00000100823	APEX1	chr14	+	20455577	20456101	20455577	20455773	20455913	20456101	2165	282,319,111,132,168	5,14,5,2,4	365,299,316,157,155,142	16,29,22,15,8,7	274	137	2.59977e-05	0.0404199	0.966,0.919,0.917,0.971,0.955	0.919,0.838,0.878,0.84,0.906,0.91	0.064
ENSG00000223705	NSUN5P1	chr7	+	75415980	75416191	75415980	75416030	75416102	75416191	2279	4,5,19,5,4	0,1,3,5,1	13,2,2,10,8,4	0,0,0,2,0,0	208	137	2.79465e-05	0.0404199	1.0,0.767,0.807,0.397,0.725	1.0,1.0,1.0,0.767,1.0,1.0	-0.222

## Sheet: 8.All_T1_vs_T0_SE
GeneID	geneSymbol	chr	strand	exonStart_0base	exonEnd	upstreamES	upstreamEE	downstreamES	downstreamEE	ID.1	IJC_SAMPLE_1	SJC_SAMPLE_1	IJC_SAMPLE_2	SJC_SAMPLE_2	IncFormLen	SkipFormLen	PValue	FDR	IncLevel1	IncLevel2	IncLevelDifference
ENSG00000156875	MFSD14A	chr1	+	100068472	100068586	100067976	100068195	100069613	100069685	93783	407,418,545,701,623	5,5,4,1,0	356,495,442,668,719,491	16,10,19,16,14,10	250	137	2.99741e-11	2.93189e-06	0.978,0.979,0.987,0.997,1.0	0.924,0.964,0.927,0.958,0.966,0.964	0.038
ENSG00000203797	DDO	chr6	-	110404773	110404950	110391770	110393342	110408333	110408442	14434	1,2,4,7,5	0,0,0,1,0	2,4,1,4,6,2	4,2,3,4,1,0	274	137	1.07451e-09	5.2551e-05	1.0,1.0,1.0,0.778,1.0	0.2,0.5,0.143,0.333,0.75,1.0	0.468
ENSG00000050820	BCAR1	chr16	-	75237182	75237344	75235667	75235986	75242469	75243090	9516	65,80,111,133,172	4,1,0,1,0	111,58,162,103,115,153	10,6,10,1,11,8	274	137	4.52725e-09	0.000147609	0.89,0.976,1.0,0.985,1.0	0.847,0.829,0.89,0.981,0.839,0.905	0.088
ENSG00000140521	POLG	chr15	-	89317938	89318037	89316356	89316827	89318540	89318749	68012	7,9,2,3,16	1,0,0,0,0	11,11,7,7,5,3	4,4,5,1,2,0	235	137	6.98171e-09	0.000170727	0.803,1.0,1.0,1.0,1.0	0.616,0.616,0.449,0.803,0.593,1.0	0.281
ENSG00000095794	CREM	chr10	+	35137781	35137879	35127456	35127567	35178888	35178986	109994	1,1,1,3,3	0,0,1,1,1	0,1,1,1,0,1	1,0,1,1,2,4	234	137	2.02156e-08	0.000349071	1.0,1.0,0.369,0.637,0.637	0.0,1.0,0.369,0.369,0.0,0.128	0.418
ENSG00000134884	ARGLU1	chr13	-	106557558	106557616	106557047	106557131	106559431	106559657	55492	27,13,8,16,24	160,134,265,269,320	42,43,30,37,31,46	134,188,172,323,275,280	194	137	2.14123e-08	0.000349071	0.106,0.064,0.021,0.04,0.05	0.181,0.139,0.11,0.075,0.074,0.104	-0.058
ENSG00000117525	F3	chr1	-	94532320	94532480	94529224	94530596	94533089	94533268	100432	1073,1047,610,910,822	24,34,20,17,15	1035,1290,1250,664,873,586	60,57,71,35,31,25	274	137	4.44829e-08	0.00048345	0.957,0.939,0.938,0.964,0.965	0.896,0.919,0.898,0.905,0.934,0.921	0.04
ENSG00000262468	LINC01569	chr16	-	4251321	4252034	4245824	4247061	4253646	4253789	28346	2,1,2,6,4	1,0,0,1,0	1,1,2,2,4,2	0,1,1,4,2,2	274	137	3.5098e-08	0.00048345	0.5,1.0,1.0,0.75,1.0	1.0,0.333,0.5,0.2,0.5,0.333	0.372
ENSG00000189403	HMGB1	chr13	-	30461638	30461688	30460894	30461533	30462537	30462712	43536	0,1,2,0,0	4,4,3,3,4	2,4,1,5,2,8	2,1,3,2,1,4	186	137	4.06982e-08	0.00048345	0.0,0.156,0.329,0.0,0.0	0.424,0.747,0.197,0.648,0.596,0.596	-0.438
ENSG00000154114	TBCEL	chr11	+	121035732	121035944	121024120	121024291	121036504	121036612	71978	2,1,0,1,0	2,0,3,6,2	3,4,2,4,0,1	0,1,0,2,1,0	274	137	6.16766e-08	0.000548439	0.333,1.0,0.0,0.077,0.0	1.0,0.667,1.0,0.5,0.0,1.0	-0.413
ENSG00000136932	TRMO	chr9	-	97910917	97912975	97910167	97910616	97913400	97913558	93233	5,6,1,2,3	62,62,39,51,43	11,11,22,9,13,10	60,52,54,41,66,39	274	137	6.1121e-08	0.000548439	0.039,0.046,0.013,0.019,0.034	0.084,0.096,0.169,0.099,0.09,0.114	-0.078
ENSG00000182446	NPLOC4	chr17	-	81606690	81606814	81572016	81572088	81610209	81610258	91151	3,4,4,2,2	0,1,0,0,0	1,1,1,1,2,2	3,5,0,2,0,1	260	137	7.92269e-08	0.000645791	1.0,0.678,1.0,1.0,1.0	0.149,0.095,1.0,0.209,1.0,0.513	0.441
ENSG00000204599	TRIM39	chr6	+	30327646	30327696	30326956	30326995	30328888	30329041	25346	1,3,0,0,3	3,3,3,3,2	1,2,4,3,1,2	0,1,1,1,0,1	186	137	8.70952e-08	0.000655318	0.197,0.424,0.0,0.0,0.525	1.0,0.596,0.747,0.688,1.0,0.596	-0.542
ENSG00000165259	HDX	chrX	-	84488023	84488132	84440531	84440585	84502341	84502453	100981	3,3,4,3,6	0,0,0,1,0	3,5,5,9,1,4	4,4,2,1,1,0	245	137	9.68971e-08	0.000676992	1.0,1.0,1.0,0.627,1.0	0.295,0.411,0.583,0.834,0.359,1.0	0.345
ENSG00000160209	PDXK	chr21	+	43732138	43732442	43728916	43729010	43734068	43734123	65143	1,3,1,3,4	1,0,0,1,0	2,1,1,3,4,2	1,3,4,2,4,1	274	137	1.08397e-07	0.000695253	0.333,1.0,1.0,0.6,1.0	0.5,0.143,0.111,0.429,0.333,0.5	0.451
ENSG00000136932	TRMO	chr9	-	97912872	97912975	97910282	97910616	97913400	97913558	93234	7,5,5,4,9	62,62,39,51,43	12,27,26,16,17,13	60,52,54,41,66,39	239	137	1.13727e-07	0.000695253	0.061,0.044,0.068,0.043,0.107	0.103,0.229,0.216,0.183,0.129,0.16	-0.105
ENSG00000157540	DYRK1A	chr21	+	37430268	37430400	37420324	37420384	37472683	37472715	107813	2,1,1,2,3	27,26,24,26,30	21,9,3,7,6,6	28,29,27,25,21,22	268	137	1.38636e-07	0.000797677	0.036,0.019,0.021,0.038,0.049	0.277,0.137,0.054,0.125,0.127,0.122	-0.108
ENSG00000173418	NAA20	chr20	+	20032507	20032653	20026783	20026919	20033101	20033629	3573	676,607,840,1083,1237	6,9,3,3,5	705,743,712,1064,1207,986	27,25,14,14,10,2	274	137	1.48562e-07	0.000807304	0.983,0.971,0.993,0.994,0.992	0.929,0.937,0.962,0.974,0.984,0.996	0.023
ENSG00000165801	ARHGEF40	chr14	+	21073044	21073242	21070269	21070399	21075331	21075499	35066	5,1,7,10,13	1,0,0,0,0	2,2,12,9,13,7	1,1,4,4,0,2	274	137	1.69515e-07	0.000853045	0.714,1.0,1.0,1.0,1.0	0.5,0.5,0.6,0.529,1.0,0.636	0.315
ENSG00000169242	EFNA1	chr1	+	155133502	155133568	155131338	155131634	155133729	155133780	86458	54,42,144,205,160	1,2,0,2,0	55,39,68,133,184,128	9,9,8,4,1,1	202	137	1.74422e-07	0.000853045	0.973,0.934,1.0,0.986,1.0	0.806,0.746,0.852,0.958,0.992,0.989	0.088
ENSG00000151150	ANK3	chr10	-	60200128	60200263	60198339	60198537	60203001	60203100	100304	3,4,16,31,39	0,0,1,0,0	5,13,6,13,23,29	1,7,3,1,1,1	271	137	2.39493e-07	0.00111551	1.0,1.0,0.89,1.0,1.0	0.717,0.484,0.503,0.868,0.921,0.936	0.24
ENSG00000108771	DHX58	chr17	-	42103607	42103798	42102215	42102312	42104765	42104927	22594	3,3,11,18,19	2,1,3,2,3	8,12,12,10,21,22	0,0,0,0,1,2	274	137	2.56255e-07	0.00113933	0.429,0.6,0.647,0.818,0.76	1.0,1.0,1.0,1.0,0.913,0.846	-0.309
ENSG00000166435	XRRA1	chr11	-	74927390	74927488	74921213	74921347	74936883	74937068	102084	5,5,12,8,10	0,0,0,0,0	3,4,8,6,9,7	3,2,5,0,1,1	234	137	3.92495e-07	0.0016692	1.0,1.0,1.0,1.0,1.0	0.369,0.539,0.484,1.0,0.84,0.804	0.327
ENSG00000026508	CD44	chr11	+	35201670	35201787	35198120	35198246	35204511	35204640	37622	20,43,2,2,5	0,1,0,0,0	26,46,40,4,3,2	4,8,5,0,0,0	253	137	5.2508e-07	0.00214001	1.0,0.959,1.0,1.0,1.0	0.779,0.757,0.812,1.0,1.0,1.0	0.1
ENSG00000139618	BRCA2	chr13	+	32375342	32375406	32370970	32371100	32376669	32376791	60304	1,1,0,0,0	7,7,13,24,32	8,3,6,2,2,1	14,14,15,26,15,20	200	137	5.64271e-07	0.00220775	0.089,0.089,0.0,0.0,0.0	0.281,0.128,0.215,0.05,0.084,0.033	-0.096
ENSG00000132376	INPP5K	chr17	-	1515568	1515585	1513871	1513979	1515887	1516118	107529	0,1,0,1,0	9,5,7,8,7	2,2,5,2,3,0	6,10,9,4,6,6	153	137	6.7289e-07	0.00253146	0.0,0.152,0.0,0.101,0.0	0.23,0.152,0.332,0.309,0.309,0.0	-0.171
ENSG00000155621	C9orf85	chr9	+	71918424	71918555	71911640	71911836	71941804	71941934	70889	6,4,3,1,2	0,1,0,0,0	0,3,4,2,2,1	1,2,3,0,2,1	267	137	7.47684e-07	0.00257312	1.0,0.672,1.0,1.0,1.0	0.0,0.435,0.406,1.0,0.339,0.339	0.515
ENSG00000108219	TSPAN14	chr10	+	80468546	80468687	80454352	80454371	80504727	80504778	93372	37,37,9,7,16	2,0,0,0,0	55,29,69,8,12,10	10,1,7,0,2,2	274	137	7.62882e-07	0.00257312	0.902,1.0,1.0,1.0,1.0	0.733,0.935,0.831,1.0,0.75,0.714	0.153
ENSG00000204406	MBD5	chr2	+	148053932	148054050	148021416	148021684	148054390	148054449	99187	3,4,3,12,5	4,3,3,6,5	0,2,0,2,3,0	3,8,11,3,4,8	254	137	7.59989e-07	0.00257312	0.288,0.418,0.35,0.519,0.35	0.0,0.119,0.0,0.264,0.288,0.0	0.273
ENSG00000059377	TBXAS1	chr7	+	139782665	139782729	139780739	139780824	139787337	139787426	50571	30,39,8,8,13	1,0,0,0,0	36,34,37,7,8,5	2,10,1,6,1,0	200	137	8.96407e-07	0.00288619	0.954,1.0,1.0,1.0,1.0	0.925,0.7,0.962,0.444,0.846,1.0	0.178
ENSG00000026652	AGPAT4	chr6	-	161165576	161165713	161153345	161153499	161166247	161166417	56438	3,5,5,1,3	0,0,0,0,1	0,1,1,2,1,2	1,0,0,4,3,1	273	137	9.14714e-07	0.00288619	1.0,1.0,1.0,1.0,0.601	0.0,1.0,1.0,0.201,0.143,0.501	0.446
ENSG00000025293	PHF20	chr20	+	35800093	35800173	35772025	35772079	35801490	35801605	26674	1,2,0,2,2	62,62,58,77,91	4,4,4,15,8,6	66,97,59,80,73,64	216	137	9.90529e-07	0.00293599	0.01,0.02,0.0,0.016,0.014	0.037,0.025,0.041,0.106,0.065,0.056	-0.043
ENSG00000072803	FBXW11	chr5	-	171996889	171997051	171957596	171957698	172006457	172006649	95439	18,18,17,29,30	0,0,3,6,4	18,28,18,28,22,24	0,0,1,0,2,0	274	137	9.81092e-07	0.00293599	1.0,1.0,0.739,0.707,0.789	1.0,1.0,0.9,1.0,0.846,1.0	-0.111
ENSG00000111540	RAB5B	chr12	+	55980888	55980922	55979371	55979474	55986868	55987123	2070	5,2,1,1,2	4,3,2,5,2	1,0,1,0,0,0	2,4,3,6,3,1	170	137	1.03991e-06	0.00299171	0.502,0.349,0.287,0.139,0.446	0.287,0.0,0.212,0.0,0.0,0.0	0.261
ENSG00000083535	PIBF1	chr13	+	72973590	72973675	72931164	72931267	72998821	72998995	50649	14,7,21,14,21	0,1,1,0,1	7,17,6,24,14,19	2,3,1,3,1,8	221	137	1.20679e-06	0.00337259	1.0,0.813,0.929,1.0,0.929	0.685,0.778,0.788,0.832,0.897,0.596	0.172
ENSG00000145833	DDX46	chr5	+	134790105	134790222	134788512	134788591	134790469	134790552	107235	13,8,4,9,24	140,165,88,113,136	1,6,3,5,8,2	162,172,128,125,119,120	253	137	1.3213e-06	0.00347151	0.048,0.026,0.024,0.041,0.087	0.003,0.019,0.013,0.021,0.035,0.009	0.029
ENSG00000115020	PIKFYVE	chr2	+	208276711	208276830	208271510	208271691	208285725	208285933	11088	0,0,2,0,1	1,2,5,4,10	1,6,5,2,4,2	2,3,8,3,9,2	255	137	1.27973e-06	0.00347151	0.0,0.0,0.177,0.0,0.051	0.212,0.518,0.251,0.264,0.193,0.349	-0.252
ENSG00000146856	AGBL3	chr7	+	134989249	134989310	134987874	134987996	135010041	135012511	81062	3,7,4,9,7	0,0,3,1,0	4,3,0,4,3,5	1,2,3,4,5,4	197	137	1.34866e-06	0.00347151	1.0,1.0,0.481,0.862,1.0	0.736,0.511,0.0,0.41,0.294,0.465	0.466
ENSG00000130164	LDLR	chr19	+	11105219	11105600	11102663	11102786	11106564	11106687	8107	376,378,384,488,237	3,7,7,4,0	371,384,501,456,432,188	12,17,14,14,16,3	274	137	1.45215e-06	0.00364207	0.984,0.964,0.965,0.984,1.0	0.939,0.919,0.947,0.942,0.931,0.969	0.038
ENSG00000064489	BORCS8-MEF2B	chr19	-	19146272	19146384	19145571	19146022	19146554	19146648	64103	4,8,6,2,7	0,0,0,0,1	5,3,3,4,6,2	3,0,0,2,2,4	248	137	1.65109e-06	0.0040375	1.0,1.0,1.0,1.0,0.795	0.479,1.0,1.0,0.525,0.624,0.216	0.318
ENSG00000187860	CCDC157	chr22	+	30375478	30375663	30373922	30374091	30376258	30376347	6402	4,4,1,3,2	0,1,0,2,0	3,1,2,0,1,3	3,1,3,2,2,0	274	137	1.85775e-06	0.00443205	1.0,0.667,1.0,0.429,1.0	0.333,0.333,0.25,0.0,0.2,1.0	0.467
ENSG00000099194	SCD	chr10	+	100356531	100356764	100354426	100354632	100360733	100364834	92400	2895,3177,1810,1632,1156	23,35,5,4,6	2548,3663,2509,2305,1721,948	40,55,58,22,6,6	274	137	2.00996e-06	0.00468101	0.984,0.978,0.995,0.995,0.99	0.97,0.971,0.956,0.981,0.993,0.987	0.012
ENSG00000115020	PIKFYVE	chr2	+	208277536	208277708	208276711	208276830	208285725	208285933	11083	20,17,21,21,27	0,0,2,0,1	16,27,22,32,31,19	2,6,3,1,5,2	274	137	2.13202e-06	0.00473958	1.0,1.0,0.84,1.0,0.931	0.8,0.692,0.786,0.941,0.756,0.826	0.154
ENSG00000051341	POLQ	chr3	-	121473349	121473487	121468304	121468431	121476539	121476733	59840	38,34,42,52,54	0,0,1,0,0	19,41,21,41,42,48	1,3,2,4,1,5	274	137	2.12371e-06	0.00473958	1.0,1.0,0.955,1.0,1.0	0.905,0.872,0.84,0.837,0.955,0.828	0.118
ENSG00000152990	ADGRA3	chr4	-	22402674	22402799	22392544	22392690	22413181	22413390	56088	90,106,118,192,181	0,1,0,1,3	110,125,96,152,161,138	3,4,4,6,8,5	261	137	2.30584e-06	0.00501207	1.0,0.982,1.0,0.99,0.969	0.951,0.943,0.926,0.93,0.914,0.935	0.055
ENSG00000139517	LNX2	chr13	-	27562412	27562781	27559841	27559985	27567639	27567839	64612	60,43,68,123,101	0,1,0,0,1	41,21,39,81,119,96	3,3,3,7,1,3	274	137	2.38874e-06	0.0050794	1.0,0.956,1.0,1.0,0.981	0.872,0.778,0.867,0.853,0.983,0.941	0.105
ENSG00000108773	KAT2A	chr17	-	42117906	42118017	42117677	42117814	42118296	42118403	62659	137,160,153,214,244	4,10,1,1,2	153,153,204,167,211,198	16,13,19,5,6,7	247	137	3.05063e-06	0.00634881	0.95,0.899,0.988,0.992,0.985	0.841,0.867,0.856,0.949,0.951,0.94	0.062
ENSG00000166435	XRRA1	chr11	-	74933824	74933872	74921213	74921347	74936883	74937068	102065	7,6,11,7,8	0,0,0,0,0	7,7,3,3,12,8	3,2,5,0,1,1	184	137	3.21565e-06	0.00655282	1.0,1.0,1.0,1.0,1.0	0.635,0.723,0.309,1.0,0.899,0.856	0.263
ENSG00000123411	IKZF4	chr12	+	56023670	56023764	56019319	56019415	56025053	56025158	109149	4,1,3,2,5	1,0,0,0,2	3,3,0,2,1,1	0,0,5,2,1,4	230	137	3.49441e-06	0.00681347	0.704,1.0,1.0,1.0,0.598	1.0,1.0,0.0,0.373,0.373,0.13	0.381
ENSG00000146856	AGBL3	chr7	+	134989249	134989310	134987874	134987996	134993492	134993678	81060	8,12,9,20,17	0,0,0,0,2	6,7,9,11,9,11	0,3,1,3,1,4	197	137	3.51504e-06	0.00681347	1.0,1.0,1.0,1.0,0.855	1.0,0.619,0.862,0.718,0.862,0.657	0.185
ENSG00000254300	LINC01111	chr8	+	76475945	76476044	76433640	76433751	76518799	76518874	88491	18,19,1,1,3	0,0,0,0,0	11,11,24,2,1,3	8,4,2,0,0,0	235	137	3.55253e-06	0.00681347	1.0,1.0,1.0,1.0,1.0	0.445,0.616,0.875,1.0,1.0,1.0	0.177
ENSG00000085978	ATG16L1	chr2	+	233264891	233265143	233263991	233264065	233270001	233270067	10276	128,164,109,115,169	1,1,0,3,0	115,152,170,155,101,92	5,2,4,8,6,4	274	137	3.73015e-06	0.00701655	0.985,0.988,1.0,0.95,1.0	0.92,0.974,0.955,0.906,0.894,0.92	0.056
ENSG00000162086	ZNF75A	chr16	+	3313048	3313175	3312676	3312768	3317189	3318852	106891	16,9,16,31,30	0,1,2,1,1	10,15,15,20,29,16	4,3,1,7,5,5	263	137	4.21031e-06	0.00753592	1.0,0.824,0.806,0.942,0.94	0.566,0.723,0.887,0.598,0.751,0.625	0.211
ENSG00000146963	LUC7L2	chr7	+	139371386	139371463	139340358	139340517	139376061	139376156	46408	1,2,2,0,2	1,0,1,2,4	3,4,4,2,2,1	0,0,0,1,1,0	213	137	4.23739e-06	0.00753592	0.391,1.0,0.563,0.0,0.243	1.0,1.0,1.0,0.563,0.563,1.0	-0.415
ENSG00000164808	SPIDR	chr8	+	47407860	47407961	47293866	47294030	47440322	47440542	48648	37,42,54,71,80	2,3,5,12,6	31,54,47,89,83,70	1,1,1,0,1,5	237	137	4.17323e-06	0.00753592	0.914,0.89,0.862,0.774,0.885	0.947,0.969,0.964,1.0,0.98,0.89	-0.093
ENSG00000146733	PSPH	chr7	-	56021072	56021231	56015022	56015171	56051137	56051448	106985	3,1,4,1,2	2,1,5,1,0	5,2,3,3,2,1	0,0,0,1,2,0	274	137	4.47852e-06	0.0076853	0.429,0.333,0.286,0.333,1.0	1.0,1.0,1.0,0.6,0.333,1.0	-0.346
ENSG00000146963	LUC7L2	chr7	+	139375508	139375583	139374400	139374471	139376061	139376156	46417	1,0,0,0,1	7,2,2,1,6	0,3,2,1,3,4	3,6,2,5,5,5	211	137	4.47354e-06	0.0076853	0.085,0.0,0.0,0.0,0.098	0.0,0.245,0.394,0.115,0.28,0.342	-0.193
ENSG00000204599	TRIM39	chr6	+	30327651	30327696	30326834	30326995	30328888	30329041	25347	0,0,1,0,2	3,3,3,3,2	1,2,1,1,1,1	0,1,1,1,0,1	181	137	4.71464e-06	0.00768596	0.0,0.0,0.201,0.0,0.431	1.0,0.602,0.431,0.431,1.0,0.431	-0.523
ENSG00000140521	POLG	chr15	-	89332217	89332374	89330080	89330276	89333095	89333913	67999	4,9,6,7,14	34,46,41,55,58	6,3,0,3,0,3	45,45,54,34,59,67	274	137	4.64676e-06	0.00768596	0.056,0.089,0.068,0.06,0.108	0.063,0.032,0.0,0.042,0.0,0.022	0.05
ENSG00000139496	NUP58	chr13	+	25319325	25319350	25315356	25315467	25320529	25320595	76332	210,252,207,289,337	4,4,2,6,2	170,330,230,249,268,216	4,13,16,12,11,5	161	137	4.64976e-06	0.00768596	0.978,0.982,0.989,0.976,0.993	0.973,0.956,0.924,0.946,0.954,0.974	0.029
ENSG00000162086	ZNF75A	chr16	+	3316911	3317022	3312676	3312768	3317189	3318852	106885	23,29,49,63,93	0,1,2,1,1	23,45,26,71,62,54	4,3,1,7,5,5	247	137	4.90891e-06	0.00787147	1.0,0.941,0.931,0.972,0.981	0.761,0.893,0.935,0.849,0.873,0.857	0.104
ENSG00000160209	PDXK	chr21	+	43732138	43732647	43728899	43729010	43734068	43734123	65150	1,2,1,1,1	1,0,0,1,0	5,3,0,2,2,2	1,3,4,2,4,1	274	137	5.54407e-06	0.00874657	0.333,1.0,1.0,0.333,1.0	0.714,0.333,0.0,0.333,0.2,0.5	0.387
ENSG00000173068	BNC2	chr9	-	16435037	16435099	16418542	16419649	16435554	16436372	71636	5,3,2,2,4	30,33,38,41,57	5,7,5,10,14,11	28,41,21,33,38,29	198	137	6.0037e-06	0.00932137	0.103,0.059,0.035,0.033,0.046	0.11,0.106,0.141,0.173,0.203,0.208	-0.102
ENSG00000168781	PPIP5K1	chr15	-	43564102	43564165	43558794	43558932	43564866	43564992	108911	11,11,5,14,17	21,22,19,36,26	17,21,16,24,20,9	12,14,15,22,14,7	199	137	6.59302e-06	0.0100764	0.265,0.256,0.153,0.211,0.31	0.494,0.508,0.423,0.429,0.496,0.47	-0.231
ENSG00000137522	RNF121	chr11	+	71962151	71962289	71960749	71960891	71987003	71987111	20205	3,3,2,1,2	4,1,1,0,2	2,3,2,2,5,1	0,1,0,0,0,1	274	137	6.98178e-06	0.0105064	0.273,0.6,0.5,1.0,0.333	1.0,0.6,1.0,1.0,1.0,0.333	-0.281
ENSG00000132254	ARFIP2	chr11	-	6478578	6478652	6478083	6478198	6478737	6478959	80141	4,10,19,7,25	165,194,150,215,229	13,6,7,4,7,1	268,217,257,241,221,196	210	137	7.36089e-06	0.0109091	0.016,0.033,0.076,0.021,0.066	0.031,0.018,0.017,0.011,0.02,0.003	0.026
ENSG00000176953	NFATC2IP	chr16	+	28956150	28956337	28954564	28954682	28963704	28967097	45685	2,8,1,2,4	2,0,0,0,0	2,5,5,2,3,3	4,3,3,0,1,0	274	137	7.50508e-06	0.0109567	0.333,1.0,1.0,1.0,1.0	0.2,0.455,0.455,1.0,0.6,1.0	0.248
ENSG00000051341	POLQ	chr3	-	121471989	121472164	121468304	121468431	121476539	121476733	59835	30,41,38,46,73	0,0,1,0,0	28,39,36,63,43,50	1,3,2,4,1,5	274	137	7.79595e-06	0.011214	1.0,1.0,0.95,1.0,1.0	0.933,0.867,0.9,0.887,0.956,0.833	0.094
ENSG00000173960	UBXN2A	chr2	+	23939539	23939662	23927311	23927615	23958300	23958355	1231	0,1,3,3,4	5,1,1,2,5	0,0,0,0,1,0	2,4,2,4,3,1	259	137	8.05846e-06	0.0114236	0.0,0.346,0.613,0.442,0.297	0.0,0.0,0.0,0.0,0.15,0.0	0.315
ENSG00000064692	SNCAIP	chr5	+	122422867	122423739	122403792	122403865	122431968	122432082	84348	1,6,13,9,15	0,0,2,1,0	1,4,4,18,7,4	0,3,0,5,1,3	274	137	8.42871e-06	0.0117778	1.0,1.0,0.765,0.818,1.0	1.0,0.4,1.0,0.643,0.778,0.4	0.213
ENSG00000174744	BRMS1	chr11	-	66338720	66338785	66337777	66337889	66340773	66340870	34847	3,3,2,2,4	0,0,0,0,1	3,5,3,5,3,1	2,2,1,1,4,0	201	137	9.00932e-06	0.0124118	1.0,1.0,1.0,1.0,0.732	0.506,0.63,0.672,0.773,0.338,1.0	0.293
ENSG00000107130	NCS1	chr9	+	130200957	130200982	130172577	130172727	130222649	130222738	15813	8,16,4,5,9	1,1,0,0,0	13,9,15,8,6,5	1,9,2,1,1,0	161	137	1.04258e-05	0.0141637	0.872,0.932,1.0,1.0,1.0	0.917,0.46,0.865,0.872,0.836,1.0	0.136
ENSG00000166169	POLL	chr10	-	101585315	101585478	101583601	101583681	101587245	101587421	42848	0,1,1,0,1	1,5,2,3,4	2,2,1,1,4,2	0,0,1,2,2,1	274	137	1.11458e-05	0.0149344	0.0,0.091,0.2,0.0,0.111	1.0,1.0,0.333,0.2,0.5,0.5	-0.508
ENSG00000164808	SPIDR	chr8	+	47396375	47396626	47293866	47294030	47440322	47440542	48654	37,49,69,97,95	2,3,5,12,6	56,49,62,90,83,70	1,1,1,0,1,5	274	137	1.25379e-05	0.0165728	0.902,0.891,0.873,0.802,0.888	0.966,0.961,0.969,1.0,0.976,0.875	-0.087
ENSG00000126461	SCAF1	chr19	+	49645020	49645134	49642124	49642242	49646107	49646202	106777	15,12,15,18,38	0,0,0,1,1	20,8,16,21,22,32	3,2,1,3,2,3	250	137	1.36424e-05	0.0177922	1.0,1.0,1.0,0.908,0.954	0.785,0.687,0.898,0.793,0.858,0.854	0.16
ENSG00000167601	AXL	chr19	+	41238469	41238609	41237943	41238154	41239163	41239314	62602	414,473,754,1023,1032	2,8,6,3,3	543,595,906,1028,1142,1102	18,12,13,16,11,10	274	137	1.4081e-05	0.0181226	0.99,0.967,0.984,0.994,0.994	0.938,0.961,0.972,0.97,0.981,0.982	0.018
ENSG00000122335	SERAC1	chr6	-	158130372	158130486	158128107	158128270	158143055	158143184	111230	51,64,62,84,74	0,0,1,1,0	33,55,51,99,78,68	1,10,1,2,0,5	250	137	1.51129e-05	0.019198	1.0,1.0,0.971,0.979,1.0	0.948,0.751,0.965,0.964,1.0,0.882	0.072
ENSG00000185630	PBX1	chr1	+	164820071	164820184	164811989	164812149	164846583	164848522	15990	19,35,8,18,14	1,6,2,1,1	33,30,17,21,9,13	1,0,0,0,0,0	249	137	1.57776e-05	0.0197855	0.913,0.762,0.688,0.908,0.885	0.948,1.0,1.0,1.0,1.0,1.0	-0.16
ENSG00000196295	AC005154.6	chr7	-	30576563	30576710	30568832	30568989	30577648	30577759	35271	2,1,1,2,2	0,0,2,0,2	1,1,0,0,1,2	3,2,2,3,1,4	274	137	1.64149e-05	0.0201434	1.0,1.0,0.2,1.0,0.333	0.143,0.2,0.0,0.0,0.333,0.2	0.561
ENSG00000146592	CREB5	chr7	+	28818760	28818789	28818070	28818179	28819115	28819559	60539	2,1,2,2,2	25,27,12,14,15	2,6,5,9,7,3	8,15,19,16,6,7	165	137	1.64749e-05	0.0201434	0.062,0.03,0.122,0.106,0.1	0.172,0.249,0.179,0.318,0.492,0.262	-0.195
ENSG00000151150	ANK3	chr10	-	60200128	60200227	60198339	60198537	60203001	60203100	100295	8,8,22,41,50	0,0,1,0,0	6,22,13,27,35,42	1,7,3,1,1,1	235	137	1.75869e-05	0.020682	1.0,1.0,0.928,1.0,1.0	0.778,0.647,0.716,0.94,0.953,0.961	0.153
ENSG00000136891	TEX10	chr9	-	100308499	100308681	100303631	100303842	100310298	100310379	5744	105,89,130,160,160	4,1,1,0,0	96,133,98,171,117,112	2,5,4,10,3,4	274	137	1.75792e-05	0.020682	0.929,0.978,0.985,1.0,1.0	0.96,0.93,0.925,0.895,0.951,0.933	0.046
ENSG00000197563	PIGN	chr18	-	62109833	62109973	62106985	62107085	62138242	62138298	61076	15,15,26,54,73	0,2,0,1,2	14,19,22,47,51,38	3,7,3,4,4,1	274	137	1.73813e-05	0.020682	1.0,0.789,1.0,0.964,0.948	0.7,0.576,0.786,0.855,0.864,0.95	0.152
ENSG00000184047	DIABLO	chr12	-	122209696	122209858	122208315	122208577	122216487	122216584	70792	25,32,17,16,25	300,310,663,890,905	43,43,32,33,59,34	361,378,353,844,1021,778	274	137	1.77611e-05	0.020682	0.04,0.049,0.013,0.009,0.014	0.056,0.054,0.043,0.019,0.028,0.021	-0.012
ENSG00000181544	FANCB	chrX	-	14868922	14869043	14864559	14865580	14872985	14873062	13787	124,100,40,63,76	2,1,5,6,14	100,137,147,44,58,64	0,0,1,1,2,6	257	137	1.84732e-05	0.0211833	0.971,0.982,0.81,0.848,0.743	1.0,1.0,0.987,0.959,0.939,0.85	-0.085
ENSG00000078967	UBE2D4	chr7	+	43947158	43947229	43938430	43938494	43948631	43948737	63677	3,1,2,3,4	4,8,4,6,6	0,0,1,0,0,3	9,9,4,3,9,6	207	137	1.86247e-05	0.0211833	0.332,0.076,0.249,0.249,0.306	0.0,0.0,0.142,0.0,0.0,0.249	0.177
ENSG00000177119	ANO6	chr12	+	45270461	45270524	45228167	45228273	45302013	45302093	84031	1,4,4,3,8	1,0,3,3,2	10,6,6,9,6,11	0,0,0,2,0,1	199	137	1.99047e-05	0.0223789	0.408,1.0,0.479,0.408,0.734	1.0,1.0,1.0,0.756,1.0,0.883	-0.334
ENSG00000149100	EIF3M	chr11	+	32602078	32602114	32601761	32601822	32602278	32602377	28703	65,74,1,1,1	1265,1332,672,869,903	97,117,109,3,2,2	1271,1584,1525,907,842,773	172	137	2.01664e-05	0.0224154	0.039,0.042,0.001,0.001,0.001	0.057,0.056,0.054,0.003,0.002,0.002	-0.012
ENSG00000166435	XRRA1	chr11	-	74933800	74933872	74921213	74921347	74936883	74937068	102073	8,10,12,10,9	0,0,0,0,0	12,10,3,13,16,15	3,2,5,0,1,1	208	137	2.13233e-05	0.023435	1.0,1.0,1.0,1.0,1.0	0.725,0.767,0.283,1.0,0.913,0.908	0.234
ENSG00000135596	MICAL1	chr6	-	109450299	109450557	109449969	109450085	109451599	109451700	38747	26,21,11,27,17	1,0,1,1,0	32,11,46,24,27,10	0,3,5,1,3,3	274	137	2.18179e-05	0.0237122	0.929,1.0,0.846,0.931,1.0	1.0,0.647,0.821,0.923,0.818,0.625	0.136
ENSG00000080822	CLDND1	chr3	-	98516799	98516879	98515483	98515832	98517051	98517160	76182	151,176,210,322,382	9,9,1,2,0	144,188,144,279,352,302	12,21,14,7,6,4	216	137	2.2334e-05	0.0240063	0.914,0.925,0.993,0.99,1.0	0.884,0.85,0.867,0.962,0.974,0.98	0.045
ENSG00000173068	BNC2	chr9	-	16435037	16435099	16421261	16421295	16435554	16436372	71637	6,2,3,1,5	6,11,6,10,11	5,4,6,9,14,11	5,1,1,4,7,7	198	137	2.40978e-05	0.0256206	0.409,0.112,0.257,0.065,0.239	0.409,0.735,0.806,0.609,0.581,0.521	-0.394
ENSG00000175054	ATR	chr3	-	142450465	142450602	142449234	142449602	142453127	142453233	96686	3,7,7,0,1	33,32,69,78,90	5,9,8,7,7,13	28,42,36,59,45,56	273	137	2.45e-05	0.0257682	0.044,0.099,0.048,0.0,0.006	0.082,0.097,0.1,0.056,0.072,0.104	-0.046
ENSG00000139637	C12orf10	chr12	+	53305907	53306060	53300092	53300262	53306679	53306861	80996	21,17,5,12,17	0,0,0,2,1	34,29,20,21,19,12	3,2,7,1,1,3	274	137	2.51995e-05	0.026222	1.0,1.0,1.0,0.75,0.895	0.85,0.879,0.588,0.913,0.905,0.667	0.129
ENSG00000005339	CREBBP	chr16	-	3791980	3792094	3782683	3782926	3793385	3793626	66979	112,120,108,115,177	2,2,1,1,2	79,93,121,107,122,130	4,4,5,5,4,9	250	137	2.54742e-05	0.0262288	0.968,0.97,0.983,0.984,0.98	0.915,0.927,0.93,0.921,0.944,0.888	0.056
ENSG00000013563	DNASE1L1	chrX	-	154409417	154409675	154409111	154409196	154411890	154412091	42865	6,6,91,80,73	1,1,5,4,8	17,10,16,76,117,56	0,0,0,4,0,2	274	137	2.69385e-05	0.0274476	0.75,0.75,0.901,0.909,0.82	1.0,1.0,1.0,0.905,1.0,0.933	-0.147
ENSG00000162139	NEU3	chr11	+	75004304	75004405	74994508	74994720	75005412	75005469	76492	0,0,0,1,1	11,18,16,22,23	1,5,2,3,4,3	13,28,12,16,17,19	237	137	2.73401e-05	0.0275695	0.0,0.0,0.0,0.026,0.025	0.043,0.094,0.088,0.098,0.12,0.084	-0.078
ENSG00000106290	TAF6	chr7	-	100118517	100118649	100116513	100116612	100119203	100119372	31308	27,24,28,89,68	1,5,2,1,7	32,19,32,34,76,53	0,2,0,0,2,1	268	137	2.9358e-05	0.0290063	0.932,0.71,0.877,0.978,0.832	1.0,0.829,1.0,1.0,0.951,0.964	-0.092
ENSG00000186812	ZNF397	chr18	+	35242390	35242884	35241036	35241109	35243151	35244100	42907	28,24,34,40,42	0,2,0,1,1	19,20,13,26,47,26	0,1,5,4,3,3	274	137	2.91123e-05	0.0290063	1.0,0.857,1.0,0.952,0.955	1.0,0.909,0.565,0.765,0.887,0.813	0.13
ENSG00000159023	EPB41	chr1	+	29097806	29097935	29064981	29065158	29109335	29109437	24825	97,119,61,76,76	5,5,4,3,1	104,127,90,87,78,66	1,3,1,0,0,0	265	137	2.99002e-05	0.0292466	0.909,0.925,0.887,0.929,0.975	0.982,0.956,0.979,1.0,1.0,1.0	-0.061
ENSG00000181666	HKR1	chr19	+	37335199	37335257	37334670	37334782	37347189	37347316	53506	6,8,2,1,5	0,1,3,2,3	1,3,2,2,2,4	1,0,0,0,0,0	194	137	3.10174e-05	0.030039	1.0,0.85,0.32,0.261,0.541	0.414,1.0,1.0,1.0,1.0,1.0	-0.308
ENSG00000092969	TGFB2	chr1	+	218363333	218363417	218346234	218347047	218405168	218405332	6753	7,13,6,11,26	93,80,113,139,210	6,2,9,4,6,2	87,105,110,127,122,163	220	137	3.3137e-05	0.0313402	0.045,0.092,0.032,0.047,0.072	0.041,0.012,0.048,0.019,0.03,0.008	0.031
ENSG00000146463	ZMYM4	chr1	+	35397051	35397123	35396551	35396670	35397376	35397462	75947	0,0,1,0,1	99,92,97,90,98	7,2,0,2,10,10	82,126,101,115,78,65	208	137	3.33222e-05	0.0313402	0.0,0.0,0.007,0.0,0.007	0.053,0.01,0.0,0.011,0.078,0.092	-0.038
ENSG00000182944	EWSR1	chr22	+	29291561	29291599	29286922	29287134	29292136	29292169	9880	66,73,57,87,131	2,3,2,1,1	80,83,106,82,106,89	9,12,11,1,5,2	174	137	3.28939e-05	0.0313402	0.963,0.95,0.957,0.986,0.99	0.875,0.845,0.884,0.985,0.943,0.972	0.052
ENSG00000177082	WDR73	chr15	-	84645972	84646085	84645468	84645836	84646183	84646348	41419	51,61,15,25,25	96,99,35,74,70	28,37,46,25,12,17	116,143,140,89,79,69	249	137	3.56355e-05	0.0331967	0.226,0.253,0.191,0.157,0.164	0.117,0.125,0.153,0.134,0.077,0.119	0.077
ENSG00000132670	PTPRA	chr20	+	2923206	2923285	2873682	2873760	2964271	2964350	8985	11,8,13,18,18	0,0,0,0,2	16,8,22,23,30,29	2,5,2,2,1,1	215	137	3.70433e-05	0.0341825	1.0,1.0,1.0,1.0,0.852	0.836,0.505,0.875,0.88,0.95,0.949	0.138
ENSG00000188419	CHM	chrX	-	85978766	85978891	85963664	85964052	86027490	86027557	5105	95,88,44,64,45	0,2,0,0,0	101,133,140,77,58,43	0,9,7,4,1,0	261	137	3.80462e-05	0.0347799	1.0,0.958,1.0,1.0,1.0	1.0,0.886,0.913,0.91,0.968,1.0	0.045
ENSG00000177888	ZBTB41	chr1	-	197175930	197176014	197175009	197175115	197176563	197176670	111813	1,4,1,2,2	25,34,43,59,43	3,3,5,2,8,9	22,26,20,31,23,33	220	137	3.89651e-05	0.0352901	0.024,0.068,0.014,0.021,0.028	0.078,0.067,0.135,0.039,0.178,0.145	-0.076
ENSG00000131791	PRKAB2	chr1	-	147166845	147166939	147162511	147162573	147171988	147172167	105284	10,8,2,11,13	1,1,0,2,0	6,8,5,5,7,10	0,1,1,2,5,2	230	137	4.01102e-05	0.0357684	0.856,0.827,1.0,0.766,1.0	1.0,0.827,0.749,0.598,0.455,0.749	0.16
ENSG00000150787	PTS	chr11	+	112230207	112230230	112228593	112228673	112230625	112230682	43711	318,304,494,769,846	22,28,9,10,4	348,364,359,628,787,673	23,59,56,11,13,10	159	137	4.02245e-05	0.0357684	0.926,0.903,0.979,0.985,0.995	0.929,0.842,0.847,0.98,0.981,0.983	0.031
ENSG00000164190	NIPBL	chr5	+	37000372	37000570	36995621	36995804	37000816	37000888	10981	57,67,51,59,60	0,1,0,0,0	51,87,66,75,61,57	3,4,5,2,3,0	274	137	4.15079e-05	0.036577	1.0,0.971,1.0,1.0,1.0	0.895,0.916,0.868,0.949,0.91,1.0	0.071
ENSG00000184465	WDR27	chr6	-	169663562	169663649	169662303	169662424	169664165	169664286	28023	3,5,3,8,2	0,0,0,4,0	4,1,1,2,4,3	3,1,4,0,2,1	223	137	4.21261e-05	0.0367904	1.0,1.0,1.0,0.551,1.0	0.45,0.381,0.133,1.0,0.551,0.648	0.383
ENSG00000153140	CETN3	chr5	-	90396492	90396564	90393709	90394107	90399471	90399549	7655	1,2,3,2,1	1,1,0,1,0	3,3,4,2,3,4	2,3,5,2,2,3	208	137	4.38767e-05	0.0379802	0.397,0.568,1.0,0.568,1.0	0.497,0.397,0.345,0.397,0.497,0.468	0.273
ENSG00000169122	FAM110B	chr8	+	58189317	58189416	58075534	58075623	58197830	58198092	31013	1,1,0,2,6	1,0,1,1,0	1,2,0,0,1,2	1,0,1,3,1,0	235	137	4.45961e-05	0.0382643	0.368,1.0,0.0,0.538,1.0	0.368,1.0,0.0,0.0,0.368,1.0	0.125
ENSG00000013563	DNASE1L1	chrX	-	154409417	154409813	154409111	154409196	154411890	154412089	42867	2,3,53,61,51	1,1,5,4,8	6,5,3,53,84,46	0,0,0,4,0,2	274	137	4.67022e-05	0.0397229	0.5,0.6,0.841,0.884,0.761	1.0,1.0,1.0,0.869,1.0,0.92	-0.248
ENSG00000100418	DESI1	chr22	-	41607839	41607861	41604043	41604153	41620751	41621096	102942	9,4,7,7,16	1,0,0,0,3	15,10,6,8,14,12	5,2,1,5,1,5	158	137	4.85694e-05	0.0409549	0.886,1.0,1.0,1.0,0.822	0.722,0.813,0.839,0.581,0.924,0.675	0.183
ENSG00000100376	FAM118A	chr22	+	45330602	45330731	45323174	45323427	45332424	45332710	66250	39,26,29,38,26	0,4,0,0,0	30,41,29,34,30,21	9,6,6,0,0,0	265	137	4.9242e-05	0.0411672	1.0,0.771,1.0,1.0,1.0	0.633,0.779,0.714,1.0,1.0,1.0	0.1
ENSG00000166169	POLL	chr10	-	101585861	101586156	101583507	101583681	101587245	101587406	42844	25,19,18,20,15	1,5,2,3,4	25,21,21,19,25,23	0,0,1,2,2,1	274	137	5.05335e-05	0.0417408	0.926,0.655,0.818,0.769,0.652	1.0,1.0,0.913,0.826,0.862,0.92	-0.156
ENSG00000130695	CEP85	chr1	+	26239761	26239838	26234199	26234310	26244165	26244318	45342	119,130,78,110,145	1,2,0,2,1	134,163,171,76,90,112	6,7,7,3,4,2	213	137	5.07816e-05	0.0417408	0.987,0.977,1.0,0.973,0.989	0.935,0.937,0.94,0.942,0.935,0.973	0.042
ENSG00000049246	PER3	chr1	+	7787197	7787246	7786720	7786836	7788044	7788338	44262	1,1,2,0,2	30,30,23,10,13	5,8,0,2,4,5	20,13,17,8,18,23	185	137	5.23062e-05	0.0422833	0.024,0.024,0.06,0.0,0.102	0.156,0.313,0.0,0.156,0.141,0.139	-0.109
ENSG00000115419	GLS	chr2	+	190954583	190954660	190953564	190953626	190962829	190963170	44976	13,18,32,60,58	0,0,0,0,0	9,35,18,24,56,41	1,3,4,0,5,1	213	137	5.21223e-05	0.0422833	1.0,1.0,1.0,1.0,1.0	0.853,0.882,0.743,1.0,0.878,0.963	0.114
ENSG00000143569	UBAP2L	chr1	+	154234590	154234738	154228614	154228725	154235195	154235291	36321	401,407,419,537,556	4,0,1,0,3	354,467,393,595,550,479	5,3,11,9,11,3	274	137	5.29782e-05	0.0424755	0.98,1.0,0.995,1.0,0.989	0.973,0.987,0.947,0.971,0.962,0.988	0.021
ENSG00000089041	P2RX7	chr12	+	121167487	121167624	121166057	121166187	121175387	121175478	91461	4,1,12,19,22	1,1,0,0,1	2,14,6,9,18,8	2,3,2,1,1,5	273	137	5.37848e-05	0.0427716	0.667,0.334,1.0,1.0,0.917	0.334,0.701,0.601,0.819,0.9,0.445	0.15
ENSG00000129187	DCTD	chr4	-	182916672	182916857	182916418	182916539	182917287	182917345	57701	9,22,31,31,48	2,3,1,2,7	15,18,18,50,40,37	7,7,21,13,10,9	274	137	5.48604e-05	0.0432751	0.692,0.786,0.939,0.886,0.774	0.517,0.563,0.3,0.658,0.667,0.673	0.252
ENSG00000100207	TCF20	chr22	-	42168608	42168703	42161097	42161358	42169846	42169896	28400	3,2,1,1,1	23,23,17,13,10	8,4,3,2,12,4	20,23,14,11,15,6	231	137	5.58982e-05	0.043741	0.072,0.049,0.034,0.044,0.056	0.192,0.093,0.113,0.097,0.322,0.283	-0.132
ENSG00000251022	THAP9-AS1	chr4	-	82899712	82899737	82897988	82898062	82900076	82900223	15128	10,12,7,15,9	108,123,96,90,106	18,36,19,27,20,12	110,140,137,89,112,63	161	137	5.8311e-05	0.0449105	0.073,0.077,0.058,0.124,0.067	0.122,0.18,0.106,0.205,0.132,0.139	-0.068
ENSG00000166455	C16orf46	chr16	-	81063745	81063993	81060979	81062138	81077135	81077213	363	2,4,5,3,3	0,2,1,0,0	3,3,3,6,7,2	4,2,0,0,3,1	274	137	5.78833e-05	0.0449105	1.0,0.5,0.714,1.0,1.0	0.273,0.429,1.0,1.0,0.538,0.5	0.219
ENSG00000108423	TUBD1	chr17	-	59874538	59874703	59866595	59866749	59886082	59886230	111748	19,25,10,14,23	2,1,4,0,4	18,18,27,11,9,15	0,3,0,0,0,2	274	137	5.96253e-05	0.045564	0.826,0.926,0.556,1.0,0.742	1.0,0.75,1.0,1.0,1.0,0.789	-0.113
ENSG00000135424	ITGA7	chr12	-	55700261	55700393	55699869	55699989	55700898	55701154	23624	1,1,5,3,1	29,22,38,67,66	6,7,7,5,6,7	26,22,25,58,55,48	268	137	6.01656e-05	0.0456205	0.017,0.023,0.063,0.022,0.008	0.106,0.14,0.125,0.042,0.053,0.069	-0.063
ENSG00000155229	MMS19	chr10	-	97480240	97480357	97478303	97478389	97480941	97481042	29216	6,7,4,4,3	61,69,58,51,57	0,1,4,0,1,1	83,67,87,69,64,51	253	137	6.14093e-05	0.045635	0.051,0.052,0.036,0.041,0.028	0.0,0.008,0.024,0.0,0.008,0.011	0.033
ENSG00000198901	PRC1	chr15	-	90981498	90981669	90980883	90981033	90981747	90981981	44409	1193,1407,745,792,1304	12,7,11,7,6	1150,1898,1651,1062,889,1115	18,43,20,24,8,11	274	137	6.15844e-05	0.045635	0.98,0.99,0.971,0.983,0.991	0.97,0.957,0.976,0.957,0.982,0.981	0.013
ENSG00000100429	HDAC10	chr22	-	50249102	50249168	50248830	50248859	50249327	50249454	60338	2,5,4,7,6	0,0,0,0,1	12,2,7,4,5,7	2,1,1,1,3,2	202	137	6.14431e-05	0.045635	1.0,1.0,1.0,1.0,0.803	0.803,0.576,0.826,0.731,0.531,0.704	0.265
ENSG00000125814	NAPB	chr20	-	23397071	23397200	23395138	23395185	23402992	23403072	79552	10,9,15,18,15	1,0,1,0,0	9,6,7,5,20,7	3,0,1,0,3,4	265	137	6.21406e-05	0.0457009	0.838,1.0,0.886,1.0,1.0	0.608,1.0,0.783,1.0,0.775,0.475	0.171
ENSG00000196081	ZNF724P	chr19	-	23242588	23242710	23232166	23232293	23250239	23250388	82397	2,1,2,1,1	7,14,4,7,8	5,3,4,8,6,5	6,7,12,5,8,4	258	137	6.27614e-05	0.045813	0.132,0.037,0.21,0.071,0.062	0.307,0.185,0.15,0.459,0.285,0.399	-0.195

## Sheet: 9.All_T24_vs_T1_A3SS
GeneID	geneSymbol	chr	strand	longExonStart_0base	longExonEnd	shortES	shortEE	flankingES	flankingEE	ID.1	IJC_SAMPLE_1	SJC_SAMPLE_1	IJC_SAMPLE_2	SJC_SAMPLE_2	IncFormLen	SkipFormLen	PValue	FDR	IncLevel1	IncLevel2	IncLevelDifference
ENSG00000115268	RPS15	chr19	+	1439967	1440253	1440018	1440253	1438806	1438892	4354	333,59,357,215,315,553	5133,1785,3621,3059,3575,4024	71,272,234,457,464,484	951,2054,2415,2916,3466,3318	187	137	2.9864e-10	2.02717e-06	0.045,0.024,0.067,0.049,0.061,0.091	0.052,0.088,0.066,0.103,0.089,0.097	-0.026
ENSG00000115268	RPS15	chr19	+	1439960	1440253	1440018	1440253	1438806	1438892	4353	355,65,366,227,331,565	5133,1785,3621,3059,3575,4024	72,281,247,470,467,496	951,2054,2415,2916,3466,3318	194	137	1.31982e-09	4.47946e-06	0.047,0.025,0.067,0.05,0.061,0.09	0.051,0.088,0.067,0.102,0.087,0.095	-0.025
ENSG00000114062	UBE3A	chr15	-	25407066	25407262	25407066	25407137	25409087	25409207	8065	3,12,10,17,14,15	0,0,0,1,1,2	2,6,2,9,9,7	0,2,1,5,3,3	261	137	6.03444e-08	0.000136539	1.0,1.0,1.0,0.899,0.88,0.797	1.0,0.612,0.512,0.486,0.612,0.551	0.3
ENSG00000168014	C2CD3	chr11	-	74037477	74037652	74037477	74037623	74042053	74042218	6944	8,11,10,3,3,7	0,0,0,0,0,0	6,11,3,4,5,5	5,1,3,1,3,0	165	137	1.43643e-07	0.000243763	1.0,1.0,1.0,1.0,1.0,1.0	0.499,0.901,0.454,0.769,0.581,1.0	0.299
ENSG00000086666	ZFAND6	chr15	+	80121711	80121820	80121747	80121820	80120327	80120498	1662	453,704,591,478,472,368	13,21,18,17,9,8	715,753,522,504,622,424	7,8,9,6,3,6	172	137	8.507e-07	0.00115491	0.965,0.964,0.963,0.957,0.977,0.973	0.988,0.987,0.979,0.985,0.994,0.983	-0.019
ENSG00000122033	MTIF3	chr13	-	27445087	27445156	27445087	27445137	27449851	27449918	3287	5,3,2,9,12,17	2,0,2,2,6,1	3,4,2,19,12,16	0,0,0,1,0,0	155	137	4.2357e-06	0.00479199	0.688,1.0,0.469,0.799,0.639,0.938	1.0,1.0,1.0,0.944,1.0,1.0	-0.235
ENSG00000157693	C9orf91	chr9	+	114626895	114627006	114626898	114627006	114624349	114624459	8816	6,9,10,5,16,7	44,37,59,63,104,82	6,3,2,1,1,3	37,62,43,69,98,55	139	137	6.54436e-06	0.00634616	0.118,0.193,0.143,0.073,0.132,0.078	0.138,0.046,0.044,0.014,0.01,0.051	0.072
ENSG00000235706	DICER1-AS1	chr14	+	95179498	95179925	95179503	95179925	95158875	95159035	7956	2,6,5,3,9,6	0,0,0,0,0,0	7,3,3,3,6,8	2,2,1,3,0,3	141	137	1.25739e-05	0.0106689	1.0,1.0,1.0,1.0,1.0,1.0	0.773,0.593,0.745,0.493,1.0,0.722	0.279
ENSG00000116641	DOCK7	chr1	-	62477699	62477834	62477699	62477825	62488933	62489065	5364	70,76,63,62,47,50	0,0,2,1,1,1	67,58,69,44,54,32	1,5,8,1,4,3	145	137	1.74767e-05	0.0131813	1.0,1.0,0.967,0.983,0.978,0.979	0.984,0.916,0.891,0.977,0.927,0.91	0.05
ENSG00000092841	MYL6	chr12	+	56159586	56160148	56159974	56160148	56158683	56158711	6326	16317,15585,16241,23071,21368,18068	248,265,224,613,597,451	17474,14625,13432,21695,20257,18939	176,173,132,456,408,410	274	137	2.45304e-05	0.0166513	0.97,0.967,0.973,0.95,0.947,0.952	0.98,0.977,0.981,0.96,0.961,0.958	-0.01
ENSG00000204438	GPANK1	chr6	-	31663852	31664580	31663852	31664577	31664840	31665003	6418	11,12,18,13,15,16	10,8,14,11,22,6	20,22,16,17,18,9	4,5,7,4,4,3	139	137	4.2762e-05	0.0263881	0.52,0.597,0.559,0.538,0.402,0.724	0.831,0.813,0.693,0.807,0.816,0.747	-0.228
ENSG00000181135	ZNF707	chr8	+	143688661	143689301	143689203	143689301	143687993	143688067	1242	7,9,2,7,5,10	1,1,1,4,1,4	3,3,7,3,5,9	0,0,0,0,1,3	274	137	7.40295e-05	0.0386548	0.778,0.818,0.5,0.467,0.714,0.556	1.0,1.0,1.0,1.0,0.714,0.6	-0.247
ENSG00000169242	EFNA1	chr1	+	155133502	155133780	155133729	155133780	155131338	155131634	7059	63,49,67,147,185,118	9,9,8,4,1,1	63,59,72,178,277,163	4,2,3,1,1,2	274	137	6.9804e-05	0.0386548	0.778,0.731,0.807,0.948,0.989,0.983	0.887,0.937,0.923,0.989,0.993,0.976	-0.078
ENSG00000080822	CLDND1	chr3	-	98515482	98516879	98515482	98515832	98517051	98517189	6245	656,779,677,1159,1292,1092	12,21,14,7,6,4	738,745,627,733,862,609	3,9,2,0,2,2	274	137	9.12146e-05	0.0442261	0.965,0.949,0.96,0.988,0.991,0.993	0.992,0.976,0.994,1.0,0.995,0.993	-0.017

## Sheet: 10.All_T24_vs_T1_A5SS
GeneID	geneSymbol	chr	strand	longExonStart_0base	longExonEnd	shortES	shortEE	flankingES	flankingEE	ID.1	IJC_SAMPLE_1	SJC_SAMPLE_1	IJC_SAMPLE_2	SJC_SAMPLE_2	IncFormLen	SkipFormLen	PValue	FDR	IncLevel1	IncLevel2	IncLevelDifference
ENSG00000139651	ZNF740	chr12	+	53181676	53182190	53181676	53181992	53185386	53185476	2330	25,15,19,31,16,33	4,7,0,1,2,3	30,18,28,15,27,23	1,0,0,0,0,0	274	137	3.35175e-08	0.000156627	0.758,0.517,1.0,0.939,0.8,0.846	0.938,1.0,1.0,1.0,1.0,1.0	-0.18
ENSG00000138380	CARF	chr2	+	202913033	202913114	202913033	202913102	202917876	202918043	5827	1,1,5,4,3,2	0,0,1,0,1,3	1,0,1,1,1,3	3,1,0,3,5,7	148	137	7.58018e-08	0.000177111	1.0,1.0,0.822,1.0,0.735,0.382	0.236,0.0,1.0,0.236,0.156,0.284	0.505
ENSG00000183696	UPP1	chr7	+	48101823	48101982	48101823	48101870	48106872	48107082	4378	163,289,207,548,672,458	91,156,146,383,437,327	257,193,242,573,959,425	100,78,93,283,487,152	248	137	1.59651e-07	0.000248684	0.497,0.506,0.439,0.441,0.459,0.436	0.587,0.578,0.59,0.528,0.521,0.607	-0.105
ENSG00000168385	SEPT2	chr2	+	241316421	241316555	241316421	241316540	241324215	241324241	2988	1,3,2,3,4,5	0,1,0,0,0,2	3,4,5,2,4,1	1,3,3,0,1,5	151	137	3.21923e-07	0.000376086	1.0,0.731,1.0,1.0,1.0,0.694	0.731,0.547,0.602,1.0,0.784,0.154	0.268
ENSG00000091127	PUS7	chr7	-	105470687	105470848	105470760	105470848	105468336	105468463	3054	83,132,78,136,132,106	1,6,2,1,1,1	92,69,60,68,82,53	8,13,4,4,5,1	209	137	4.08372e-07	0.000381664	0.982,0.935,0.962,0.989,0.989,0.986	0.883,0.777,0.908,0.918,0.915,0.972	0.078
ENSG00000101361	NOP56	chr20	+	2655933	2656214	2655933	2656034	2656400	2656549	4191	1133,1156,1119,807,879,887	312,364,363,331,355,305	607,520,614,249,227,248	287,251,265,232,280,186	274	137	1.02459e-06	0.000797987	0.645,0.614,0.607,0.549,0.553,0.593	0.514,0.509,0.537,0.349,0.288,0.4	0.161
ENSG00000092841	MYL6	chr12	+	56158683	56159730	56158683	56158711	56159974	56160148	4180	10461,10256,11384,15906,15603,13277	248,265,224,613,597,451	12405,11513,9285,14663,15339,13679	176,173,132,456,408,410	274	137	1.2328e-06	0.000822979	0.955,0.951,0.962,0.928,0.929,0.936	0.972,0.971,0.972,0.941,0.949,0.943	-0.014
ENSG00000171469	ZNF561	chr19	-	9620915	9621231	9621161	9621231	9619431	9619582	3799	58,47,45,35,38,35	53,59,68,37,44,30	22,30,18,24,23,25	66,73,52,48,53,31	274	137	4.10189e-06	0.00239602	0.354,0.285,0.249,0.321,0.302,0.368	0.143,0.17,0.148,0.2,0.178,0.287	0.126
ENSG00000164896	FASTK	chr7	-	151076912	151077236	151077100	151077236	151076625	151076832	138	257,130,243,176,256,294	36,33,23,2,6,13	113,188,239,292,367,314	5,5,17,4,8,3	274	137	7.01644e-06	0.00364309	0.781,0.663,0.841,0.978,0.955,0.919	0.919,0.949,0.875,0.973,0.958,0.981	-0.086
ENSG00000104907	TRMT1	chr19	-	13116171	13116431	13116186	13116431	13115996	13116052	4534	18,18,23,15,15,10	0,5,2,2,0,6	12,15,10,7,10,6	0,2,1,0,0,0	151	137	8.75373e-06	0.00409062	1.0,0.766,0.913,0.872,1.0,0.602	1.0,0.872,0.901,1.0,1.0,1.0	-0.103
ENSG00000198830	HMGN2	chr1	+	26473702	26473817	26473702	26473732	26474084	26474135	2337	117,110,111,56,58,87	941,491,1093,519,637,988	68,55,67,30,17,25	633,744,698,513,327,431	221	137	1.37131e-05	0.00582556	0.072,0.122,0.059,0.063,0.053,0.052	0.062,0.044,0.056,0.035,0.031,0.035	0.026
ENSG00000067225	PKM	chr15	-	72230899	72231386	72231115	72231386	72218943	72219110	1075	745,414,548,401,445,438	14164,12997,17002,8177,9774,8255	351,316,458,331,388,364	16411,17286,14237,7492,8855,7193	274	137	2.66953e-05	0.00998953	0.026,0.016,0.016,0.024,0.022,0.026	0.011,0.009,0.016,0.022,0.021,0.025	0.004
ENSG00000124067	SLC12A4	chr16	-	67962243	67963559	67963436	67963559	67961574	67961706	3068	4,9,7,25,24,19	0,1,0,1,0,0	14,8,15,13,18,19	2,0,0,5,1,4	274	137	2.77903e-05	0.00998953	1.0,0.818,1.0,0.926,1.0,1.0	0.778,1.0,1.0,0.565,0.9,0.704	0.133
ENSG00000272752	STAG3L5P-PVRIG2P-PILRB	chr7	+	100353372	100354012	100353372	100353483	100355142	100355240	4586	55,64,85,124,144,143	1,6,10,3,4,5	73,69,75,83,83,98	14,15,11,6,7,9	274	137	3.06875e-05	0.0102431	0.965,0.842,0.81,0.954,0.947,0.935	0.723,0.697,0.773,0.874,0.856,0.845	0.114
ENSG00000137404	NRM	chr6	-	30690024	30690243	30690046	30690243	30689275	30689452	1010	0,5,1,5,2,6	20,14,13,26,25,22	2,1,0,0,0,1	12,19,9,5,5,7	158	137	3.6857e-05	0.0109755	0.0,0.236,0.063,0.143,0.065,0.191	0.126,0.044,0.0,0.0,0.0,0.11	0.07
ENSG00000159210	SNF8	chr17	-	48936130	48936242	48936169	48936242	48931642	48931717	5335	156,154,135,154,189,128	11,13,11,6,8,8	131,137,138,138,139,135	4,3,8,2,1,2	175	137	3.75793e-05	0.0109755	0.917,0.903,0.906,0.953,0.949,0.926	0.962,0.973,0.931,0.982,0.991,0.981	-0.044
ENSG00000109911	ELP4	chr11	+	31594769	31594905	31594769	31594901	31603767	31603907	1706	0,3,5,4,2,9	91,105,74,67,50,44	2,2,0,0,0,0	84,99,77,44,31,37	140	137	8.09922e-05	0.0222633	0.0,0.027,0.062,0.055,0.038,0.167	0.023,0.019,0.0,0.0,0.0,0.0	0.051
ENSG00000167257	RNF214	chr11	+	117238600	117239111	117238600	117238646	117239800	117239860	2402	42,87,64,89,114,74	6,4,2,8,4,7	56,71,74,72,84,53	1,3,2,0,1,2	274	137	9.53352e-05	0.0247501	0.778,0.916,0.941,0.848,0.934,0.841	0.966,0.922,0.949,1.0,0.977,0.93	-0.081
ENSG00000197958	RPL12	chr9	-	127451049	127451405	127451280	127451405	127450730	127450804	505	621,398,582,314,387,429	84,73,117,50,70,71	264,223,257,221,201,187	65,154,94,34,65,53	274	137	0.000110563	0.0271926	0.787,0.732,0.713,0.758,0.734,0.751	0.67,0.42,0.578,0.765,0.607,0.638	0.133
ENSG00000111653	ING4	chr12	-	6652270	6652770	6652661	6652770	6651323	6651385	4507	61,57,44,123,133,113	2,1,4,5,5,3	83,96,59,133,186,154	0,1,0,3,1,2	274	137	0.000120606	0.0281796	0.938,0.966,0.846,0.925,0.93,0.95	1.0,0.98,1.0,0.957,0.989,0.975	-0.058
ENSG00000082258	CCNT2	chr2	+	134946100	134946465	134946100	134946146	134947735	134947899	2201	33,36,19,18,21,26	22,28,33,19,20,23	28,24,20,10,6,9	35,44,28,32,30,25	274	137	0.000151641	0.0337437	0.429,0.391,0.224,0.321,0.344,0.361	0.286,0.214,0.263,0.135,0.091,0.153	0.155
ENSG00000187193	MT1X	chr16	+	56683164	56683386	56683164	56683230	56683957	56684196	662	27,26,19,26,23,18	446,447,324,648,672,386	4,14,14,19,16,10	359,554,469,437,609,388	274	137	0.000169009	0.0358991	0.029,0.028,0.028,0.02,0.017,0.023	0.006,0.012,0.015,0.021,0.013,0.013	0.011
ENSG00000141030	COPS3	chr17	-	17270757	17271008	17270895	17271008	17267884	17267977	1277	760,1021,902,630,697,574	15,19,18,22,11,20	656,699,577,379,397,320	7,5,7,7,6,4	274	137	0.000180433	0.0366593	0.962,0.964,0.962,0.935,0.969,0.935	0.979,0.986,0.976,0.964,0.971,0.976	-0.021
ENSG00000231607	DLEU2	chr13	-	50044639	50044768	50044650	50044768	50029277	50029492	2094	4,7,6,7,6,9	2,1,1,2,0,5	5,1,1,0,1,1	1,5,6,4,2,0	147	137	0.00026686	0.0498814	0.651,0.867,0.848,0.765,1.0,0.627	0.823,0.157,0.134,0.0,0.318,1.0	0.388
ENSG00000108773	KAT2A	chr17	-	42119053	42119436	42119244	42119436	42118296	42118403	3344	37,52,44,49,48,33	110,109,104,88,125,106	57,46,70,43,45,23	73,89,79,60,86,47	274	137	0.000262531	0.0498814	0.144,0.193,0.175,0.218,0.161,0.135	0.281,0.205,0.307,0.264,0.207,0.197	-0.073

[truncated: 3 more sheets: 11.All_T24_vs_T1_MXE, 12.All_T24_vs_T1_RI, 13.All_T24_vs_T1_SE]
