# Supplementary material for: Genomic analyses of early responses to radiation inglioblastoma reveal new alterations at transcription,splicing, and translation levels
Source: Sci Rep. 2020 Jun 2;10:8979. doi: 10.1038/s41598-020-65638-1 (PMC7265345; doi:10.1038/s41598-020-65638-1)
Supplement: Supplementary file 12 — Supplementary Table S12 [file 41598_2020_65638_MOESM12_ESM.xlsx]

## Sheet: 1.Primers
primer name	sequence
AURKA-F	TGGGTGGTCAGTACATGCTC
AURKA-R	TGCATCCGACCTTCAATCATTTC
BRCA1-F	GAAACCGTGCCAAAAGACTTC
BRCA1-R	CCAAGGTTAGAGAGTTGGACAC
CENPP-F	TGTTCATGTTTTTCCGAAGCCT
CENPP-R	AGGTACACGGCATCTGGGTA
E2F1-F	CATCCCAGGAGGTCACTTCTG
E2F1-R	GACAACAGCGGTTCTTGCTC
FOXM1-F	CGTCGGCCACTGATTCTCAAA
FOXM1-R	GGCAGGGGATCTCTTAGGTTC
GAPDH-F	ACAACTTTGGTATCGTGGAAGG
GAPDH-R	GCCATCACGCCACAGTTTC
INCENP-F	TCCCGCAGAAAGTCTCGGA
INCENP-R	CGACCACTGTAGCCAGCTTC
MSH6-F	CCAAGGCGAAGAACCTCAAC
MSH6-R	ACCAGGGGTAACCCTCCATC
MZT1-F	TGTCTATTTGTGTACGGCTTTGT
MZT1-R	GCCTTGCGAAGCTCCTTAATAAC
POLA2-F	AGGAGCTAGAGACATTGTTTCCA
POLA2-R	CTCGCTTCTGAGAACCCTTTG
RAD51-F	CAACCCATTTCACGGTTAGAGC
RAD51-R	TTCTTTGGCGCATAGGCAACA
RRM2-F	CACGGAGCCGAAAACTAAAGC
RRM2-R	TCTGCCTTCTTATACATCTGCCA
TOPBP1-F	TTCAGCAACTCACAGTTAAGCA
TOPBP1-R	GGCACACTCATACTTCTGACC
ZWINT-F	CACGTAGAGGCCATCAAAATTGG
ZWINT-R	CGGAGTTGTGTCCGTTTCCT
Taqman Probes	Thermo Fisher Catalog Number	Thermo Fisher Assay ID
E2F2	4353172	Hs00918089_m1
E2F8	4353172	Hs01079643_g1
GAPDH	4331182	Hs02786624_g1
