# Supplementary material for: Genomic analyses of early responses to radiation inglioblastoma reveal new alterations at transcription,splicing, and translation levels
Source: Sci Rep. 2020 Jun 2;10:8979. doi: 10.1038/s41598-020-65638-1 (PMC7265345; doi:10.1038/s41598-020-65638-1)
Supplement: Supplementary file 13 — Supplementary information. [file 41598_2020_65638_MOESM13_ESM.xlsx]

## Sheet: ribo_CDS_normalized_counts
	U251_TC1_0GY_T0	U251_TC1_5GY_T1	U251_TC1_5GY_T24	U251_L2_0GY_T0	U251_L2_5GY_T1	U251_L2_5GY_T24	U251_L3_5GY_T1	U251_L3_5GY_T24	U343_L1_0GY_T0	U343_L1_5GY_T1	U343_L1_5GY_T24	U343_L2_0GY_T0	U343_L2_5GY_T1	U343_L2_5GY_T24	U343_L3_0GY_T0	U343_L3_5GY_T1	U343_L3_5GY_T24
ENSG00000000003	325.621	389.64	385.888	349.43	392.312	511.694	293.89	365.599	141.071	107.438	133.09	81.1709	70.6075	99.9166	74.6773	92.357	122.392
ENSG00000000419	966.51	963.958	1040.78	901.667	947.698	1091.86	1001.52	1061.62	1214.7	1382.6	1197.81	1200.77	1109.01	1354.25	1192.26	1262.21	1329.5
ENSG00000000457	74.347	66.4557	64.4579	90.4408	74.8535	75.8065	79.2044	71.6121	111.372	66.9286	81.7677	81.1709	58.3689	114.52	74.6773	82.0951	126.427
ENSG00000000460	424.436	406.429	378.153	481.666	471.844	401.652	417.907	332.934	316.296	288.85	155.707	260.307	235.358	111.445	307.722	309.909	133.152
ENSG00000000938	0	0	0.859439	0	0	1.22268	0	1.25635	0	7.04512	0	1.3995	0	0	0	0	0
ENSG00000000971	27.2919	32.8781	42.9719	28.7766	30.7434	69.693	31.2649	55.2795	25.2443	28.1805	38.2743	25.191	15.0629	31.5122	23.1757	45.1523	31.6068
ENSG00000001036	1302.48	1298.34	1282.28	1397.72	1397.49	1226.35	1341.26	1237.51	867.216	750.305	951.637	857.893	947.082	879.266	890.978	886.627	771.341
ENSG00000001084	502.548	530.247	388.466	589.235	584.793	527.588	558.599	408.315	320.751	297.656	385.352	415.651	370.925	470.377	314.16	357.114	360.452
ENSG00000001167	361.383	349.767	229.47	440.556	423.724	292.833	462.72	273.885	218.289	227.205	147.878	256.108	270.191	146.032	266.521	297.595	164.087
ENSG00000001460	63.9948	65.0567	59.3013	82.9041	81.5368	60.5229	62.5298	84.1756	59.3984	36.9869	38.2743	30.789	45.1888	53.0327	23.1757	24.6285	49.0915
ENSG00000001461	285.153	335.776	305.101	371.355	362.237	329.514	343.914	292.73	136.616	135.619	254.002	166.54	156.278	329.725	135.192	135.457	265.632
ENSG00000001497	2225.7	2025.85	1833.18	1985.59	1984.28	1652.46	2144.77	1753.87	1547.33	1542.88	1202.16	1441.48	1516.65	1238.2	1775.52	1957.97	1375.23
ENSG00000001561	230.57	277.015	316.273	363.133	341.519	497.021	283.468	317.857	149.981	135.619	138.309	151.146	124.269	146.032	105.578	112.881	170.139
ENSG00000001617	83.758	95.1366	149.542	68.5158	65.4968	177.289	55.2346	131.917	644.472	699.228	918.582	647.968	688.188	792.415	781.537	767.589	1207.78
ENSG00000001626	0	0	0.859439	0.685158	0	0	4.16865	1.25635	1.48496	17.6128	5.21922	6.99749	0.941433	0	1.28754	2.05238	0
ENSG00000001629	254.097	240.64	289.631	232.268	239.932	302.614	213.643	239.963	441.033	510.771	562.806	411.453	405.758	569.525	445.489	502.833	631.464
ENSG00000001630	519.488	675.05	450.346	670.769	688.384	429.774	489.817	363.086	11.8797	14.0902	17.3974	9.79649	5.6486	3.07436	5.15016	12.3143	7.39734
ENSG00000001631	172.221	135.71	119.462	189.789	170.425	187.071	120.891	126.892	343.026	264.192	247.043	232.317	218.412	299.75	258.796	227.814	284.462
ENSG00000002016	66.8181	59.4604	77.3495	56.1829	64.8284	62.3569	75.0357	65.3304	108.402	125.051	120.042	118.957	105.441	115.288	105.578	123.143	78.6808
ENSG00000002330	421.613	405.03	651.454	400.817	388.971	416.324	535.672	683.456	1205.79	1021.54	1606.65	1438.68	1626.8	1255.87	1612	1003.61	1079.34
ENSG00000002549	1149.08	1176.62	914.443	1136.68	1078.02	905.398	1280.82	941.008	1508.72	1578.11	1404.84	1433.09	1505.35	1592.52	1505.13	1457.19	1635.49
ENSG00000002587	26.3508	16.0893	83.3655	19.8696	18.045	71.5271	17.7168	43.9724	78.7028	93.3478	120.912	148.347	133.684	199.833	114.591	94.4094	188.296
ENSG00000002726	0	0	0	0	0	0.611342	0	0	0	0	0	0	0	0.768589	1.28754	4.10476	1.34497
ENSG00000002745	0.941101	0	0	1.37032	0.668334	0	1.04216	0	0	0	0	0	0	0	0	0	0
ENSG00000002746	72.4647	69.2539	58.4418	90.4408	69.5068	86.8106	81.2887	101.765	0	1.76128	2.60961	0	0.941433	0	1.28754	4.10476	0.672486
ENSG00000002822	1741.04	1507.5	1801.38	1391.55	1479.02	1426.87	1983.24	2052.88	635.562	857.743	728.081	636.772	661.828	497.277	713.297	634.185	560.181
ENSG00000002834	3271.27	3132.51	2922.95	3058.54	3087.71	2825.01	4182.2	3699.96	2159.13	2481.64	2679.2	2629.66	2857.25	2859.15	2576.37	2514.16	2869.5
ENSG00000002919	234.334	230.846	206.265	228.843	222.555	194.407	223.023	167.095	222.744	177.889	192.241	190.332	158.161	220.585	157.08	172.4	188.296
ENSG00000003056	1823.85	1610.33	1752.4	1829.37	1757.05	1727.65	2104.13	1552.85	2142.8	2296.71	2273.84	1763.37	1725.65	2085.95	1438.18	1812.25	1643.56
ENSG00000003096	380.205	388.241	430.579	348.06	350.876	459.729	285.553	349.266	334.116	308.224	352.297	246.312	201.467	292.832	281.971	344.8	414.251
ENSG00000003137	8.46991	9.09394	28.3615	23.2954	28.7384	43.4053	20.8433	43.9724	59.3984	72.2125	100.905	74.1734	64.9589	60.7185	46.3514	82.0951	68.5936
ENSG00000003147	77.1703	75.5497	88.5222	78.7931	92.2302	166.896	82.3309	114.328	34.1541	49.3158	65.2402	43.3845	52.7203	89.9249	27.0383	16.419	86.7507
ENSG00000003249	580.659	483.378	600.748	436.445	483.874	411.433	455.425	683.456	118.797	156.754	169.625	149.746	159.102	115.288	168.668	114.933	98.1829
ENSG00000003393	405.614	386.143	351.51	365.874	350.876	385.146	418.95	326.652	418.758	464.978	451.462	391.86	361.51	424.261	325.748	328.381	441.151
ENSG00000003400	0.941101	2.0986	10.3133	5.48126	4.01001	17.1176	1.04216	12.5635	8.90975	10.5677	13.9179	11.196	11.2972	13.8346	3.86262	12.3143	14.7947
ENSG00000003402	151.517	163.691	167.591	171.975	173.767	166.896	155.282	174.633	464.792	505.487	472.339	463.234	468.834	471.914	432.614	502.833	603.892
ENSG00000003436	271.978	308.494	292.209	390.54	362.906	441.389	391.853	354.292	98.0073	103.915	85.2472	83.9699	105.441	159.867	78.54	100.567	115.668
ENSG00000003509	237.157	281.912	243.221	252.138	229.907	268.379	234.487	261.321	230.169	169.083	216.598	177.736	177.931	224.428	163.518	180.609	232.008
ENSG00000003756	1186.73	1135.34	1100.08	935.24	884.875	1115.09	1092.19	1039	1012.74	1005.69	994.261	925.068	871.767	1142.89	1129.17	1056.97	1141.88
ENSG00000003989	97.8745	121.719	105.711	93.8666	99.5818	88.6446	90.6682	74.1248	86.1276	84.5414	62.6306	100.764	96.0262	80.7019	91.4154	75.938	55.8163
ENSG00000004059	2012.07	2034.94	2416.74	1808.82	1739.67	2035.16	1702.89	1894.58	3262.45	3672.27	3673.46	3873.81	3971.91	3929.8	4048.03	4334.62	4015.41
ENSG00000004139	267.273	239.94	258.691	179.511	190.475	210.302	213.643	275.141	723.175	693.944	893.356	897.078	1079.82	997.629	915.441	831.213	823.795
ENSG00000004142	1583.87	1713.86	1323.54	1531.33	1544.52	1192.73	1562.2	1338.02	2169.53	2249.15	2567.86	2983.73	3066.25	2785.37	2868.64	2157.05	2424.98
ENSG00000004399	1439.88	1431.95	1289.16	1088.03	1106.76	1165.83	1155.76	1459.88	239.078	302.94	500.175	319.086	365.276	473.451	311.585	303.752	493.605
ENSG00000004455	747.234	614.191	602.466	648.844	675.018	539.204	542.967	530.181	335.601	251.863	329.681	351.274	372.808	252.097	387.55	355.061	261.597
ENSG00000004468	2.8233	0	2.57832	0	2.67334	3.05671	0	3.76906	0	0	0	0	0	0	0	0	0
ENSG00000004478	3964.86	3792.87	3203.99	3436.75	3333.65	2535.85	3980.02	3027.81	3874.26	3725.11	3531.67	3141.87	3298.78	2939.09	3654.04	3659.39	3062.5
ENSG00000004487	3589.36	3590.71	3509.95	3959.53	3901.74	3798.88	3959.18	3684.88	1349.83	1475.95	1070.81	1322.53	1434.74	1137.51	1682.82	1529.02	1238.72
ENSG00000004534	653.124	698.135	656.611	610.475	670.339	631.517	693.038	626.92	539.04	708.034	430.585	489.824	530.027	421.187	547.205	738.856	482.845
ENSG00000004660	148.694	128.015	60.1607	111.681	102.255	71.5271	143.818	81.6629	68.3081	102.154	109.604	95.1659	96.0262	144.495	90.1278	84.1475	102.218
ENSG00000004700	1695.86	1820.19	1834.9	1778.67	1736.33	2203.89	1584.09	1751.36	1242.91	1386.13	953.377	874.686	783.272	700.185	1053.21	1122.65	966.362
ENSG00000004766	264.449	308.494	251.816	300.099	305.429	274.493	300.143	227.4	438.063	417.423	362.736	373.666	374.69	421.187	404.288	416.633	427.029
ENSG00000004776	4.7055	0	0.859439	0	1.33667	1.83403	0	0	7.42479	8.8064	11.3083	8.39699	13.1801	11.5288	15.4505	4.10476	12.1047
ENSG00000004777	17.8809	20.986	18.0482	19.1844	23.3917	10.3928	21.8854	16.3326	46.0337	21.1354	24.3563	47.5829	52.7203	27.6692	64.377	80.0428	20.8471
ENSG00000004779	2412.98	2462.36	2349.71	2640.6	2763.56	2469.82	2559.55	2265.2	3250.58	3205.53	3295.07	3666.69	3311.96	3572.4	2817.14	2856.91	3231.29
ENSG00000004799	9.41101	9.79348	12.8916	8.90705	10.025	27.5104	6.25298	13.8199	1.48496	0	2.60961	1.3995	0.941433	0.768589	1.28754	0	1.34497
ENSG00000004838	3.7644	2.79814	4.29719	1.37032	2.005	1.83403	1.04216	1.25635	5.93984	10.5677	6.95896	8.39699	4.70717	3.07436	9.01278	10.2619	2.01746
ENSG00000004846	0	0	0	0	0	1.22268	0	1.25635	20.7894	17.6128	17.3974	11.196	7.53147	10.7602	15.4505	12.3143	10.0873
ENSG00000004848	0.941101	0.699534	6.01607	2.74063	2.67334	3.05671	3.12649	3.76906	0	3.52256	0	0	0	0	0	0	0
ENSG00000004864	1276.13	1401.87	1253.06	1393.61	1352.71	1406.09	1245.38	1150.82	1609.7	1696.11	1676.24	1739.58	1626.8	1837.7	1628.74	1699.37	1702.06
ENSG00000004866	208.924	205.663	185.639	263.786	244.61	215.193	230.318	222.374	476.672	484.352	475.819	407.254	362.452	474.988	462.227	447.418	484.862
ENSG00000004897	824.404	881.413	707.318	927.703	900.915	763.567	801.423	639.484	675.656	568.893	468.86	520.613	571.45	531.095	656.646	644.447	616.67
ENSG00000004939	0.941101	0	0.859439	0	0	0	0	0	0	0	0	0	0	0	0	0	0
ENSG00000004948	0	0	0	0.685158	0	0	0	0	0	0	0	0	0	0	1.28754	0	0
ENSG00000004961	791.466	858.328	722.788	811.912	803.338	821.033	823.309	732.454	837.517	715.079	673.279	719.342	677.832	724.011	710.722	907.151	774.704
ENSG00000004975	1105.79	1072.39	1049.37	1079.81	1035.92	982.427	1123.45	1114.39	723.175	695.705	726.341	776.722	794.57	717.094	601.281	658.813	661.726
ENSG00000005007	2661.43	2595.97	2358.3	2595.38	2418.03	2110.35	2567.89	2375.76	1709.19	1703.16	1410.06	1673.8	1523.24	1263.56	1978.95	1828.67	1266.29
ENSG00000005020	1356.13	1327.02	1667.31	1566.96	1507.76	2172.1	1337.1	1997.6	1045.41	1146.59	969.905	778.121	816.223	1105.23	650.208	648.552	1026.21
ENSG00000005022	7073.31	7708.16	5058.66	7395.59	7653.1	5817.53	6350.94	4657.3	7992.05	8815.2	6015.15	8605.52	8848.53	5376.28	8245.41	8973	5373.83
ENSG00000005059	352.913	387.542	344.635	463.166	451.126	375.364	349.125	342.984	748.419	697.467	598.47	653.566	672.183	495.74	621.882	630.08	527.901
ENSG00000005073	26.3508	22.3851	23.2048	13.7032	22.055	13.4495	26.0541	18.8453	0	10.5677	0.86987	4.1985	0	0	0	2.05238	2.01746
ENSG00000005075	144.929	133.611	165.012	124.014	130.325	107.596	84.4152	121.866	187.105	248.34	230.515	125.955	113.913	122.206	208.582	242.181	203.763
ENSG00000005100	798.053	826.15	675.519	780.394	763.906	584.443	744.104	610.588	451.428	440.32	353.167	494.023	470.717	352.014	554.93	589.033	374.575
ENSG00000005102	0	0	0	0.685158	0	0	0	0	0	0	0.86987	0	0	0	0	0	0
ENSG00000005108	16.9398	9.79348	25.7832	16.4438	14.7034	42.1826	19.8011	33.9215	40.0939	31.703	53.062	43.3845	41.4231	30.7436	27.0383	34.8904	52.4539
ENSG00000005156	903.457	905.197	644.579	900.982	991.14	609.508	882.712	635.715	746.934	743.26	532.36	761.327	792.687	675.59	933.467	847.632	665.761
ENSG00000005175	1201.79	1336.81	1180.01	1320.98	1254.46	1253.25	1277.69	1114.39	1045.41	1065.57	933.37	828.503	726.786	917.696	840.764	866.104	995.952
ENSG00000005187	1.8822	1.39907	0	0.685158	2.005	1.22268	2.08433	0	0	0	0	0	0.941433	0.768589	0	0	0.672486
ENSG00000005189	41.4084	67.1553	52.4258	68.5158	64.8284	64.1909	62.5298	41.4596	111.372	81.0189	49.5826	83.9699	110.148	43.8096	108.153	178.557	68.5936
ENSG00000005194	596.658	657.562	502.772	450.834	499.246	440.778	490.859	385.7	844.942	845.414	814.198	845.297	733.376	860.051	799.562	935.884	728.975
ENSG00000005206	164.693	146.203	272.442	158.271	159.732	220.695	220.939	292.73	264.323	364.585	370.564	366.669	405.758	335.873	354.074	293.49	336.915
ENSG00000005238	62.1126	56.6623	52.4258	47.2759	54.8034	62.3569	64.6141	94.2265	40.0939	51.0771	95.6857	62.9774	75.3147	90.6935	51.5016	30.7857	83.3882
ENSG00000005243	79.0525	64.3571	104.852	78.108	66.8334	141.831	69.8249	96.7392	1.48496	0	0	0	0	0	0	0	0
ENSG00000005249	177.868	186.076	153.84	187.733	160.4	152.836	269.92	183.428	354.905	464.978	276.619	305.091	336.092	225.965	346.348	465.89	238.732
ENSG00000005302	407.497	437.209	355.808	477.555	437.759	322.789	424.16	359.317	249.473	265.953	164.405	183.334	181.697	180.618	231.757	256.547	190.313
ENSG00000005339	919.455	1014.32	908.427	929.759	886.88	791.077	952.537	888.242	825.637	914.104	942.069	820.106	831.286	809.324	910.291	1013.87	981.157
ENSG00000005379	0	0.699534	0	0	0	0	0	0	5.93984	21.1354	12.1782	15.3945	4.70717	5.38012	2.57508	4.10476	6.05237
ENSG00000005421	0	1.39907	0	0	0	0	0	0	0	0	0	0	0	0	0	0	0.672486
ENSG00000005436	267.273	275.616	264.707	295.303	309.439	201.743	303.269	226.144	387.574	463.217	264.44	298.093	360.569	215.205	494.415	400.214	251.51
ENSG00000005448	911.927	870.22	1076.88	834.522	894.9	1029.5	857.7	1005.08	512.311	433.275	414.928	589.189	581.806	371.229	599.994	564.404	411.561
ENSG00000005469	275.742	354.664	237.205	274.063	267.334	289.165	289.721	214.836	427.668	449.126	454.072	487.025	410.465	587.971	403	523.356	624.067
ENSG00000005471	68.7003	72.052	97.976	41.1095	44.1101	113.71	43.7708	104.277	0	0	0.86987	1.3995	3.76573	0	0	0	0
ENSG00000005483	221.159	211.959	257.832	258.99	216.54	251.873	199.053	260.065	273.232	221.921	235.735	184.734	151.571	252.097	211.157	149.824	269.667
ENSG00000005486	560.896	582.012	637.703	498.11	514.618	544.095	406.444	537.719	1208.76	1285.73	1597.95	1185.38	1259.64	1266.63	1318.44	1498.24	1522.51
ENSG00000005513	0.941101	0	0	0	0	0	0	0	0	0	0	1.3995	0	1.53718	0	0	0.672486
ENSG00000005700	61.1715	55.9627	65.3173	56.1829	64.1601	78.2518	27.0962	65.3304	46.0337	29.9418	55.6717	36.387	38.5988	51.4955	16.738	34.8904	61.8687
ENSG00000005801	297.388	286.809	295.647	341.894	306.097	347.242	297.016	290.218	161.861	116.244	151.357	135.751	106.382	157.561	128.754	135.457	183.589
ENSG00000005810	551.485	516.256	470.113	565.255	504.593	668.197	507.533	555.308	776.634	801.382	748.088	751.531	655.237	828.539	717.16	767.589	843.297
ENSG00000005812	287.036	353.265	324.868	345.319	390.976	355.801	302.227	257.552	775.149	715.079	640.224	598.985	626.053	581.053	632.182	712.175	615.325
ENSG00000005844	0	0	0	0	0	0.611342	0	1.25635	0	1.76128	0.86987	0	0	0	0	0	0
ENSG00000005882	113.873	97.2352	133.213	70.5712	98.9135	179.123	92.7525	160.813	350.45	376.914	492.346	474.43	453.771	504.195	366.949	330.433	536.644
ENSG00000005884	15433.1	15105	13638.4	15342	15329.6	12160.2	16011.8	13647.8	10244.7	11860.5	13652.6	18299.8	19091.3	17231	13714.9	13835.1	15758.4
ENSG00000005889	593.835	604.397	499.334	622.123	632.244	548.374	545.051	429.673	699.416	600.596	666.32	667.561	612.873	693.267	599.994	730.647	818.415
ENSG00000005893	6451.24	7061.8	6880.67	8276.02	8044.07	9386.55	6173.77	6485.29	4119.28	3894.19	4512.01	3836.03	3731.84	5047.33	2920.14	3205.81	4238.68
ENSG00000005961	7.52881	6.99534	10.3133	4.11095	8.02001	9.17014	4.16865	8.79447	0	0	0	1.3995	0.941433	0	0	0	0
ENSG00000006007	525.134	500.866	608.483	570.736	540.683	658.416	495.027	598.024	657.837	512.532	668.93	603.184	574.274	679.433	585.831	488.466	589.098
ENSG00000006015	582.541	507.862	669.503	566.625	640.933	530.034	735.767	790.246	691.991	771.44	1022.97	1316.93	1620.21	1164.41	1236.04	769.642	973.087
ENSG00000006016	3.7644	6.29581	3.43775	5.48126	2.005	3.66805	4.16865	7.53812	5.93984	10.5677	5.21922	5.59799	4.70717	2.30577	5.15016	6.15713	3.36243
ENSG00000006025	47.055	44.7702	65.3173	31.5172	36.0901	60.5229	44.813	71.6121	17.8195	35.2256	36.5345	62.9774	62.1346	68.4044	43.7764	51.3095	61.1962
ENSG00000006042	0	0	0	0	0	0	0	0	449.943	361.062	479.298	452.038	462.244	483.443	486.69	467.942	478.81
ENSG00000006047	0	0	5.15663	0.685158	0	5.50208	3.12649	6.28176	0	1.76128	0.86987	0	0	0.768589	0	0	1.34497
ENSG00000006062	202.337	172.785	145.245	226.787	204.51	164.451	251.161	154.531	187.105	228.966	181.803	342.877	275.84	240.568	436.476	334.538	219.23
ENSG00000006071	0	0	0	0	0	0	0	0	1.48496	1.76128	0	0	0	0	0	0	0.672486
ENSG00000006118	472.433	500.866	408.233	426.853	468.502	405.32	489.817	487.465	668.232	730.931	947.288	792.116	826.578	851.597	639.908	527.461	806.983
ENSG00000006125	3575.24	3657.16	3225.47	3216.81	3165.9	3375.83	2755.48	2941.12	2928.34	3228.43	3228.96	3196.45	3145.33	3816.05	3057.91	3474.68	3862.76
ENSG00000006194	175.045	118.921	133.213	161.012	135.672	140.609	118.807	168.351	196.015	158.515	180.933	190.332	137.449	168.321	175.105	141.614	173.501
ENSG00000006210	39.5262	46.8688	67.8956	24.6657	46.7834	61.1342	47.9395	80.4066	497.461	692.183	967.295	913.872	1065.7	1212.83	753.211	574.666	1073.96
ENSG00000006282	132.695	118.921	214	128.124	134.335	219.472	120.891	236.194	693.476	711.557	1021.23	888.681	986.622	1183.63	690.122	652.656	1008.73
ENSG00000006283	0	0	0	0.685158	0	0	0	0	0	0	1.73974	1.3995	5.6486	0.768589	1.28754	2.05238	0
ENSG00000006327	7553.27	6943.57	4631.51	5381.23	5670.15	3224.83	7774.54	4362.06	6698.65	6395.21	6578.82	10000.8	9683.58	8488.3	8433.39	6945.25	6398.03
ENSG00000006377	10.3521	11.1925	9.45382	16.4438	15.3717	18.9516	18.7589	13.8199	1.48496	0	0	0	0	0	0	0	0
ENSG00000006432	36.7029	38.4744	62.739	36.3133	44.1101	39.1259	62.5298	76.6375	66.8232	58.1222	81.7677	64.3769	68.7246	63.0243	83.6901	67.7285	78.6808
ENSG00000006451	1054.97	1083.58	1083.75	1104.47	1045.94	1327.84	1340.22	1290.27	1229.55	1097.28	798.54	824.305	856.704	827.771	789.262	921.518	864.817
ENSG00000006453	208.924	239.241	376.434	259.675	284.71	413.267	267.836	432.185	167.8	190.218	135.7	176.337	189.228	160.635	251.07	258.6	158.034
ENSG00000006459	19.7631	26.5823	42.9719	32.2024	33.4167	64.8023	30.2227	47.7414	19.3045	17.6128	26.966	15.3945	16.9458	36.1237	18.0256	14.3666	28.9169
ENSG00000006468	285.153	342.072	611.061	458.37	465.829	747.06	408.528	687.225	224.229	243.057	192.241	74.1734	81.9047	67.6358	77.2524	92.357	80.6983
ENSG00000006530	434.788	521.852	379.872	420.002	447.116	383.312	425.203	330.421	445.488	556.564	395.791	501.02	498.96	490.36	481.54	630.08	541.351
ENSG00000006534	229.629	165.79	193.374	146.624	151.712	136.329	166.746	163.326	512.311	598.835	639.354	888.681	1065.7	1134.44	782.824	613.661	889.026
ENSG00000006555	0	0	1.71888	0	0	0	0	0	0	0	0	0	0	0	0	2.05238	0
ENSG00000006576	398.086	384.744	411.671	474.129	515.286	487.24	448.13	413.34	686.051	688.66	448.853	650.767	591.22	412.732	616.732	745.013	478.137
ENSG00000006606	47.9961	45.4697	97.1166	136.346	157.727	188.293	97.9633	173.377	252.443	265.953	378.393	195.93	201.467	312.047	162.23	174.452	339.605
ENSG00000006607	464.904	493.871	501.912	511.128	499.246	593.002	478.353	528.925	405.394	345.211	326.201	359.671	292.786	283.609	378.537	416.633	358.435
ENSG00000006611	0.941101	0	0	0	0	0.611342	0	0	0	0	0	0	0	0	0	0	0
ENSG00000006625	612.657	607.895	674.659	665.288	666.998	546.54	770.158	702.301	789.998	708.034	514.963	778.121	766.327	410.427	807.288	736.804	414.924
ENSG00000006634	193.867	182.578	138.37	217.88	179.114	183.403	194.884	158.3	305.902	283.566	133.96	235.116	205.232	105.297	329.61	238.076	94.8205
ENSG00000006638	11.2932	11.8921	14.6105	13.7032	13.3667	20.7856	14.5903	42.716	19.3045	26.4192	20.007	23.7915	23.5358	16.909	23.1757	6.15713	14.1222
ENSG00000006652	713.354	691.14	503.631	827.67	861.483	575.273	758.695	503.798	1017.2	871.833	865.52	1168.58	1156.08	1109.07	1059.65	1054.92	718.215
ENSG00000006695	152.458	158.095	155.558	164.438	158.395	133.273	184.463	155.788	178.195	174.367	200.07	149.746	186.404	184.461	151.93	178.557	164.759
ENSG00000006704	376.44	392.439	415.968	473.444	437.759	403.486	401.233	493.747	307.387	352.256	319.242	377.865	394.461	330.493	365.661	346.852	293.876
ENSG00000006712	1399.42	1366.89	1339.86	1241.51	1322.63	1338.23	1443.4	1314.15	1107.78	1019.78	955.987	988.046	985.681	908.472	1227.03	1258.11	1033.61
ENSG00000006715	1134.97	1166.12	1319.24	1364.83	1318.62	1477	1353.77	1345.55	1608.21	1548.16	1901.53	1181.18	1146.67	1825.4	902.566	876.366	1583.7
ENSG00000006744	2718.84	2793.94	2168.36	2581.67	2657.97	1985.64	2692.95	2147.11	1269.64	1477.71	1303.93	1620.62	1519.47	1349.64	1672.51	1678.85	1404.82
ENSG00000006747	6.5877	3.49767	2.57832	2.05547	4.01001	2.44537	5.21082	2.51271	0	0	0	0	0	0.768589	0	0	0.672486
ENSG00000006756	57.4071	75.5497	79.9278	69.2009	88.2201	143.665	60.4455	81.6629	250.958	246.579	350.557	439.442	390.695	468.071	312.872	344.8	490.915
ENSG00000006757	31.9974	24.4837	21.486	12.3328	29.4067	28.1217	30.2227	40.2033	0	0	0	0	0	0	0	0	0
ENSG00000006788	1.8822	0.699534	0	0	0	0	0	0	0	3.52256	0	0	0	0	1.28754	0	0.672486
ENSG00000006831	517.605	577.815	565.511	724.897	709.771	744.615	621.129	675.918	631.108	487.874	587.162	445.04	417.055	432.716	410.725	392.004	514.452
ENSG00000006837	19.7631	26.5823	20.6265	21.925	22.055	27.5104	15.6324	22.6144	38.6089	51.0771	32.1852	29.3895	31.0673	40.7352	21.8882	16.419	33.6243
ENSG00000007001	0	0	0	0	0	0	0	0	0	0	0	0	0	0.768589	0	0	1.34497
ENSG00000007047	144.929	119.62	205.406	127.439	120.969	181.569	130.27	236.194	219.774	271.237	361.866	289.696	321.97	353.551	320.598	291.438	349.02
ENSG00000007062	1.8822	0.699534	1.71888	0	1.33667	0.611342	2.08433	1.25635	1.48496	0	0.86987	0	0.941433	3.07436	1.28754	2.05238	3.36243
ENSG00000007080	984.391	903.798	948.82	756.414	887.548	738.502	1234.96	1079.21	896.915	1296.3	1049.93	1091.61	1277.52	1027.6	1362.22	1428.46	1042.35
ENSG00000007168	2998.35	3170.99	2827.55	3054.43	2956.71	3059.77	2816.97	2883.33	2044.79	2064.22	2042.45	1718.58	1418.74	2101.32	1631.31	1563.91	2127.75
ENSG00000007171	0.941101	0.699534	0.859439	1.37032	0.668334	0.611342	1.04216	0	2.96992	0	7.82883	1.3995	5.6486	2.30577	6.4377	4.10476	6.72486
ENSG00000007174	25.4097	16.7888	20.6265	13.018	12.03	28.7331	6.25298	20.1016	0	5.28384	0	2.799	0	1.53718	1.28754	0	0
ENSG00000007202	737.823	798.868	781.23	745.451	769.921	807.583	746.189	689.738	806.333	827.801	845.513	856.493	993.212	890.795	769.949	952.304	858.764
ENSG00000007216	0	0	0	0	0	0	0	0	0	0	0.86987	0	0.941433	0	0	0	0
ENSG00000007237	0.941101	0.699534	0	0	0	0	0	0	1.48496	0	7.82883	4.1985	2.8243	1.53718	1.28754	2.05238	6.05237
ENSG00000007255	44.2317	16.7888	65.3173	30.1469	20.05	47.6847	18.7589	66.5867	203.439	290.611	340.989	327.483	284.313	386.6	181.543	182.662	301.946
ENSG00000007264	0	0	0	0	0.668334	0.611342	0	0	0	0	1.73974	0	1.88287	3.07436	0	0	1.34497
ENSG00000007306	0	0	0	0	0	0	0	0	0	3.52256	0	0	0	0	0	0	0
ENSG00000007312	0	0.699534	0.859439	0	0	0.611342	0	0	0	0	1.73974	0	0.941433	1.53718	0	2.05238	1.34497
ENSG00000007341	185.397	179.78	185.639	200.751	171.762	219.472	175.083	188.453	328.176	410.378	344.468	387.661	403.875	429.641	387.55	441.261	471.413
ENSG00000007350	2.8233	0	4.29719	3.42579	2.67334	3.66805	1.04216	1.25635	0	0	0.86987	0	0	0	1.28754	0	0
ENSG00000007372	127.049	130.813	152.98	104.829	112.949	193.796	128.186	164.582	657.837	706.273	595.861	702.548	584.63	767.052	800.85	814.794	1002
ENSG00000007376	335.032	328.081	324.868	373.411	342.187	235.367	379.347	306.55	332.631	362.824	336.64	426.847	405.758	322.039	381.112	420.738	263.614
ENSG00000007384	129.872	114.724	150.402	96.6072	90.2251	149.779	113.596	153.275	204.924	221.921	332.29	302.292	337.033	325.882	280.684	213.447	317.413
ENSG00000007392	882.752	740.806	634.266	707.083	717.123	525.143	892.092	662.098	656.352	810.189	488.867	729.139	643.94	463.459	764.799	691.651	533.954
ENSG00000007402	0	0.699534	0	0	0	0	1.04216	2.51271	0	3.52256	0.86987	1.3995	0	0	0	0	0
ENSG00000007516	5.6466	2.0986	2.57832	0.685158	2.67334	7.33611	2.08433	3.76906	5.93984	3.52256	7.82883	1.3995	2.8243	6.14871	5.15016	2.05238	2.68994
ENSG00000007520	561.837	474.284	504.49	435.075	517.291	374.753	567.979	510.079	681.596	686.899	818.547	870.488	839.758	811.63	878.102	650.604	710.818
ENSG00000007541	345.384	306.396	461.519	274.063	311.444	408.377	309.522	464.851	291.052	324.075	381.873	391.86	514.964	345.865	439.051	392.004	342.295
ENSG00000007545	125.166	93.038	118.603	106.885	94.9035	110.042	115.68	141.968	106.917	68.6899	138.309	104.962	111.089	112.214	126.179	125.195	106.925
ENSG00000007866	34.8207	43.3711	55.0041	23.9805	22.055	67.2477	34.3914	86.6884	127.706	170.844	148.748	155.344	139.332	172.164	185.406	141.614	153.999
ENSG00000007923	1195.2	1341.71	1077.74	1207.25	1168.25	914.568	1288.11	1021.41	596.954	628.777	574.114	640.97	649.589	588.739	585.831	625.975	548.748
ENSG00000007933	0	0	0	0	0	0	0	0	1.48496	1.76128	4.34935	1.3995	0	1.53718	1.28754	0	0.672486
ENSG00000007944	63.0537	88.1413	103.133	86.3299	98.2452	138.775	88.5839	115.584	35.639	49.3158	40.8839	27.99	48.9545	36.1237	46.3514	57.4666	64.5586
ENSG00000007952	0.941101	0.699534	0	0	0	0	0	0	0	0	0	0	0	0	0	0	0
ENSG00000007968	15.9987	24.4837	24.9237	19.1844	14.035	10.3928	17.7168	28.8961	13.3646	5.28384	6.95896	8.39699	13.1801	3.07436	15.4505	10.2619	6.05237
ENSG00000008018	8762.59	8792.44	9112.63	9160.56	9178.91	9451.96	8275.82	8209.01	5966.57	5699.5	5804.64	5507.03	5525.27	5895.85	5669.04	5964.21	6672.4
ENSG00000008056	0	2.0986	0	0.685158	0.668334	1.83403	2.08433	1.25635	0	0	5.21922	2.799	6.59003	5.38012	0	0	6.05237
ENSG00000008083	287.036	242.738	332.603	215.139	228.57	290.388	248.035	306.55	102.462	103.915	127.001	121.756	139.332	162.941	164.805	223.709	195.693
ENSG00000008086	78.1114	105.63	93.6788	112.366	110.944	156.504	89.626	110.559	108.402	114.483	127.871	113.359	130.859	152.949	96.5655	135.457	142.567
ENSG00000008128	68.7003	68.5543	56.7229	54.1274	48.7884	66.6363	86.4995	96.7392	29.6992	35.2256	18.2673	15.3945	37.6573	31.5122	29.6134	41.0476	28.2444
ENSG00000008130	467.727	479.181	510.507	477.555	447.116	446.891	472.1	506.31	509.341	507.249	603.689	659.164	555.446	596.425	506.003	420.738	518.487
ENSG00000008196	5.6466	2.79814	0	1.37032	1.33667	1.83403	1.04216	2.51271	0	0	0	1.3995	0.941433	0	0	0	0
ENSG00000008226	0	0	0	0.685158	0	0	0	0	0	0	0	0	0	2.30577	3.86262	0	1.34497
ENSG00000008256	1148.14	1070.99	1460.19	1078.44	1091.39	1112.64	1143.25	1327.97	1712.16	1694.35	1679.72	1119.6	1067.59	998.397	1302.99	1239.64	1119.69
ENSG00000008277	1.8822	4.89674	5.15663	4.7961	5.34668	5.50208	2.08433	8.79447	173.74	169.083	160.926	215.523	204.291	220.585	155.792	147.771	197.711
ENSG00000008282	1268.6	1504.7	1204.93	1693.71	1708.26	1628	1203.7	1098.05	2104.19	1752.47	1947.64	2048.87	1789.66	2053.67	2040.75	2228.88	2352.36
ENSG00000008283	199.513	187.475	218.297	182.252	137.009	199.298	159.451	243.732	409.849	375.153	521.052	577.993	587.454	522.641	482.828	314.014	453.928
ENSG00000008294	1337.3	1329.11	1368.23	1547.09	1527.14	1393.25	1428.81	1397.06	1285.97	1409.02	1238.69	1300.13	1298.24	1562.54	1282.39	1346.36	1555.46
ENSG00000008300	18.822	18.8874	22.3454	13.7032	10.025	25.6764	18.7589	16.3326	40.0939	61.6448	85.2472	72.7739	103.558	83.0076	82.4026	80.0428	98.1829
ENSG00000008311	501.607	517.655	621.374	550.182	525.979	593.613	464.805	535.206	740.995	716.841	655.882	640.97	583.689	820.853	771.237	851.737	1025.54
ENSG00000008323	0	0	0	0	2.005	0	0	3.76906	0	0	1.73974	1.3995	1.88287	1.53718	0	2.05238	2.68994
ENSG00000008324	123.284	132.911	162.434	147.309	167.752	125.937	152.156	155.788	185.62	154.993	152.227	137.151	151.571	142.189	194.419	227.814	142.567
ENSG00000008382	133.636	121.019	171.028	104.144	128.32	138.775	122.975	170.864	99.4923	118.006	145.268	146.947	189.228	152.949	190.556	127.247	119.03
ENSG00000008394	4523.87	5359.13	4184.61	4916.69	5017.19	5012.4	4981.54	4259.04	7965.32	7557.65	8362.06	6527.26	6405.51	8661.23	6078.48	6337.74	9905.04
ENSG00000008405	347.266	332.978	275.88	375.466	378.277	315.453	228.234	244.989	438.063	387.482	332.29	379.264	303.141	275.924	359.224	330.433	305.309
ENSG00000008441	1364.6	1296.94	1410.34	1072.96	1068.67	1517.96	1040.08	1487.52	2984.77	3108.66	3635.18	3549.13	3506.84	3225	3428.72	3883.1	3617.97
ENSG00000008513	99.7567	104.93	137.51	91.126	86.2151	124.102	62.5298	111.815	74.2479	59.8835	88.7267	85.3694	73.4318	102.222	50.2141	43.0999	71.2835
ENSG00000008516	1.8822	0	4.29719	3.42579	1.33667	7.33611	1.04216	1.25635	0	1.76128	0	1.3995	0	0	0	0	0
ENSG00000008517	8.46991	10.493	3.43775	7.53673	5.34668	6.72477	11.4638	5.02541	135.131	139.141	140.049	90.9674	116.738	225.197	157.08	176.505	281.772
ENSG00000008710	67.7592	84.6436	122.04	77.4228	78.1951	105.762	75.0357	135.686	123.252	162.038	234.865	257.508	263.601	218.279	131.329	129.3	193.003
ENSG00000008735	8.46991	13.2911	40.3936	13.018	12.6984	17.7289	20.8433	17.5889	13.3646	14.0902	26.966	39.186	22.5944	28.4378	15.4505	18.4714	22.192
ENSG00000008838	995.684	1010.83	813.888	833.837	872.176	704.266	858.742	712.352	807.818	908.82	889.007	1098.61	1224.8	1101.39	1030.03	1122.65	981.157
ENSG00000008853	123.284	135.71	123.759	126.069	120.3	118.6	145.903	126.892	136.616	130.335	93.076	138.55	158.161	58.4128	119.741	137.509	57.1613
ENSG00000008869	393.38	442.105	352.37	420.687	394.317	374.753	422.076	321.626	384.604	354.017	275.749	344.277	273.957	340.485	256.221	295.542	356.417
ENSG00000008952	1809.74	1738.34	2045.46	1719.06	1721.63	2335.33	2189.58	2232.54	2191.8	2423.52	1749.31	1571.64	1558.07	2450.26	1744.62	1994.91	2528.55
ENSG00000008988	2860	2153.87	2054.06	2032.86	1730.99	1524.08	2236.48	1703.61	1605.24	1757.76	1062.98	1202.17	1513.82	1226.67	1579.81	1555.7	1276.38
ENSG00000009307	8668.48	9280.72	8813.54	8664.5	9171.55	8346.66	8501.97	8957.8	6440.27	7055.69	5785.5	5593.8	5805.82	6245.56	5848.01	6811.84	7574.21
ENSG00000009335	1482.23	1489.31	1231.58	1548.46	1488.38	1362.07	1387.12	1234.99	1180.54	1083.19	1030.8	1171.38	1101.48	1172.1	1157.5	1180.12	1217.2
ENSG00000009413	144.929	142.005	136.651	132.921	131.662	169.953	116.722	113.072	234.624	236.011	260.961	186.133	161.927	302.056	177.681	116.986	332.208
ENSG00000009694	27.2919	29.3804	55.0041	47.2759	61.4868	55.6322	35.4335	72.8685	0	1.76128	0	0	0	0	0	0	0.672486
ENSG00000009709	41.4084	34.9767	28.3615	23.2954	23.3917	23.8424	34.3914	31.4088	0	0	0.86987	0	0	0	0	0	0.672486
ENSG00000009780	159.987	130.813	104.852	126.069	127.652	113.098	134.439	129.404	129.191	93.3478	101.775	89.5679	79.0804	119.9	65.6646	59.519	82.7158
ENSG00000009790	0	0	0	0	0	0	0	0	0	0	0	0	0	0	0	0	1.34497
ENSG00000009830	277.625	239.94	216.579	281.6	249.957	249.428	243.866	237.451	115.827	132.096	169.625	166.54	144.039	125.28	137.767	178.557	116.34
ENSG00000009844	1215.9	1354.3	1199.78	1254.52	1298.57	1286.26	1382.95	1252.58	833.062	799.621	823.766	717.943	731.494	876.192	749.348	771.694	910.546
ENSG00000009950	0.941101	3.49767	4.29719	4.11095	3.34167	9.17014	2.08433	5.02541	0	0	0.86987	1.3995	0	2.30577	0	2.05238	0
ENSG00000009954	4449.52	3887.31	3980.06	3650.52	3496.73	3621.59	3643.4	3628.35	4441.51	4094.97	3225.48	3591.11	3443.76	3079.74	4405.96	3911.83	3328.13
ENSG00000010017	750.998	789.774	645.438	785.876	769.253	751.951	880.628	674.662	1014.23	1120.17	1045.58	1045.43	1067.59	870.812	946.342	736.804	829.175
ENSG00000010030	0	0	0	1.37032	2.67334	1.83403	0	6.28176	17.8195	12.329	18.2673	39.186	42.3645	45.3468	37.3387	22.5762	32.9518
ENSG00000010072	265.39	272.818	240.643	291.877	278.695	261.043	275.131	258.809	310.356	255.386	247.043	309.289	296.551	296.675	336.048	297.595	277.064
ENSG00000010165	920.396	902.399	773.495	839.318	880.865	669.42	870.206	653.304	839.002	806.666	806.369	850.895	927.312	795.49	964.368	925.623	760.581
ENSG00000010219	105.403	123.818	95.3977	108.94	130.325	151.002	105.258	100.508	215.319	246.579	233.995	230.917	224.061	226.734	224.032	178.557	273.029
ENSG00000010244	2816.71	2875.78	2612.69	2984.55	3182.61	2626.94	3301.57	2649.65	2708.57	2451.7	2350.39	2265.79	2239.67	2318.07	2788.81	2536.74	2599.83
ENSG00000010256	7834.66	7790.01	7453.05	7939.61	8423.02	6732.1	8503.01	7329.56	9047.86	9912.48	10166.2	11876.1	12457	10578.1	10062.1	8956.58	9232.56
ENSG00000010270	741.587	764.591	745.993	687.898	719.128	649.246	729.514	635.715	452.912	489.636	346.208	296.694	319.146	335.105	366.949	346.852	363.815
ENSG00000010278	975.921	1183.61	2312.75	1393.61	1410.85	3059.77	1025.49	2355.66	5396.34	5116.52	6321.34	4773.69	4841.79	5041.18	3902.53	4186.85	4999.93
ENSG00000010292	5688.95	5668.32	5832.15	6170.53	5881.34	5355.97	5337.96	5347.04	3797.04	3982.25	2573.07	2962.74	2556.93	1371.93	4046.74	4552.17	1858.08
ENSG00000010295	139.283	142.005	163.293	140.457	128.32	146.722	191.758	195.991	200.469	165.56	286.187	244.912	269.25	315.89	252.358	158.033	254.2
ENSG00000010310	1.8822	2.0986	0	0	0	3.66805	2.08433	8.79447	1.48496	1.76128	0.86987	4.1985	2.8243	0.768589	0	2.05238	4.03492
ENSG00000010318	3.7644	5.59627	6.01607	8.22189	4.67834	8.55879	10.4216	3.76906	11.8797	17.6128	11.3083	9.79649	11.2972	7.68589	18.0256	16.419	9.4148
ENSG00000010319	3.7644	2.79814	6.01607	0	0.668334	8.55879	1.04216	7.53812	2.96992	0	3.47948	1.3995	1.88287	2.30577	0	0	0.672486
ENSG00000010322	192.926	216.856	268.145	184.307	191.812	257.986	198.011	263.834	622.198	674.57	816.808	631.174	689.129	803.944	538.192	586.98	727.63
ENSG00000010327	0	0	0.859439	0	0	0	0	0	1.48496	1.76128	0	0	0.941433	0.768589	0	0	0.672486
ENSG00000010361	22.5864	18.8874	20.6265	14.3883	16.04	26.2877	18.7589	21.358	29.6992	35.2256	56.5415	39.186	42.3645	49.1897	29.6134	43.0999	30.9343
ENSG00000010379	0	0	0	0	0	0	0	0	0	0	0	0	0	3.07436	0	2.05238	0
ENSG00000010404	76.2292	83.2445	94.5382	87.015	87.5518	95.9807	79.2044	80.4066	83.1577	56.3609	115.693	97.9649	95.0848	104.528	57.9393	71.8332	90.7856
ENSG00000010539	259.744	242.738	217.438	254.879	243.274	221.306	214.686	214.836	154.436	147.947	108.734	86.7689	103.558	83.0076	124.891	98.5142	121.047
ENSG00000010610	0	0	0	0	0	0	0	0	1.48496	1.76128	0	0	0	0.768589	0	0	1.34497
ENSG00000010626	12.2343	5.59627	13.751	3.42579	6.68334	14.0609	6.25298	7.53812	46.0337	66.9286	63.5005	67.1759	55.5446	54.5698	34.7636	77.9904	55.8163
ENSG00000010671	0	0	0	0	0	0	0	0	1.48496	0	0.86987	1.3995	2.8243	1.53718	1.28754	2.05238	0
ENSG00000010704	260.685	250.433	293.928	233.639	241.269	308.117	246.993	280.167	201.954	218.399	305.324	279.9	299.376	368.154	206.006	209.343	318.758
ENSG00000010803	59.2893	58.0613	46.4097	56.8681	53.4668	50.1301	58.3611	47.7414	86.1276	84.5414	100.035	97.9649	76.2561	75.3217	69.5272	90.3046	73.9734
ENSG00000010810	293.623	295.903	442.611	296.673	287.384	432.83	252.203	363.086	227.199	181.412	250.522	193.131	194.877	262.858	158.367	199.081	322.793
ENSG00000010818	91.2868	90.9394	111.727	82.2189	86.8835	124.102	89.626	106.79	90.5825	98.6317	90.4664	82.5704	103.558	101.454	96.5655	90.3046	143.912
ENSG00000010932	0	0	0	0	0	0	0	0	84.6427	63.4061	103.514	9.79649	13.1801	48.4211	29.6134	36.9428	88.0956
ENSG00000011007	1028.62	928.981	1032.19	1034.59	1025.89	949.415	1080.72	1050.31	383.119	405.094	361.866	449.239	369.983	411.195	457.077	330.433	347.003
ENSG00000011009	321.856	330.88	310.257	295.303	290.725	299.558	289.721	291.474	112.857	100.393	172.234	130.153	123.328	172.164	96.5655	112.881	135.17
ENSG00000011021	126.107	126.616	129.775	145.253	153.049	136.941	108.385	153.275	99.4923	142.664	109.604	90.9674	92.2605	100.685	61.8019	51.3095	104.235
ENSG00000011028	1692.1	1636.91	1726.61	1301.11	1371.42	1920.23	1640.36	2108.16	766.239	926.433	1044.71	822.905	902.834	759.366	781.537	714.228	761.926
ENSG00000011052	28.233	26.5823	28.3615	19.8696	15.3717	22.0083	25.0119	17.5889	19.3045	15.8515	33.055	32.1885	44.2474	33.0493	27.0383	149.824	25.5545
ENSG00000011083	0	0	0	0	0	0	0	0	0	1.76128	0	2.799	0	0	0	0	0
ENSG00000011105	674.769	674.351	1015.86	703.657	715.786	1130.37	867.08	1070.41	498.946	498.442	553.237	342.877	311.614	329.725	375.962	394.057	457.963
ENSG00000011114	15.0576	12.5916	18.9076	19.8696	16.7084	18.9516	15.6324	22.6144	16.3345	5.28384	8.6987	6.99749	6.59003	4.61154	7.72524	4.10476	5.37989
ENSG00000011132	130.813	111.925	135.791	113.736	128.989	105.762	154.24	89.2011	105.432	107.438	101.775	135.751	168.517	102.222	158.367	102.619	108.943
ENSG00000011143	177.868	169.987	160.715	132.921	151.712	179.123	155.282	157.044	262.838	227.205	228.776	268.704	241.948	280.535	243.345	227.814	227.3
ENSG00000011198	324.68	365.856	303.382	335.727	315.454	278.772	348.082	243.732	427.668	385.72	415.798	439.442	392.578	401.204	401.713	547.985	495.622
ENSG00000011201	0	1.39907	0	0	0	0	0	0	54.9435	98.6317	115.693	58.7789	68.7246	104.528	63.0895	30.7857	146.602
ENSG00000011243	868.636	802.365	727.944	727.637	774.6	773.959	977.549	930.958	616.258	833.085	628.046	646.568	739.966	687.119	665.658	703.966	710.145
ENSG00000011258	54.5838	53.8641	57.5824	56.8681	52.7984	104.54	57.319	75.3812	40.0939	65.1673	74.8088	55.9799	70.6075	100.685	65.6646	125.195	114.323
ENSG00000011260	1512.35	1466.22	1303.77	1519.68	1454.96	1140.15	1552.82	1307.86	1502.78	1521.75	1245.65	1678	1517.59	1477.23	1699.55	1338.15	1244.77
ENSG00000011275	2332.99	2536.51	1944.91	2085.62	2125.3	1985.64	2213.55	1850.61	1474.56	1613.33	1457.03	1426.09	1300.12	1356.56	1318.44	1290.95	1427.01
ENSG00000011295	882.752	928.282	1320.96	921.537	969.085	1171.94	1075.51	1321.68	1095.9	1077.9	1644.92	1542.25	1776.48	1664.76	1395.69	960.513	1607.91
ENSG00000011304	7917.48	8689.61	6923.64	8654.91	9239.72	6092.03	9562.89	7226.54	6204.16	6861.95	5081.78	6716.19	7319.64	3992.05	8430.81	7318.78	4238.01
ENSG00000011332	64.9359	72.052	72.1928	52.072	46.1151	59.3002	56.2768	67.8431	62.3683	86.3027	38.2743	71.3744	73.4318	34.5865	82.4026	67.7285	40.3492
ENSG00000011347	0	0	0.859439	1.37032	0.668334	0.611342	1.04216	0	1.48496	0	0	0	0	0	1.28754	0	0
ENSG00000011376	548.662	519.754	464.956	615.271	547.366	502.523	558.599	435.954	1308.25	1276.93	1136.05	1344.92	1328.36	1491.06	1221.88	1338.15	1252.17
ENSG00000011405	832.874	907.995	888.66	961.276	961.733	1017.27	769.116	930.958	1299.34	1391.41	1421.37	967.053	884.947	1190.54	880.678	942.042	1634.81
ENSG00000011422	3272.21	3368.96	3079.37	3416.2	3695.22	3634.43	3821.61	3133.34	392.029	435.036	440.154	445.04	439.649	481.137	414.588	482.309	486.88
ENSG00000011426	6815.45	6993.94	5874.26	9596.32	8815.33	6276.04	8134.08	6044.31	3109.5	3168.54	1550.11	2379.15	2089.04	886.952	3620.56	3599.87	1143.9
ENSG00000011451	480.902	457.495	459.8	412.465	466.497	313.007	590.906	464.851	418.758	456.171	439.284	591.988	617.58	456.542	664.371	433.052	436.443
ENSG00000011454	816.875	726.816	930.772	792.727	741.183	1141.99	758.695	963.623	969.678	1065.57	1105.6	958.656	780.448	1197.46	827.888	909.204	1274.36
ENSG00000011465	0.941101	0.699534	0.859439	0	0.668334	3.66805	2.08433	0	0	0	0.86987	0	0	0	0	0	0
ENSG00000011478	177.868	177.682	266.426	203.492	177.109	205.411	154.24	251.271	198.985	225.444	265.31	272.902	241.007	249.023	175.105	190.871	188.296
ENSG00000011485	1604.58	1608.23	1317.52	1671.78	1640.09	1253.86	1656	1316.66	2337.33	2751.12	2058.98	2657.65	2588	1782.36	2911.13	2600.36	1612.62
ENSG00000011523	77.1703	83.2445	98.8354	73.3119	58.8134	122.268	73.9936	85.432	245.018	216.637	246.173	251.91	237.241	292.832	212.444	172.4	248.147
ENSG00000011566	457.375	444.904	406.514	490.573	485.879	500.078	400.191	363.086	323.721	246.579	229.646	212.724	206.174	258.246	233.045	275.019	250.837
ENSG00000011600	0	0	0	0	0	0	0	0	0	0	0	0	0.941433	0.768589	0	0	0
ENSG00000011638	11.2932	7.69487	10.3133	6.85158	4.67834	11.6155	8.3373	5.02541	29.6992	24.6579	32.1852	26.5905	30.1259	36.1237	15.4505	16.419	29.5894
ENSG00000011677	26.3508	18.1879	27.502	30.8321	25.3967	26.2877	29.1806	26.3834	7.42479	8.8064	9.56857	18.1935	12.2386	6.14871	7.72524	18.4714	14.7947
ENSG00000012048	786.76	728.914	755.447	788.616	729.153	844.264	745.147	783.964	691.991	708.034	270.529	717.943	590.279	247.486	740.336	769.642	329.518
ENSG00000012061	730.294	763.891	571.527	695.435	795.318	523.309	891.049	655.816	938.494	1076.14	1124.74	1167.18	1329.3	955.356	1314.58	1336.1	998.641
ENSG00000012124	0	0.699534	0	3.42579	1.33667	1.22268	3.12649	0	0	0	0	0	0	0	0	0	0
ENSG00000012171	105.403	70.6529	147.823	53.4423	62.8234	185.237	50.0238	172.12	253.928	281.805	603.689	338.679	378.456	574.136	336.048	301.7	659.709
ENSG00000012174	981.568	1070.29	966.868	1135.31	1120.8	1107.75	960.874	775.17	837.517	773.202	746.348	829.903	728.669	904.629	717.16	829.161	786.808
ENSG00000012211	101.639	93.7376	143.526	108.94	118.964	130.216	120.891	139.455	99.4923	98.6317	115.693	127.354	115.796	118.363	79.8275	84.1475	106.253
ENSG00000012223	0.941101	0	0.859439	1.37032	0	0.611342	0	0	4.45488	0	7.82883	12.5955	7.53147	11.5288	7.72524	8.20951	9.4148
ENSG00000012232	463.022	528.848	696.145	520.72	503.256	522.086	530.461	538.975	457.367	350.495	475.819	419.85	406.699	480.368	375.962	443.314	463.343
ENSG00000012504	11.2932	13.2911	18.9076	13.018	11.3617	11.0042	12.506	17.5889	11.8797	14.0902	11.3083	12.5955	13.1801	13.066	12.8754	16.419	22.192
ENSG00000012660	4259.42	4609.23	4659.02	5263.38	5323.28	5654.92	3875.8	4536.69	1816.1	1653.84	1560.55	1360.31	1359.43	1001.47	1359.64	1781.46	1271.67
ENSG00000012817	295.506	251.832	295.647	260.36	262.655	285.497	255.33	280.167	663.777	607.641	752.437	705.347	707.958	715.557	659.221	607.504	705.438
ENSG00000012822	129.872	134.311	182.201	115.106	128.32	190.739	168.83	177.146	528.645	509.01	815.068	555.601	633.585	930.762	457.077	531.566	870.197
ENSG00000012963	129.872	112.625	106.57	144.568	137.009	116.766	136.523	109.303	121.767	84.5414	48.7127	90.9674	71.5489	46.1154	123.604	73.8856	58.5063
ENSG00000012983	476.197	505.763	424.563	565.94	531.326	549.597	514.829	432.185	414.304	371.63	355.777	410.053	365.276	467.302	333.473	402.266	511.089
ENSG00000013016	134.577	114.724	178.763	168.549	177.777	268.379	177.168	270.116	1.48496	10.5677	6.95896	2.799	8.4729	5.38012	3.86262	6.15713	9.4148
ENSG00000013275	1043.68	1225.58	990.073	1034.59	943.02	935.354	959.832	983.724	724.66	713.318	756.787	510.817	658.062	609.491	741.623	1050.82	651.639
ENSG00000013288	373.617	365.157	441.751	330.246	374.936	437.11	407.486	472.389	397.969	517.816	648.053	650.767	717.372	732.466	475.102	498.728	629.447
ENSG00000013297	0	0	0	0	0	0.611342	0	0	1.48496	3.52256	0.86987	4.1985	10.3558	1.53718	3.86262	0	2.68994
ENSG00000013306	614.539	612.792	585.278	540.589	644.943	544.706	576.316	590.486	690.506	771.44	863.78	1002.04	1303.88	810.093	920.591	861.999	740.407
ENSG00000013364	1161.32	1092.67	2246.57	1553.94	1612.02	2484.5	1980.11	2678.54	1124.11	1218.81	2192.07	1778.76	1845.21	2471.78	1241.19	1147.28	2147.25
ENSG00000013374	1291.19	1222.09	1208.37	1183.27	1229.74	1425.04	1315.21	1340.53	1502.78	1815.88	1436.15	1609.42	1639.98	1916.09	1724.02	1970.28	1995.94
ENSG00000013375	1333.54	1356.4	1375.96	1476.51	1458.97	1673.86	1356.9	1418.42	870.186	933.478	861.171	643.769	601.576	675.59	695.272	710.123	840.607
ENSG00000013392	77.1703	88.8408	128.916	95.9221	76.8585	158.338	85.4574	109.303	60.8833	68.6899	80.028	57.3794	59.3103	78.3961	45.0639	43.0999	102.89
ENSG00000013441	335.973	330.18	455.502	435.075	332.162	391.87	234.487	363.086	155.921	95.1091	120.912	120.357	66.8418	110.677	97.8531	84.1475	128.445
ENSG00000013503	417.849	402.932	295.647	531.682	499.914	308.117	448.13	316.601	442.518	454.41	334.9	411.453	369.042	379.683	459.652	474.099	416.941
ENSG00000013523	101.639	101.432	76.49	97.9775	100.25	111.264	113.596	101.765	103.947	154.993	183.542	134.352	154.395	179.85	132.617	123.143	170.139
ENSG00000013561	337.855	345.57	287.912	359.023	350.876	339.295	328.281	326.652	582.104	447.365	589.772	503.819	448.122	659.45	305.147	371.48	489.57
ENSG00000013563	165.634	135.01	231.189	143.883	151.044	201.132	149.029	203.529	136.616	139.141	219.207	144.148	163.809	232.114	109.441	158.033	211.161
ENSG00000013573	201.396	165.79	151.261	158.271	159.732	119.823	203.222	109.303	77.2179	123.29	49.5826	85.3694	89.4362	31.5122	100.428	108.776	47.074
ENSG00000013583	435.73	391.039	444.33	389.855	351.544	435.887	526.292	513.848	219.774	257.147	195.721	235.116	302.2	259.015	190.556	223.709	185.606
ENSG00000013588	195.749	210.56	232.048	280.915	326.816	292.222	270.962	321.626	1.48496	5.28384	0	0	1.88287	0	0	0	0
ENSG00000013619	62.1126	69.9534	83.3655	64.4048	72.8485	96.5921	82.3309	106.79	63.8532	77.4963	64.3703	33.588	39.5402	36.8923	57.9393	47.2047	39.6767
ENSG00000013725	0	0	0.859439	0	0	0	0	0	0	0	0	0	0	0	0	2.05238	0
ENSG00000013810	4001.56	3918.79	4362.51	4422.69	4741.16	3725.52	5170.17	4292.96	2574.92	2708.85	1830.21	3092.89	3477.65	1217.45	3856.18	3704.54	1263.6
ENSG00000014123	684.18	705.13	617.936	711.879	666.329	830.203	676.364	605.562	573.194	572.416	498.435	575.194	453.771	672.516	472.527	576.718	749.822
ENSG00000014138	781.114	901	693.567	702.972	791.308	688.983	773.285	615.613	727.63	794.337	415.798	771.124	735.259	277.461	925.741	958.461	338.26
ENSG00000014164	96.9334	95.1366	134.932	102.774	122.974	98.4261	131.313	113.072	129.191	188.457	203.549	198.729	214.647	166.784	238.195	164.19	145.257
ENSG00000014216	2165.47	2206.33	2842.16	2224.71	2320.46	2974.18	2058.27	2928.56	3026.35	2946.62	4805.16	3683.48	3637.7	4729.13	2839.03	2604.47	4308.62
ENSG00000014257	4.7055	2.0986	9.45382	4.7961	5.34668	13.4495	5.21082	8.79447	0	0	0	0	0	0	0	0	0
ENSG00000014641	5868.7	6425.92	7005.28	5932.78	5837.9	7404.58	5297.31	7035.58	7558.44	8049.05	8413.38	7991.14	7775.3	8526.73	6462.16	6922.67	7287.73
ENSG00000014824	522.311	574.317	533.711	511.128	505.929	618.067	482.521	500.028	748.419	725.647	721.992	610.181	639.233	773.201	673.384	742.961	783.446
ENSG00000014914	19.7631	25.8828	31.7992	24.6657	20.7184	22.6197	20.8433	13.8199	40.0939	35.2256	37.4044	54.5804	62.1346	53.0327	38.6262	32.8381	43.7116
ENSG00000014919	875.224	854.831	757.165	819.448	826.73	748.894	819.14	699.789	748.419	644.628	688.067	709.546	616.639	690.193	570.38	584.928	634.827
ENSG00000015133	93.169	71.3525	97.1166	87.015	92.2302	79.4745	95.879	99.2519	16.3345	33.4643	21.7467	25.191	22.5944	23.0577	30.901	41.0476	22.8645
ENSG00000015153	150.576	148.301	182.201	200.066	167.084	201.743	186.547	184.684	466.277	415.662	339.249	351.274	329.502	372.766	348.923	373.533	412.906
ENSG00000015171	616.421	594.604	525.976	576.217	598.159	515.362	572.147	476.158	690.506	713.318	538.449	565.397	560.153	573.368	641.195	619.818	549.421
ENSG00000015285	5.6466	1.39907	6.01607	6.16642	4.67834	6.72477	6.25298	17.5889	5.93984	10.5677	10.4384	5.59799	11.2972	8.45448	6.4377	8.20951	15.4672
ENSG00000015413	0	0	0.859439	0	0	0.611342	0	1.25635	0	1.76128	0	0	0	1.53718	0	0	1.34497
ENSG00000015475	885.576	743.605	896.394	905.778	1025.23	893.171	1121.37	1147.05	354.905	417.423	390.571	512.216	545.09	339.716	547.205	498.728	415.596
ENSG00000015479	6.5877	5.59627	5.15663	2.74063	7.35168	1.83403	8.3373	6.28176	4.45488	3.52256	6.08909	9.79649	7.53147	9.22307	12.8754	2.05238	7.39734
ENSG00000015520	0	0	0	0	0	0.611342	0	0	2.96992	0	0.86987	0	0	0	0	0	0.672486
ENSG00000015532	463.963	447.702	478.707	419.316	369.589	471.345	399.148	484.952	393.514	479.068	586.292	752.93	798.335	827.771	625.745	560.299	637.517
ENSG00000015592	0	0	0.859439	0	0	0	0	0	2.96992	1.76128	0.86987	0	1.88287	0	0	2.05238	0
ENSG00000015676	1256.37	1259.86	1357.91	1290.15	1376.1	1177.45	1398.58	1423.45	1141.93	1264.6	1275.23	993.644	1141.02	1067.57	1082.82	1145.23	1067.24
ENSG00000016082	2.8233	2.79814	4.29719	8.22189	2.005	4.2794	9.37947	5.02541	0	0	0	1.3995	0	0	0	0	0
ENSG00000016391	31.9974	34.9767	40.3936	16.4438	28.07	35.4579	29.1806	41.4596	188.59	181.412	237.474	344.277	352.096	259.015	310.297	295.542	216.54
ENSG00000016402	7.52881	6.29581	11.1727	9.59221	8.02001	8.55879	12.506	13.8199	2.96992	1.76128	4.34935	2.799	0.941433	0.768589	1.28754	0	4.03492
ENSG00000016602	0	0	0.859439	0	1.33667	0	1.04216	0	0	0	0	0	0	0	0	0	0
ENSG00000016864	347.266	382.645	311.117	362.448	349.539	380.255	299.101	241.22	610.318	530.145	536.71	477.229	481.072	642.541	481.54	545.933	766.634
ENSG00000017260	1157.55	1117.86	1036.48	1587.51	1456.97	1306.44	1280.82	1008.85	2111.61	1824.69	1774.53	1841.74	1766.13	1952.99	1950.62	2150.89	2354.37
ENSG00000017427	2.8233	2.79814	3.43775	0	2.005	1.83403	1.04216	2.51271	0	3.52256	2.60961	1.3995	4.70717	2.30577	1.28754	36.9428	8.06983
ENSG00000017483	0	0	0	0	0.668334	0	0	0	0	0	0.86987	1.3995	0.941433	0	0	0	0
ENSG00000017797	638.066	556.829	610.201	587.865	626.229	654.748	576.316	674.662	577.649	653.435	510.613	502.42	504.608	560.302	533.042	570.561	653.656
ENSG00000018189	101.639	118.221	97.1166	96.6072	101.587	124.714	103.174	123.123	400.939	415.662	467.12	411.453	390.695	577.979	329.61	355.061	520.504
ENSG00000018236	1548.11	1471.82	1257.36	2163.73	1984.28	1233.69	1809.19	1065.39	126.222	126.812	100.905	198.729	153.454	176.776	243.345	231.919	158.707
ENSG00000018280	0	0	0.859439	0	0	0	0	0	0	1.76128	0	1.3995	0.941433	0.768589	0	0	0
ENSG00000018408	2028.07	2188.14	2462.29	1783.47	1762.4	2320.66	1548.65	2305.41	942.949	919.388	1112.56	846.697	971.559	790.878	988.831	991.299	905.166
ENSG00000018510	4074.02	3929.28	3759.18	4197.96	4070.16	4397.39	3842.45	3698.7	1611.18	1525.27	1455.29	1643.01	1521.36	1753.92	1605.56	1674.74	1783.43
ENSG00000018610	303.034	250.433	249.237	269.952	247.952	230.476	273.047	253.783	277.687	265.953	208.769	219.721	207.115	241.337	182.831	184.714	216.54
ENSG00000018625	0	0.699534	0.859439	0.685158	0	0.611342	0	1.25635	5.93984	1.76128	13.048	13.995	10.3558	26.132	5.15016	10.2619	14.1222
ENSG00000018699	639.007	726.816	484.723	651.585	646.279	523.92	603.412	482.44	329.661	359.301	265.31	257.508	289.02	245.949	323.173	416.633	322.121
ENSG00000018869	12.2343	23.7842	20.6265	21.925	20.7184	18.3403	17.7168	16.3326	22.2744	24.6579	27.8358	23.7915	16.9458	28.4378	21.8882	22.5762	25.5545
ENSG00000019144	861.107	745.004	976.322	837.948	860.146	1029.5	942.115	1155.84	1718.1	1759.52	2349.52	1948.1	2040.09	2397.23	1870.8	1668.58	2571.59
ENSG00000019169	0	0.699534	0	0	0	0	0	0	1.48496	5.28384	0	0	0	0	0	0	0
ENSG00000019186	27.2919	20.2865	8.59439	22.6102	30.7434	16.5062	23.9697	18.8453	1.48496	0	0.86987	1.3995	1.88287	0.768589	0	0	0
ENSG00000019485	33.8796	31.479	34.3775	30.1469	28.7384	29.3444	26.0541	35.1779	26.7293	10.5677	38.2743	48.9824	30.1259	21.5205	39.9137	38.9952	32.2793
ENSG00000019505	0	0	0	0	0	0	0	1.25635	2.96992	0	0	0	0	0.768589	0	0	0.672486
ENSG00000019549	223.041	281.912	224.313	298.729	232.58	293.444	246.993	237.451	196.015	188.457	297.495	289.696	202.408	465.765	209.869	242.181	439.806
ENSG00000019582	0	0	1.71888	0	0	0	0	0	2.96992	0	0.86987	2.799	2.8243	9.99166	1.28754	2.05238	8.74232
ENSG00000019995	566.543	596.003	545.744	646.104	654.299	638.853	545.051	604.306	190.075	177.889	166.145	135.751	134.625	202.139	171.243	172.4	214.523
ENSG00000020129	724.647	671.553	798.418	680.361	677.691	679.201	778.496	894.523	354.905	412.139	515.833	536.008	643.94	591.045	494.415	478.204	470.74
ENSG00000020181	16.9398	12.5916	25.7832	13.7032	14.035	36.0692	17.7168	27.6398	40.0939	35.2256	43.4935	46.1834	55.5446	48.4211	51.5016	30.7857	42.3666
ENSG00000020256	345.384	334.377	358.386	346.69	349.539	270.213	361.631	364.342	215.319	181.412	233.995	219.721	205.232	218.279	247.208	158.033	184.934
ENSG00000020426	812.17	956.962	828.499	873.576	953.045	942.69	930.652	829.193	493.006	494.92	417.537	393.259	385.046	433.484	436.476	474.099	457.963
ENSG00000020577	87.5224	72.7515	100.554	65.7751	52.7984	113.098	45.8552	94.2265	93.5524	130.335	157.446	99.3644	121.445	124.511	99.1406	98.5142	156.017
ENSG00000020633	23.5275	16.0893	26.6426	23.9805	22.7234	32.4011	22.9276	36.4342	0	0	0	0	0	0.768589	0	0	0.672486
ENSG00000020922	484.667	500.167	382.45	459.741	451.126	439.555	464.805	373.137	497.461	463.217	299.235	422.649	383.163	220.585	495.703	455.628	305.981
ENSG00000021300	132.695	107.029	136.651	58.2384	59.4818	149.779	51.066	134.43	197.5	163.799	294.886	222.52	199.584	223.659	149.355	86.1999	178.881
ENSG00000021355	191.985	207.762	358.386	217.88	234.585	452.393	168.83	386.957	1.48496	0	1.73974	1.3995	2.8243	0	0	0	4.03492
ENSG00000021488	0	0	0	0	0	0.611342	0	0	0	0	0	2.799	0.941433	0	0	0	0.672486
ENSG00000021574	346.325	328.081	354.948	366.559	324.811	410.211	297.016	388.213	310.356	251.863	297.495	218.322	220.295	261.32	283.259	336.59	308.671
ENSG00000021645	74.347	106.329	119.462	97.2924	114.954	101.483	90.6682	111.815	0	3.52256	0	0	0.941433	1.53718	1.28754	0	0.672486
ENSG00000021762	116.696	114.024	146.105	102.774	103.592	187.682	131.313	223.631	102.462	112.722	141.789	134.352	140.274	142.958	96.5655	71.8332	127.1
ENSG00000021776	1267.66	1157.03	1040.78	1231.23	1124.81	1184.17	1075.51	1028.95	874.641	915.865	743.738	646.568	635.467	677.896	748.061	845.58	819.76
ENSG00000021826	115.755	118.921	177.044	119.217	100.25	196.852	97.9633	175.889	259.868	265.953	326.201	246.312	284.313	325.113	338.623	346.852	371.885
ENSG00000022267	558.073	555.43	664.346	579.643	628.234	742.781	514.829	667.123	1277.06	1167.73	1396.14	1160.18	1206.92	1210.53	1098.27	857.894	1275.03
ENSG00000022277	2295.34	2395.9	2263.76	1932.14	1988.96	1888.44	2583.52	2168.47	1504.26	1674.98	1432.68	1564.64	1608.91	1704.73	1499.98	1473.61	1791.5
ENSG00000022556	35.7618	32.1786	37.8153	28.0915	34.7534	40.9599	26.0541	60.3049	0	0	0	0	0	0	0	0	0
ENSG00000022567	72.4647	79.7469	101.414	78.108	70.1751	81.3085	88.5839	76.6375	34.1541	52.8384	50.4524	46.1834	56.486	32.2807	30.901	24.6285	30.2619
ENSG00000022840	226.805	230.147	421.984	322.024	298.077	434.664	277.215	483.696	357.875	371.63	549.758	328.882	372.808	472.682	354.074	324.276	513.107
ENSG00000022976	57.4071	50.3664	62.739	60.2939	53.4668	64.8023	68.7828	79.1502	50.4886	38.7482	59.1511	72.7739	64.9589	53.0327	43.7764	36.9428	65.2311
ENSG00000023041	134.577	85.3431	115.165	148.679	130.994	119.212	112.554	113.072	32.6691	38.7482	42.6236	75.5729	36.7159	42.2724	63.0895	53.3618	45.729
ENSG00000023171	38.5851	30.7795	50.7069	33.5727	32.0801	74.5838	27.0962	65.3304	7.42479	7.04512	13.9179	34.9875	21.653	39.198	14.1629	12.3143	26.8994
ENSG00000023191	427.26	433.012	402.217	429.594	362.906	301.392	352.251	281.423	472.217	500.203	588.032	877.485	754.088	591.045	476.39	445.366	449.893
ENSG00000023228	522.311	471.486	366.121	456.315	441.101	414.49	318.902	310.319	641.502	554.803	540.189	498.221	443.415	558.764	459.652	482.309	528.574
ENSG00000023287	500.666	520.453	511.366	509.072	503.256	736.056	484.606	604.306	467.762	549.519	487.997	410.053	368.1	574.905	436.476	496.676	589.77
ENSG00000023318	1589.52	1766.32	1629.5	1819.78	1839.26	2114.02	1725.82	1776.48	1511.69	1486.52	1357	1139.19	1029.93	1487.99	1225.74	1114.44	1593.79
ENSG00000023330	1295.9	1311.63	1085.47	1334	1374.76	1148.1	1548.65	1060.36	1364.68	1431.92	1313.5	1424.69	1412.15	1437.26	968.23	1104.18	1093.46
ENSG00000023445	1.8822	0.699534	1.71888	5.48126	4.01001	0	1.04216	0	7.42479	7.04512	2.60961	6.99749	4.70717	6.14871	9.01278	2.05238	15.4672
ENSG00000023516	1223.43	1301.13	1168.84	1325.78	1165.58	1142.6	1129.7	1032.72	1771.56	1837.01	1311.76	1518.46	1480.87	1587.91	1481.96	1604.96	1550.75
ENSG00000023572	582.541	598.102	534.571	611.161	620.214	486.629	594.033	462.338	534.585	612.925	567.155	633.973	696.661	631.012	553.642	646.499	490.242
ENSG00000023608	1686.45	1520.79	2008.51	1480.63	1428.9	2066.95	1724.78	1816.69	326.691	378.675	181.803	293.895	273.957	203.676	266.521	338.642	189.641
ENSG00000023697	477.138	498.768	392.763	444.667	449.789	495.799	482.521	457.312	849.397	848.937	701.985	801.913	755.971	627.169	808.575	857.894	610.617
ENSG00000023734	2492.03	2463.06	2420.18	2583.04	2402.66	2694.8	2468.88	2547.88	2427.91	2217.45	2125.09	1868.33	1825.44	2098.25	1976.37	2265.83	2280.4
ENSG00000023839	16.9398	15.3897	12.0321	22.6102	17.3767	14.6722	16.6746	13.8199	29.6992	33.4643	22.6166	30.789	24.4773	26.9006	16.738	14.3666	32.9518
ENSG00000023892	1.8822	4.1972	6.87551	2.05547	0.668334	3.05671	3.12649	2.51271	0	7.04512	5.21922	1.3995	1.88287	0	2.57508	0	0
ENSG00000023902	266.331	271.419	269.864	251.453	268.67	222.529	284.511	277.654	106.917	81.0189	102.645	132.952	104.499	102.222	106.866	82.0951	94.8205
ENSG00000023909	1559.4	1718.06	1104.38	1936.94	1997.65	1449.49	1615.35	1187.25	1544.36	1460.1	1828.47	1948.1	1876.28	1888.42	2002.13	2150.89	1796.88
ENSG00000024048	807.464	768.788	686.691	850.966	764.575	811.251	659.689	619.382	528.645	634.061	637.614	447.839	411.406	626.4	476.39	535.671	720.232
ENSG00000024422	623.009	605.097	880.925	520.72	535.336	720.161	576.316	948.546	2865.97	3223.14	5209.65	3799.64	4111.24	4434.76	2844.18	2208.36	3788.11
ENSG00000024526	481.844	503.664	534.571	758.469	694.399	622.958	682.617	586.717	396.484	336.404	196.591	337.279	286.196	131.429	387.55	394.057	159.379
ENSG00000024862	118.579	118.921	139.229	117.847	120.3	162.617	132.355	198.504	112.857	116.244	112.213	102.163	120.503	148.338	93.9904	168.295	147.274
ENSG00000025039	51.7605	53.8641	90.2411	76.0525	89.5568	116.766	86.4995	189.709	191.56	202.547	252.262	288.297	366.218	297.444	173.818	100.567	147.947
ENSG00000025156	303.034	337.175	332.603	331.616	319.464	350.911	300.143	262.578	319.266	281.805	222.687	239.314	212.764	249.023	287.121	268.862	292.531
ENSG00000025293	613.598	601.599	591.294	550.182	600.833	616.844	582.569	550.283	490.036	510.771	433.195	370.867	391.636	465.765	395.275	404.319	455.945
ENSG00000025423	7.52881	7.69487	5.15663	6.16642	6.68334	3.66805	3.12649	1.25635	11.8797	19.3741	17.3974	6.99749	7.53147	13.066	7.72524	24.6285	8.74232
ENSG00000025434	22.5864	19.587	29.2209	21.2399	18.7134	20.7856	19.8011	42.716	37.124	54.5997	72.1992	55.9799	64.0175	77.6275	81.115	51.3095	59.1788
ENSG00000025708	29.1741	18.1879	33.5181	27.4063	22.055	20.1743	45.8552	37.6906	25.2443	36.9869	62.6306	118.957	82.8461	46.1154	63.0895	51.3095	28.9169
ENSG00000025770	759.468	775.783	693.567	667.343	693.731	515.362	771.201	657.073	488.552	452.649	271.399	533.209	589.337	202.908	624.457	642.394	225.283
ENSG00000025772	1513.29	1526.38	1541.83	1590.25	1567.91	1541.19	1520.52	1496.32	3084.26	2902.59	2868.83	2990.73	2886.43	2938.32	2604.69	2694.77	2740.38
ENSG00000025796	993.802	1068.89	1003.82	1107.21	1056.64	1205.57	982.76	1065.39	642.987	676.331	561.936	442.241	530.027	608.723	607.719	591.085	685.936
ENSG00000025800	2975.76	3121.32	2956.47	3093.49	3085.03	3111.73	2702.33	2951.17	2105.67	1814.12	2062.46	1638.81	1555.25	1843.08	1966.07	1740.42	2087.4
ENSG00000026025	129295	126152	114334	113839	115564	101681	103866	108690	70639.5	73808.2	76976.5	89232	86122.3	89355.4	99068.5	93715.7	104928
ENSG00000026036	0.941101	0	0	0	0	0	1.04216	0	2.96992	0	0	0	0	0	0	2.05238	0
ENSG00000026103	38.5851	40.573	43.8314	45.2204	44.7784	52.5754	37.5179	46.4851	353.42	355.778	461.901	319.086	257.011	411.195	265.233	252.443	441.151
ENSG00000026297	57.4071	80.4464	97.976	76.7376	68.1701	108.819	78.1622	100.508	66.8232	72.2125	127.001	92.3669	96.0262	154.486	54.0767	43.0999	98.1829
ENSG00000026508	58455.5	62379.5	49789.9	46894.9	46453.3	40740.5	45385.2	40950.8	29408.1	32220.8	31133.5	24748.7	24726.7	28601.5	26057.2	26806.1	31721.2
ENSG00000026559	42.3495	52.465	85.9439	88.3853	113.617	117.378	91.7103	123.123	0	3.52256	4.34935	1.3995	7.53147	8.45448	5.15016	2.05238	5.37989
ENSG00000026652	204.219	182.578	191.655	126.069	120.3	242.092	130.27	178.402	135.131	200.786	198.33	124.555	120.503	221.354	148.067	184.714	231.335
ENSG00000026751	0	0	0	0.685158	0	0	0	0	19.3045	17.6128	19.1371	12.5955	16.0044	18.4461	1.28754	4.10476	6.05237
ENSG00000026950	18.822	28.6809	36.0964	37.6837	32.7484	46.462	34.3914	32.6652	25.2443	36.9869	33.9249	47.5829	32.9502	49.9583	39.9137	24.6285	51.7814
ENSG00000027001	343.502	332.279	280.177	380.948	367.584	309.951	354.335	300.268	669.716	741.499	670.669	990.845	851.997	843.142	687.546	621.871	605.91
ENSG00000027075	48.9372	43.3711	97.976	64.4048	52.1301	119.823	37.5179	97.9955	0	5.28384	0.86987	0	0	0	0	2.05238	0
ENSG00000027644	0	0.699534	0	2.05547	0.668334	0	0	0	0	0	0	0	0	0	0	0	0.672486
ENSG00000027697	498.783	458.195	487.302	493.999	519.964	637.019	471.058	439.724	482.612	461.455	388.832	368.068	375.632	459.616	377.249	353.009	568.923
ENSG00000027847	173.163	177.682	202.828	200.751	203.174	193.184	196.969	234.938	209.379	214.876	340.119	298.093	323.853	330.493	267.808	254.495	324.138
ENSG00000028116	0	2.0986	7.73495	1.37032	2.67334	1.83403	0	1.25635	2.96992	7.04512	1.73974	1.3995	2.8243	0	0	0	2.01746
ENSG00000028137	0.941101	0	0.859439	0	0.668334	1.22268	1.04216	1.25635	0	1.76128	0	0	0	0	0	6.15713	1.34497
ENSG00000028203	347.266	358.861	368.699	396.706	364.242	394.927	337.661	344.241	503.401	498.442	449.723	368.068	401.992	479.6	392.7	500.78	566.233
ENSG00000028277	1.8822	0	0	0	0	0	0	0	0	0	0.86987	0	0	0	1.28754	0	0
ENSG00000028310	613.598	563.824	504.49	509.757	517.291	415.713	588.822	523.899	291.052	290.611	308.804	326.083	340.799	293.601	378.537	504.885	303.291
ENSG00000028528	1454	1357.8	1565.04	1377.17	1338.01	1524.69	1229.75	1537.78	1254.79	1245.22	1457.9	1097.21	1258.7	1318.9	1181.96	1387.41	1440.46
ENSG00000028839	196.69	202.165	199.39	231.583	194.485	221.917	185.505	194.735	173.74	114.483	160.056	162.342	120.503	169.858	159.655	207.29	162.069
ENSG00000029153	103.521	111.925	71.3334	92.4963	99.5818	73.3611	91.7103	67.8431	63.8532	59.8835	52.1922	104.962	77.1975	49.1897	90.1278	86.1999	59.8512
ENSG00000029363	787.701	899.601	681.535	940.036	928.985	785.575	877.501	806.579	412.819	380.436	327.941	369.468	356.803	313.584	374.674	389.952	348.348
ENSG00000029364	502.548	510.66	449.486	433.02	480.532	419.381	446.046	359.317	317.781	329.359	354.907	321.885	317.263	324.345	342.486	381.742	356.417
ENSG00000029534	207.042	217.555	148.683	139.087	139.682	108.819	134.439	159.557	172.255	214.876	309.674	263.106	292.786	315.89	400.425	350.957	612.635
ENSG00000029639	302.093	346.269	358.386	443.982	427.734	410.211	356.42	353.035	147.011	167.322	148.748	138.55	123.328	165.247	137.767	149.824	158.707
ENSG00000029725	680.416	654.764	627.39	694.75	620.883	659.027	769.116	724.916	923.644	859.504	720.252	790.717	675.008	805.481	632.182	521.304	763.944
ENSG00000029993	954.276	812.858	752.868	925.648	860.146	860.77	850.405	943.521	583.589	463.217	452.332	411.453	338.916	356.625	382.399	369.428	328.846
ENSG00000030066	2940	2804.43	2763.1	2941.38	2707.42	2732.7	2696.08	2461.2	1346.86	1199.43	952.507	1041.23	994.153	753.986	1349.34	1379.2	913.236
ENSG00000030110	47.055	47.5683	55.8635	33.5727	43.4417	36.6805	43.7708	45.2287	81.6727	86.3027	157.446	104.962	111.089	131.429	75.9649	108.776	102.218
ENSG00000030304	0	0	0	0	0	0	0	0	0	0	0	2.799	0	0.768589	0	0	1.34497
ENSG00000030419	4.7055	5.59627	6.87551	8.90705	6.68334	5.50208	3.12649	12.5635	37.124	22.8966	33.055	22.392	18.8287	31.5122	19.3131	22.5762	32.2793
ENSG00000030582	2449.68	2369.32	2907.48	2421.35	2489.55	3495.66	2455.34	3203.7	3485.2	3651.13	5432.34	5835.91	5693.79	6694.41	3396.53	3419.26	4318.7
ENSG00000031003	158.105	158.095	119.462	138.402	110.275	83.1426	138.608	99.2519	187.105	220.16	144.398	137.151	151.571	142.189	157.08	164.19	131.807
ENSG00000031081	266.331	207.762	190.795	183.622	178.445	239.646	204.264	195.991	686.051	748.544	953.377	961.455	969.676	1266.63	865.227	1032.35	1583.7
ENSG00000031691	528.899	591.806	510.507	523.46	573.431	536.147	636.762	518.874	236.108	280.043	139.179	228.118	241.948	86.082	203.431	285.281	141.895
ENSG00000031698	3279.74	3457.1	4396.89	3788.24	3598.31	4520.88	3518.34	4550.51	5504.74	6032.38	7005.06	6567.85	6534.49	8160.88	5607.24	6118.14	7373.13
ENSG00000031823	899.692	849.234	918.74	826.985	869.503	814.919	1021.32	967.392	1051.35	1141.31	1171.71	1087.41	1130.66	955.356	1214.15	1180.12	1045.72
ENSG00000032219	143.047	121.719	183.06	137.717	104.929	216.415	130.27	195.991	172.255	153.231	110.473	102.163	106.382	166.784	113.304	147.771	174.174
ENSG00000032389	413.143	393.138	470.972	417.261	433.749	422.438	436.666	428.416	408.364	380.436	527.141	512.216	472.599	469.608	531.754	541.828	517.142
ENSG00000032444	978.745	917.089	948.82	966.072	959.728	924.35	1002.56	1016.39	888.005	1139.55	1371.78	1255.35	1261.52	1146.74	1094.41	1128.81	1211.15
ENSG00000032742	199.513	192.372	152.98	192.529	150.375	217.027	165.704	141.968	302.932	324.075	277.488	316.287	282.43	293.601	360.511	357.114	390.714
ENSG00000033011	374.558	368.654	368.699	383.003	364.242	280.606	424.16	330.421	319.266	375.153	410.578	344.277	316.322	357.394	314.16	338.642	326.156
ENSG00000033030	550.544	488.974	476.129	594.032	472.512	468.288	466.889	415.853	210.864	232.489	198.33	194.53	194.877	177.544	307.722	301.7	166.776
ENSG00000033050	2298.17	2269.99	2164.07	2295.96	2395.31	1925.73	2628.34	2192.34	1652.76	1636.23	1410.93	1550.64	1491.23	1606.35	2069.08	1941.55	1657.68
ENSG00000033100	676.651	709.327	760.603	548.126	566.748	622.347	778.496	778.939	544.98	561.848	760.266	687.154	740.908	928.456	699.134	662.918	962.327
ENSG00000033122	2.8233	5.59627	9.45382	6.85158	6.68334	7.94745	3.12649	6.28176	11.8797	21.1354	12.1782	13.995	18.8287	16.1404	9.01278	14.3666	14.1222
ENSG00000033170	508.194	570.12	523.398	629.66	638.928	535.536	632.593	495.003	387.574	376.914	474.079	383.463	368.1	507.269	369.524	330.433	714.852
ENSG00000033178	1622.46	1739.74	1553.01	1805.39	1722.3	1654.9	1739.37	1467.42	1265.19	1521.75	1041.23	1158.78	1244.57	1181.32	1314.58	1715.79	1275.03
ENSG00000033327	71.5236	63.6576	80.7872	87.7002	78.1951	94.1467	64.6141	76.6375	356.39	366.346	443.633	426.847	459.419	466.534	345.061	369.428	377.937
ENSG00000033627	709.59	735.21	712.475	877.687	850.79	899.896	745.147	702.301	1398.83	1396.69	1526.62	1322.53	1109.95	1895.34	927.029	956.408	1608.59
ENSG00000033800	683.239	670.853	693.567	729.693	644.274	755.619	607.581	683.456	427.668	385.72	421.887	326.083	305.966	464.228	350.211	457.68	446.531
ENSG00000033867	2452.51	2723.29	3630.27	3024.29	2819.7	3688.23	2271.92	3158.47	1343.89	1416.07	1010.79	1392.5	1301.06	1512.58	1302.99	1434.61	1431.05
ENSG00000034053	46.1139	51.7655	77.3495	41.7946	39.4317	73.3611	35.4335	70.3558	4.45488	0	5.21922	5.59799	3.76573	4.61154	5.15016	6.15713	5.37989
ENSG00000034152	763.233	793.272	675.519	618.012	629.571	575.884	687.828	668.38	457.367	491.397	585.422	236.515	253.246	318.196	262.658	307.857	307.326
ENSG00000034510	5598.61	6070.56	8543.68	5964.98	6204.82	8349.71	10133	9222.89	6701.62	7649.24	6223.05	4740.1	6174.86	7075.63	5564.75	7838.03	7536.55
ENSG00000034533	103.521	95.8362	83.3655	90.4408	78.1951	55.6322	72.9514	50.2541	124.737	112.722	97.4254	107.761	80.9633	97.6108	96.5655	112.881	98.8554
ENSG00000034677	267.273	246.236	281.896	287.766	272.012	331.959	229.276	286.448	654.867	570.655	586.292	536.008	463.185	615.64	543.342	572.614	674.503
ENSG00000034693	269.155	323.185	286.193	311.747	298.745	349.688	323.071	268.86	236.108	274.76	184.412	222.52	182.638	240.568	151.93	176.505	219.903
ENSG00000034713	1335.42	1387.88	1333.85	1273.71	1235.75	1547.92	1197.45	1099.31	3054.56	3022.36	3198.51	2929.15	2672.73	3842.95	2437.31	3031.36	3804.25
ENSG00000035115	24.4686	34.2772	27.502	21.2399	28.07	29.3444	21.8854	33.9215	40.0939	26.4192	58.2813	33.588	39.5402	60.7185	41.2013	36.9428	56.4888
ENSG00000035141	708.649	662.459	778.651	660.492	707.766	552.653	824.351	777.682	800.393	859.504	701.985	803.312	952.73	733.234	1076.38	591.085	638.862
ENSG00000035403	7861.01	6991.14	8590.09	7584.69	7379.08	8091.73	7054.4	8555.76	4033.15	4484.22	4134.49	3815.03	3723.37	4443.98	4550.17	4273.05	5691.92
ENSG00000035499	758.527	834.544	676.378	966.072	992.477	667.586	861.869	640.74	341.541	371.63	176.584	295.294	337.975	98.3794	536.904	441.261	114.995
ENSG00000035664	759.468	810.76	892.957	482.351	535.336	583.832	624.256	711.096	25.2443	15.8515	51.3223	36.387	41.4231	94.5365	52.7892	45.1523	125.082
ENSG00000035681	418.79	458.894	348.073	463.852	435.754	373.53	404.359	359.317	481.127	417.423	461.031	438.043	460.361	510.343	431.326	469.995	447.203
ENSG00000035687	782.996	770.886	770.057	912.63	830.071	735.445	762.863	684.712	1173.12	1151.88	891.616	1270.74	1301.06	1163.64	1319.73	1381.25	1231.32
ENSG00000035862	2916.47	2619.06	3527.14	2597.43	2659.97	3690.67	3124.4	3824.34	4395.48	5276.79	5758.54	4944.43	5089.39	6225.57	3533.01	3891.31	4854.68
ENSG00000035928	1455.88	1329.81	1491.99	1355.93	1297.24	1562.59	1430.89	1447.32	1049.87	1222.33	624.566	780.92	803.984	704.028	1032.61	989.246	852.04
ENSG00000036054	497.842	549.134	602.466	572.107	554.049	652.914	550.262	584.204	951.859	847.175	935.98	824.305	755.971	1029.91	941.192	944.094	1271
ENSG00000036257	1885.02	1906.93	1823.73	2071.92	2011.02	2102.41	1784.18	1723.72	1508.72	1398.46	1232.61	1091.61	997.919	1179.78	1049.35	1198.59	1322.78
ENSG00000036448	0	0	0	0	0	0	0	0	8.90975	8.8064	17.3974	5.59799	7.53147	9.99166	9.01278	16.419	10.7598
ENSG00000036530	5.6466	0.699534	6.01607	2.05547	4.01001	4.2794	3.12649	2.51271	25.2443	29.9418	26.966	23.7915	19.7701	15.3718	18.0256	14.3666	21.5195
ENSG00000036549	475.256	449.101	388.466	579.643	540.683	480.515	516.913	491.234	427.668	280.043	277.488	274.302	242.89	324.345	290.984	305.804	357.762
ENSG00000036672	33.8796	39.8734	54.1446	26.7211	31.4117	49.5187	35.4335	41.4596	68.3081	91.5865	90.4664	64.3769	87.5533	126.817	81.115	92.357	126.427
ENSG00000037042	83.758	71.3525	103.992	64.4048	68.1701	99.6488	63.5719	79.1502	84.6427	73.9737	93.9459	89.5679	109.206	84.5448	74.6773	88.2523	129.117
ENSG00000037241	85.6402	97.9348	80.7872	100.033	82.8735	106.374	102.132	97.9955	198.985	202.547	194.851	160.942	174.165	163.709	196.994	188.819	220.575
ENSG00000037280	0	0.699534	0	0	0	0	0	2.51271	0	0	0	0	0	0	0	0	0
ENSG00000037474	1971.61	1965.69	1647.54	2063.69	2033.74	1561.98	2193.75	1565.42	1349.83	1266.36	1108.21	1186.77	1221.04	1037.6	1291.4	1317.63	1083.37
ENSG00000037637	320.915	336.476	330.024	263.786	287.384	355.19	270.962	305.294	334.116	329.359	339.249	263.106	372.808	328.956	359.224	316.066	368.522
ENSG00000037749	751.939	680.647	674.659	604.994	598.828	714.659	470.016	562.846	524.191	449.126	541.059	505.219	416.113	616.409	506.003	584.928	599.857
ENSG00000037757	520.429	439.307	425.422	396.021	435.086	367.417	588.822	554.052	72.763	70.4512	62.6306	83.9699	90.3776	57.6442	95.278	90.3046	84.7332
ENSG00000037897	209.865	188.175	158.137	207.603	205.179	147.334	230.318	133.173	255.413	237.773	175.714	212.724	289.961	138.346	218.882	287.333	140.55
ENSG00000037965	2.8233	4.1972	2.57832	4.7961	1.33667	3.66805	2.08433	2.51271	1.48496	0	6.08909	1.3995	0.941433	9.22307	0	0	3.36243
ENSG00000038002	408.438	351.866	490.739	376.151	386.966	517.807	416.865	446.005	230.169	272.998	234.865	237.915	261.718	265.163	185.406	240.128	252.855
ENSG00000038210	46.1139	31.479	61.8796	17.1289	30.075	23.8424	38.56	47.7414	43.0638	45.7933	44.3633	92.3669	144.981	53.8012	74.6773	75.938	47.7465
ENSG00000038219	1067.21	1022.02	1058.83	1081.86	961.065	1233.08	1046.33	1104.33	809.303	975.749	603.689	800.513	675.949	831.614	722.31	831.213	827.158
ENSG00000038274	1722.21	1555.76	1332.99	1787.58	1739.01	1591.94	1775.85	1297.81	825.637	818.995	772.444	787.918	856.704	949.208	856.214	952.304	866.834
ENSG00000038295	9.41101	5.59627	10.3133	9.59221	5.34668	9.17014	15.6324	15.0762	0	0	0.86987	0	0.941433	0	0	0	0
ENSG00000038358	1214.96	1141.64	1224.7	1125.03	1124.81	1019.11	1152.63	1267.66	1297.85	1262.84	1302.19	1337.92	1300.12	1149.81	1475.52	1383.3	1164.75
ENSG00000038382	2341.46	2281.18	1850.37	2095.9	2062.48	1639.01	2112.46	1786.53	711.295	757.35	692.416	891.48	862.353	810.862	906.428	761.432	792.188
ENSG00000038427	3826.52	3918.09	4798.25	4028.73	3625.05	5344.97	2994.13	4372.11	6220.49	9778.62	5090.48	3754.85	3608.51	5036.57	3937.3	4872.35	5940.07
ENSG00000038532	316.21	339.274	295.647	287.766	278.027	295.89	295.974	302.781	381.634	362.824	387.962	380.664	470.717	372.766	397.85	414.58	356.417
ENSG00000038945	0	1.39907	0.859439	0.685158	0	3.66805	4.16865	1.25635	0	0	0	0	0	0.768589	0	6.15713	0
ENSG00000039068	0	0	0	0	0	0	0	2.51271	568.739	579.461	597.6	310.689	373.749	419.65	451.927	443.314	585.063
ENSG00000039123	2546.62	2703.7	2332.52	2598.8	2487.54	2475.33	2357.37	2213.69	1345.37	1340.33	903.794	1031.43	980.973	964.579	1188.4	1299.16	1098.84
ENSG00000039139	45.1728	42.6716	31.7992	27.4063	36.0901	37.2919	18.7589	33.9215	26.7293	28.1805	26.966	51.7814	33.8916	29.975	37.3387	32.8381	53.1264
ENSG00000039319	512.9	584.111	566.37	686.528	685.043	798.413	487.732	606.818	403.909	435.036	276.619	306.49	287.137	386.6	329.61	301.7	307.999
ENSG00000039523	0	0.699534	1.71888	0.685158	0	0	0	0	0	0	0	2.799	0	0.768589	0	0	1.34497
ENSG00000039560	2234.17	2159.46	2372.05	2121.25	2057.13	2312.1	2034.3	2181.03	2708.57	2862.08	2277.32	1864.13	1942.18	2247.35	2474.65	2405.39	2764.59
ENSG00000039600	0	0	2.57832	2.74063	0.668334	4.89074	2.08433	1.25635	1.48496	1.76128	0	1.3995	0	0	0	0	0
ENSG00000039650	316.21	295.203	336.04	321.339	302.087	302.614	290.763	354.292	577.649	590.029	555.847	769.724	815.281	564.144	648.92	531.566	501.002
ENSG00000039987	1.8822	0	0	0	0.668334	0	0	0	0	1.76128	0	0	0	0.768589	0	0	0
ENSG00000040199	237.157	279.114	254.394	271.322	242.605	237.812	237.613	219.862	250.958	207.831	214.858	212.724	210.881	202.908	236.907	223.709	222.593
ENSG00000040275	2928.71	2827.52	2120.24	2936.59	2610.51	2298.65	2679.4	2253.9	868.701	750.305	364.475	687.154	620.404	299.75	902.566	841.475	371.212
ENSG00000040341	302.093	317.588	333.462	334.357	337.509	391.259	312.649	335.446	497.461	516.055	501.045	481.427	492.37	609.491	475.102	467.942	574.975
ENSG00000040487	294.565	301.499	351.51	300.099	324.142	261.043	290.763	275.141	308.871	280.043	349.688	277.101	306.907	298.213	233.045	190.871	247.475
ENSG00000040531	169.398	174.883	157.277	195.955	164.41	170.565	184.463	145.737	152.951	153.231	190.501	152.545	123.328	159.867	101.716	100.567	137.187
ENSG00000040608	43.2906	34.2772	64.4579	41.1095	55.4718	61.1342	55.2346	92.9701	41.5789	56.3609	56.5415	53.1809	56.486	24.5949	43.7764	34.8904	29.5894
ENSG00000040633	675.71	546.336	706.459	645.418	580.783	621.124	729.514	771.401	509.341	403.333	535.84	536.008	384.105	595.657	431.326	377.638	552.783
ENSG00000040731	15.9987	18.8874	10.3133	25.3508	16.04	8.55879	21.8854	6.28176	16.3345	22.8966	28.7057	60.1784	44.2474	62.2557	29.6134	28.7333	68.5936
ENSG00000040933	240.922	221.752	214	193.9	227.234	233.533	227.192	250.014	273.232	260.669	305.324	298.093	303.141	312.816	208.582	242.181	273.702
ENSG00000041353	31.0563	22.3851	18.0482	35.6282	38.0951	25.065	43.7708	27.6398	89.0975	72.2125	105.254	120.357	101.675	143.726	79.8275	110.828	100.873
ENSG00000041357	8046.41	8409.1	7715.18	8834.42	8773.23	9179.31	8442.56	8201.47	4769.69	4353.88	3730	3847.22	3950.25	4597.7	4364.76	4605.54	5172.76
ENSG00000041515	2.8233	0	0	1.37032	0	0.611342	1.04216	0	8.90975	5.28384	6.08909	4.1985	2.8243	6.14871	6.4377	0	6.72486
ENSG00000041802	1314.72	1375.98	1180.87	1353.87	1349.37	1136.49	1275.61	1168.41	862.761	760.873	735.91	801.913	723.021	746.3	796.987	859.946	737.717
ENSG00000041880	13.1754	15.3897	31.7992	20.5547	10.6934	40.3486	13.5481	47.7414	185.62	214.876	298.365	242.113	296.551	342.022	185.406	201.133	299.256
ENSG00000041982	17362.4	16097	19732.7	15707.2	14279	20042.2	11989	17317.6	6765.47	8846.91	7400.85	7600.68	7173.72	8794.97	7913.22	8973	10656.9
ENSG00000041988	156.223	135.71	122.04	164.438	159.064	108.208	165.704	182.171	72.763	82.7801	88.7267	69.9749	95.0848	118.363	110.728	94.4094	94.148
ENSG00000042062	0.941101	0	0.859439	0	2.005	2.44537	0	2.51271	0	0	0	0	0	0	0	0	0
ENSG00000042088	421.613	446.303	364.402	444.667	415.036	324.011	461.678	314.088	185.62	176.128	88.7267	131.553	144.981	76.0903	167.38	170.347	89.4406
ENSG00000042286	1310.95	1145.84	1040.78	1353.87	1362.73	1107.75	1444.44	1211.12	736.54	838.369	752.437	839.699	860.47	839.299	718.447	681.39	741.079
ENSG00000042317	53.6427	60.1599	60.1607	62.3493	58.8134	69.0817	43.7708	54.0232	40.0939	61.6448	44.3633	30.789	30.1259	40.7352	25.7508	20.5238	32.9518
ENSG00000042429	1013.57	1013.62	868.892	1072.96	1025.89	868.106	868.122	824.168	761.784	737.976	763.745	675.958	561.094	702.491	695.272	646.499	742.424
ENSG00000042445	468.668	472.885	616.217	475.499	447.784	682.258	449.172	624.407	899.885	929.956	1454.42	883.083	872.709	1335.81	543.342	650.604	1092.12
ENSG00000042493	59.2893	76.2492	103.133	90.4408	85.5468	113.71	95.879	121.866	733.57	700.989	1002.96	1072.02	1030.87	1016.07	697.847	740.909	718.887
ENSG00000042753	3761.58	3572.52	3188.52	3451.82	3507.42	3331.2	3505.84	3329.34	4371.72	4822.38	3822.21	4895.45	4560.3	3929.8	4671.2	4935.97	3700.02
ENSG00000042781	0	0	0	0	2.005	1.22268	2.08433	1.25635	0	12.329	6.08909	1.3995	9.41433	2.30577	1.28754	16.419	5.37989
ENSG00000042832	0	0	0	0	0	0	0	0	5.93984	3.52256	5.21922	1.3995	2.8243	1.53718	2.57508	2.05238	4.7074
ENSG00000042980	0.941101	0.699534	4.29719	0.685158	4.67834	8.55879	3.12649	0	1.48496	0	0	1.3995	1.88287	2.30577	0	0	2.01746
ENSG00000043093	624.891	697.435	626.531	677.621	678.359	795.356	655.521	663.354	482.612	519.577	408.839	382.063	326.677	425.798	337.336	396.109	496.295
ENSG00000043143	406.555	365.856	440.033	473.444	445.779	372.919	438.751	452.287	261.353	244.818	289.667	289.696	279.606	269.006	327.035	307.857	262.269
ENSG00000043355	31.9974	24.4837	30.9398	23.2954	21.3867	25.6764	23.9697	30.1525	399.454	523.1	388.832	512.216	671.242	342.022	695.272	537.723	281.099
ENSG00000043462	0	0	0.859439	0.685158	0	0.611342	0	1.25635	0	3.52256	0	0	0	0	0	0	0
ENSG00000043514	349.148	426.016	390.185	350.116	372.262	365.583	332.45	384.444	249.473	280.043	250.522	258.907	251.363	259.015	261.371	258.6	305.309
ENSG00000043591	0.941101	2.79814	0	2.05547	5.34668	0	0	0	2.96992	1.76128	5.21922	5.59799	5.6486	3.07436	1.28754	0	2.01746
ENSG00000044090	351.031	334.377	408.233	377.522	315.454	444.446	294.932	417.109	479.642	498.442	652.402	730.538	594.044	733.234	437.764	547.985	663.744
ENSG00000044115	9080.68	9079.25	10245.4	9123.56	8900.21	10105.5	9024.09	9514.36	13672	15132.9	13676.1	11064.4	11198.3	11784	11876.3	12724.7	13241.2
ENSG00000044446	305.858	303.598	294.787	371.355	386.297	333.182	330.366	273.885	147.011	156.754	142.659	130.153	152.512	149.106	148.067	162.138	182.916
ENSG00000044459	374.558	385.443	330.024	354.912	394.986	373.53	427.287	404.546	343.026	424.468	187.022	338.679	324.794	233.651	355.361	340.695	206.453
ENSG00000044524	1930.2	1939.81	1680.2	1980.11	1883.37	1959.96	1641.41	1675.97	25.2443	14.0902	14.7878	16.794	34.833	22.2891	7.72524	12.3143	12.1047
ENSG00000044574	22798.2	22329.1	16328.5	19644.2	18813.6	15934	17542.7	16288.6	8709.28	10231.3	11111.7	11796.4	11171	14208.1	9099.05	9484.04	15017.3
ENSG00000046604	937.336	945.77	866.314	1160.66	1219.71	1204.96	1049.46	943.521	0	0	0	0	0.941433	0	0	2.05238	0.672486
ENSG00000046647	243.745	232.245	138.37	183.622	197.159	165.062	240.74	155.788	252.443	209.592	200.94	230.917	193.935	277.461	207.294	199.081	275.719
ENSG00000046651	287.977	295.203	248.378	283.655	310.107	281.829	244.908	229.913	164.83	195.502	160.926	124.555	127.093	139.883	130.042	145.719	148.619
ENSG00000046653	373.617	342.072	706.459	303.525	308.771	621.124	201.137	430.929	142.556	142.664	120.912	113.359	83.7876	58.4128	119.741	92.357	92.1306
ENSG00000046774	0.941101	0	0	0	0	0	0	0	0	1.76128	0	1.3995	2.8243	0.768589	0	0	0.672486
ENSG00000046889	2.8233	2.0986	2.57832	4.7961	1.33667	3.05671	0	1.25635	83.1577	59.8835	65.2402	33.588	32.9502	42.2724	52.7892	59.519	61.1962
ENSG00000047056	109.168	97.9348	96.2571	81.5337	78.8635	81.9199	96.9212	90.4574	112.857	89.8253	127.871	97.9649	99.7919	136.809	119.741	84.1475	121.047
ENSG00000047188	622.068	627.482	664.346	648.159	632.913	689.594	497.112	592.999	539.04	545.997	433.195	502.42	454.712	516.492	487.978	547.985	506.382
ENSG00000047230	303.976	293.804	325.727	300.784	284.71	387.591	259.499	262.578	173.74	147.947	147.008	177.736	134.625	164.478	157.08	164.19	177.536
ENSG00000047249	1122.73	1242.37	1180.87	1079.81	1064.66	1216.57	1048.42	1023.93	1438.93	1586.91	1851.95	1391.1	1418.74	2121.31	1211.58	1344.31	1975.76
ENSG00000047315	3885.8	3996.44	3809.89	3951.99	3852.28	4100.27	3574.62	3417.28	2542.25	2574.99	2089.43	2015.28	2036.32	2211.23	2210.71	2473.12	2506.35
ENSG00000047346	94.1101	109.127	142.667	100.718	93.5668	195.018	83.373	131.917	158.891	236.011	220.077	201.528	183.579	260.552	141.629	164.19	305.309
ENSG00000047365	25.4097	27.9814	23.2048	21.925	24.06	32.4011	22.9276	17.5889	138.101	133.857	90.4664	128.754	95.0848	122.974	92.7029	119.038	106.925
ENSG00000047410	4278.24	4133.55	4143.35	4004.06	3770.07	4457.91	3645.49	4176.12	3149.6	3823.74	2232.96	2463.12	2520.22	2474.86	3077.22	3466.47	3018.12
ENSG00000047457	0	0.699534	0.859439	1.37032	0.668334	7.33611	0	0	319.266	348.733	279.228	114.759	93.2019	125.28	93.9904	94.4094	151.982
ENSG00000047578	255.038	260.926	244.94	202.807	233.917	266.545	238.655	228.656	187.105	236.011	219.207	232.317	244.773	275.924	233.045	244.233	254.2
ENSG00000047579	375.499	420.42	345.494	348.06	388.302	344.797	399.148	330.421	403.909	500.203	345.338	386.262	374.69	354.32	323.173	400.214	299.256
ENSG00000047597	59.2893	55.2632	54.1446	78.108	76.8585	80.6972	66.6984	43.9724	0	0	0	0	0	0	0	0	0
ENSG00000047617	0.941101	0	0	0	0	0	0	0	32.6691	52.8384	25.2262	8.39699	14.1215	16.1404	9.01278	16.419	16.1397
ENSG00000047621	337.855	370.753	343.775	369.3	393.649	330.736	440.835	296.499	317.781	276.521	278.358	226.719	208.998	274.386	270.383	227.814	277.064
ENSG00000047634	127.049	131.512	183.06	187.733	196.49	190.127	157.367	175.889	259.868	248.34	167.885	274.302	228.768	152.181	182.831	153.928	149.292
ENSG00000047644	196.69	198.668	163.293	171.975	175.772	162.006	180.294	153.275	405.394	436.797	532.36	394.659	481.072	411.195	480.253	480.257	462.67
ENSG00000047648	0	4.1972	4.29719	5.48126	2.67334	8.55879	5.21082	86.6884	5.93984	58.1222	4.34935	6.99749	3.76573	3.07436	3.86262	0	6.05237
ENSG00000047662	0.941101	2.0986	6.87551	2.74063	2.67334	4.89074	2.08433	6.28176	0	0	0	0	0.941433	0	0	0	0.672486
ENSG00000047849	5015.13	5035.25	5380.95	5109.22	5048.6	5300.34	4854.4	5385.99	7326.79	8630.27	7986.27	6062.63	6273.71	7048.73	6468.6	6963.72	8202.31
ENSG00000047932	864.871	752.699	623.952	770.802	711.776	784.964	951.495	859.345	363.815	461.455	317.502	366.669	354.92	393.518	383.687	365.323	386.007
ENSG00000047936	14.1165	13.2911	11.1727	30.1469	28.07	27.5104	28.1384	31.4088	0	5.28384	0	0	0.941433	0	0	0	2.68994
ENSG00000048028	380.205	420.42	419.406	443.982	419.714	512.305	366.841	472.389	233.139	302.94	251.392	288.297	291.844	245.18	323.173	346.852	283.117
ENSG00000048052	1356.13	1348	1293.46	1351.13	1264.49	1020.33	1301.66	1093.03	841.972	820.756	936.85	631.174	735.259	1049.12	722.31	703.966	1117
ENSG00000048140	160.928	143.404	168.45	158.271	140.35	152.836	158.409	154.531	138.101	144.425	202.68	144.148	145.922	158.329	151.93	129.3	199.056
ENSG00000048162	1296.84	1341.71	941.945	1298.37	1372.09	723.829	1308.96	778.939	944.434	801.382	851.602	807.511	932.019	639.466	1151.06	1219.11	624.739
ENSG00000048342	108.227	92.3385	102.273	107.57	88.2201	92.924	107.343	69.0994	126.222	84.5414	101.775	90.9674	88.4947	95.3051	65.6646	59.519	86.7507
ENSG00000048392	289.859	310.593	291.35	265.156	308.771	287.942	264.709	247.502	1003.83	1114.89	1530.1	964.254	964.028	1489.53	789.262	903.046	1505.7
ENSG00000048405	335.032	414.124	338.619	376.151	380.951	391.259	358.504	341.728	374.21	375.153	300.975	288.297	266.426	339.716	351.498	357.114	398.112
ENSG00000048462	0	0	0	0	0	1.22268	0	0	0	0	0	0	0	0	0	0	0
ENSG00000048471	96.9334	113.325	116.884	89.0705	90.8935	102.706	106.301	101.765	99.4923	84.5414	132.22	82.5704	113.913	104.528	78.54	71.8332	114.323
ENSG00000048540	53.6427	34.9767	24.9237	34.943	36.7584	27.5104	38.56	22.6144	112.857	102.154	115.693	107.761	96.9676	90.6935	104.291	110.828	87.4232
ENSG00000048544	415.025	409.227	385.888	461.796	471.844	402.875	400.191	351.779	286.597	338.166	294.886	376.465	308.79	371.997	364.374	420.738	315.396
ENSG00000048649	860.166	858.328	1032.19	806.43	809.353	1216.57	782.664	1104.33	939.979	1169.49	926.411	800.513	842.583	1065.26	896.128	900.994	1195.68
ENSG00000048707	560.896	577.116	634.266	496.054	483.874	690.817	441.877	599.28	867.216	861.266	860.301	855.094	891.537	1295.07	992.694	1208.85	1504.35
ENSG00000048740	114.814	107.029	130.635	110.996	90.2251	99.6488	103.174	75.3812	196.015	156.754	182.673	117.558	109.206	126.817	87.5527	108.776	118.358
ENSG00000048828	1672.34	1746.04	1679.34	1641.64	1686.21	1617	1707.06	1724.97	1923.02	1935.65	1927.63	2095.05	2137.99	1830.01	2317.57	2267.88	1864.13
ENSG00000048991	308.681	358.161	345.494	346.69	355.554	366.805	304.312	353.035	256.898	246.579	206.159	181.935	193.935	197.527	244.633	293.49	236.043
ENSG00000049089	20.7042	16.0893	24.9237	9.59221	7.35168	13.4495	10.4216	23.8707	96.5223	137.38	167.015	194.53	224.061	221.354	184.118	110.828	299.929
ENSG00000049130	146.812	155.996	126.337	183.622	168.42	157.115	207.39	150.762	337.086	308.224	408.839	570.995	551.68	760.903	629.607	638.29	913.236
ENSG00000049167	191.985	170.686	177.904	195.955	188.47	180.957	153.198	138.199	100.977	98.6317	89.5966	85.3694	64.0175	81.4705	87.5527	133.405	92.1306
ENSG00000049192	8.46991	12.5916	23.2048	21.2399	17.3767	11.6155	21.8854	10.0508	28.2142	36.9869	26.966	43.3845	35.7745	65.3301	70.8147	45.1523	58.5063
ENSG00000049239	138.342	132.911	219.157	105.514	118.295	209.69	127.144	232.425	184.135	165.56	220.947	256.108	263.601	246.717	257.508	270.914	274.374
ENSG00000049245	831.933	839.441	996.949	829.726	921.633	912.123	936.905	939.752	1075.11	1120.17	1112.56	1081.81	1234.22	1145.2	1233.46	1161.65	1164.75
ENSG00000049246	170.339	187.475	116.884	115.106	104.929	121.046	177.168	115.584	81.6727	98.6317	94.8158	90.9674	82.8461	73.7846	72.1023	90.3046	80.6983
ENSG00000049249	1.8822	7.69487	3.43775	12.3328	16.04	13.4495	9.37947	16.3326	60.8833	61.6448	53.062	96.5654	104.499	159.098	101.716	92.357	152.654
ENSG00000049283	1.8822	0	0	1.37032	0	1.22268	0	0	5.93984	0	3.47948	12.5955	1.88287	8.45448	1.28754	0	4.03492
ENSG00000049323	1375.89	1278.05	4139.92	1449.11	1412.19	5058.25	1059.88	3938.67	987.498	1083.19	971.644	675.958	751.264	739.383	910.291	937.937	1168.11
ENSG00000049449	1997.96	1895.74	1710.28	1677.95	1601.33	1854.2	1388.16	1639.54	239.078	243.057	319.242	228.118	231.593	246.717	288.409	272.966	310.016
ENSG00000049540	0.941101	0	0	0	2.005	0.611342	1.04216	3.76906	1.48496	0	0.86987	2.799	1.88287	0.768589	0	0	0.672486
ENSG00000049541	1313.78	1350.8	1363.07	1240.14	1282.53	1350.46	1442.35	1410.88	1804.23	1671.45	955.117	1843.14	1954.42	730.16	2124.44	2048.27	815.053
ENSG00000049618	648.418	642.872	635.125	652.27	587.466	561.824	620.087	596.768	473.702	456.171	587.162	501.02	588.396	607.185	533.042	519.252	511.089
ENSG00000049656	286.095	282.612	276.739	365.874	361.569	243.926	284.511	237.451	273.232	258.908	247.913	247.711	289.961	207.519	347.636	242.181	280.427
ENSG00000049759	290.8	256.029	434.876	349.43	318.796	412.656	347.04	374.393	311.841	392.765	301.845	253.309	265.484	321.27	240.77	305.804	355.073
ENSG00000049768	0	0	0	0	0	0.611342	0	0	0	0	0	0	0	0.768589	0	2.05238	0.672486
ENSG00000049769	82.8169	46.1692	73.9117	65.09	62.8234	44.628	65.6563	72.8685	105.432	116.244	165.275	173.538	182.638	146.032	132.617	88.2523	131.135
ENSG00000049860	2346.16	2583.38	2596.36	2996.88	3052.28	3092.17	2531.41	2475.02	2517.01	2296.71	2559.16	2309.17	2355.47	2527.89	1649.34	1701.42	1909.86
ENSG00000049883	143.047	137.109	161.574	157.586	145.697	133.884	140.692	123.123	243.533	223.683	206.159	223.92	210.881	262.089	206.006	223.709	271.012
ENSG00000050130	639.948	768.088	612.78	887.279	899.578	774.571	796.213	623.151	628.138	609.403	680.238	612.98	624.17	778.581	563.943	552.09	880.284
ENSG00000050165	2134.42	1936.31	1575.35	1719.75	1622.05	1691.58	1960.31	1882.02	1.48496	3.52256	5.21922	2.799	4.70717	8.45448	6.4377	4.10476	4.03492
ENSG00000050327	0	0.699534	0.859439	0	0	0	0	0	0	0	0	0	0	1.53718	0	0	0
ENSG00000050344	233.393	265.123	195.952	315.172	293.399	262.266	262.625	247.502	175.225	202.547	123.521	200.128	248.538	180.618	251.07	238.076	225.955
ENSG00000050393	255.979	268.621	274.161	290.507	311.444	220.083	305.354	280.167	341.541	382.198	354.907	489.824	540.383	322.807	475.102	404.319	244.785
ENSG00000050405	1247.9	1289.24	1064.84	942.777	943.688	858.325	1279.78	1129.46	1994.3	2176.94	1815.42	2155.23	1910.17	2311.92	2110.28	2310.98	2412.88
ENSG00000050426	231.511	258.128	259.55	290.507	284.71	284.886	242.824	266.347	236.108	237.773	260.091	284.098	260.777	249.791	275.534	262.704	234.698
ENSG00000050438	252.215	224.55	183.92	242.546	245.279	194.407	164.662	167.095	357.875	274.76	261.831	334.48	385.046	215.205	397.85	480.257	229.318
ENSG00000050555	6.5877	5.59627	7.73495	3.42579	4.01001	3.66805	5.21082	7.53812	2.96992	7.04512	0.86987	0	0.941433	1.53718	2.57508	0	0
ENSG00000050730	0	0.699534	0.859439	3.42579	0.668334	2.44537	3.12649	0	0	0	0.86987	0	0	0	0	0	0
ENSG00000050748	382.087	420.42	297.366	492.628	472.512	448.725	380.389	346.753	381.634	287.089	322.722	401.656	376.573	341.254	289.697	299.647	335.57
ENSG00000050767	0	0.699534	0	0.685158	0	0	0	0	0	0	0.86987	0	0	0	0	0	0
ENSG00000050820	2112.77	2063.63	1940.61	1828	1904.08	1639.01	1904.03	1915.94	1201.33	1285.73	1696.25	1809.55	1954.42	1620.19	1879.81	1572.12	1535.96
ENSG00000051009	148.694	142.005	119.462	126.754	148.37	114.932	145.903	148.25	115.827	146.186	139.179	127.354	184.521	134.503	150.642	137.509	138.532
ENSG00000051108	573.13	673.651	652.314	626.234	689.721	738.502	556.515	696.02	1868.08	1866.96	2675.72	1771.76	1740.71	2314.99	1669.94	1859.45	2403.46
ENSG00000051128	370.794	321.086	288.771	358.337	419.714	264.1	452.299	283.936	256.898	274.76	396.661	356.872	415.172	395.823	328.323	266.809	273.702
ENSG00000051180	473.374	460.993	509.647	444.667	433.749	424.272	533.587	448.518	445.488	391.004	201.81	319.086	322.912	105.297	330.898	314.014	143.912
ENSG00000051341	245.627	245.536	235.486	277.489	260.65	229.253	242.824	209.811	348.965	318.792	195.721	337.279	278.664	124.511	352.786	387.899	171.484
ENSG00000051382	398.086	404.331	361.824	399.447	367.584	406.543	334.534	306.55	559.83	510.771	529.751	547.204	577.099	676.358	543.342	527.461	729.647
ENSG00000051596	125.166	124.517	111.727	120.588	122.305	91.09	106.301	119.354	50.4886	33.4643	39.1441	60.1784	61.1932	31.5122	78.54	53.3618	14.7947
ENSG00000051620	514.782	510.66	620.515	541.274	582.788	567.937	602.37	570.384	521.221	553.042	616.738	580.792	671.242	521.872	530.467	554.142	540.006
ENSG00000051825	239.981	245.536	210.562	260.36	290.057	224.974	240.74	231.169	261.353	248.34	164.405	222.52	178.872	129.892	230.47	246.285	174.174
ENSG00000052126	1.8822	4.1972	1.71888	8.22189	6.01501	7.94745	8.3373	6.28176	138.101	154.993	175.714	169.339	169.458	261.32	166.093	194.976	222.593
ENSG00000052344	0	0.699534	1.71888	2.74063	1.33667	4.89074	0	2.51271	0	0	0	2.799	0.941433	0.768589	0	0	0
ENSG00000052723	870.518	745.703	1005.54	909.889	961.733	1086.97	998.392	1180.97	1223.61	1199.43	1455.29	1259.55	1323.66	1496.44	1194.84	1256.06	1374.56
ENSG00000052749	1976.31	1814.59	1326.11	1671.78	1694.9	1037.45	1671.63	1162.13	542.01	605.88	442.764	576.593	587.454	396.592	605.144	747.066	387.352
ENSG00000052795	82.8169	108.428	77.3495	90.4408	87.5518	74.5838	92.7525	84.1756	152.951	125.051	131.35	99.3644	97.9091	89.9249	81.115	80.0428	89.4406
ENSG00000052802	1230.96	1163.32	838.812	1356.61	1308.6	888.28	1026.53	711.096	2038.85	1678.5	1616.22	1227.36	988.505	970.728	401.713	394.057	1144.57
ENSG00000052841	653.124	665.257	744.274	772.858	733.163	895.617	679.49	874.422	533.1	567.132	582.813	608.782	574.274	581.822	563.943	574.666	656.346
ENSG00000052850	25.4097	28.6809	24.0643	24.6657	26.7334	28.1217	40.6444	47.7414	0	0	0	0	0	0	0	0	0
ENSG00000053108	7.52881	3.49767	6.01607	4.7961	5.34668	14.0609	5.21082	12.5635	31.1841	28.1805	46.973	30.789	56.486	86.082	30.901	8.20951	57.1613
ENSG00000053254	138.342	146.902	146.105	125.384	135.004	132.661	144.861	164.582	114.342	135.619	153.967	81.1709	101.675	123.743	86.2652	139.562	158.707
ENSG00000053328	0	0	0	0	0	0	1.04216	0	2.96992	0	0	2.799	0	3.07436	0	0	0
ENSG00000053371	1429.53	1349.4	1410.34	1320.3	1201.67	1244.69	1269.35	1275.2	1177.57	1136.03	1253.48	1561.84	1405.56	1278.16	1327.45	1278.63	1080.68
ENSG00000053372	2103.36	1911.83	1439.56	1794.43	1841.93	1041.12	2194.8	1216.15	1035.02	986.317	635.005	814.508	931.077	574.136	1078.96	1132.91	551.438
ENSG00000053501	184.456	174.883	177.044	211.029	223.892	181.569	233.445	221.118	246.503	253.624	285.317	275.701	339.857	275.155	287.121	270.914	235.37
ENSG00000053524	0.941101	1.39907	2.57832	2.74063	0.668334	2.44537	0	6.28176	7.42479	3.52256	13.9179	4.1985	3.76573	3.07436	2.57508	4.10476	0.672486
ENSG00000053747	12.2343	5.59627	6.01607	18.4993	18.045	17.7289	5.21082	25.1271	8.90975	19.3741	12.1782	5.59799	6.59003	9.99166	1.28754	6.15713	12.1047
ENSG00000053770	178.809	176.283	161.574	171.289	195.822	165.674	150.071	116.841	213.834	195.502	223.556	184.734	178.872	251.329	146.78	151.876	196.366
ENSG00000053900	351.972	381.946	334.322	346.005	344.192	361.915	337.661	311.576	403.909	438.559	395.791	439.442	439.649	408.121	441.626	420.738	431.063
ENSG00000053918	0	0	0	0	0	0	0	1.25635	1.48496	0	0	0	0	0	0	0	0
ENSG00000054116	2207.82	2004.16	2039.45	2126.04	1956.88	2115.86	2294.84	2103.13	1480.5	1197.67	1305.67	1183.98	1217.27	1592.52	1075.1	1153.44	1416.93
ENSG00000054118	4840.08	4552.57	3922.48	4522.04	4748.52	3998.18	5056.57	4644.74	2171.01	2744.07	1638.83	1992.89	2057.03	1617.88	2307.27	2226.83	1839.25
ENSG00000054148	987.215	1132.55	1149.93	1022.94	1068	1112.03	974.422	1130.72	2892.7	3136.84	3996.18	3351.8	3222.53	3968.23	2452.76	2481.33	3359.07
ENSG00000054179	0	0.699534	0.859439	0.685158	0	4.89074	2.08433	1.25635	0	0	0	0	0	0.768589	0	0	0
ENSG00000054267	623.009	618.388	666.065	721.471	595.486	801.47	579.443	811.604	642.987	607.641	466.25	443.641	369.042	591.814	463.514	447.418	653.656
ENSG00000054277	103.521	109.127	67.8956	106.885	114.954	62.9683	96.9212	74.1248	32.6691	24.6579	52.1922	37.7865	32.9502	39.9666	59.2269	36.9428	78.6808
ENSG00000054282	47.9961	28.6809	32.6587	28.0915	33.4167	42.794	33.3492	33.9215	54.9435	84.5414	66.98	65.7764	77.1975	69.9416	51.5016	59.519	73.9734
ENSG00000054356	0	0	0.859439	0.685158	1.33667	0	0	2.51271	1.48496	1.76128	0.86987	0	0.941433	0	0	0	0
ENSG00000054392	18.822	20.2865	22.3454	29.4618	21.3867	26.2877	25.0119	21.358	17.8195	19.3741	25.2262	19.593	21.653	27.6692	7.72524	4.10476	30.2619
ENSG00000054523	1625.28	1511.69	1716.3	1458.02	1411.52	1672.02	1404.84	1758.89	537.555	560.087	539.319	376.465	388.812	464.996	437.764	402.266	528.574
ENSG00000054598	233.393	219.654	170.169	160.327	181.119	136.941	203.222	228.656	149.981	221.921	188.762	176.337	201.467	117.594	211.157	176.505	123.065
ENSG00000054611	266.331	252.532	246.659	261.045	300.082	278.161	276.173	268.86	181.165	165.56	239.214	215.523	198.642	224.428	190.556	236.023	237.387
ENSG00000054654	807.464	731.013	704.74	842.744	651.626	646.189	400.191	547.77	403.909	581.222	306.194	340.078	357.745	319.733	324.46	402.266	291.859
ENSG00000054690	23.5275	23.0846	37.8153	13.018	20.05	45.8507	12.506	28.8961	17.8195	15.8515	22.6166	19.593	16.0044	24.5949	18.0256	18.4714	24.882
ENSG00000054793	447.964	410.626	613.639	430.279	429.071	613.788	367.884	610.588	690.506	713.318	1023.84	722.141	810.574	1040.67	697.847	808.637	965.69
ENSG00000054938	0	0	0	0	0.668334	0.611342	1.04216	0	1.48496	0	0	0	0	1.53718	0	0	0
ENSG00000054965	143.988	183.977	197.671	140.457	213.199	228.031	174.041	208.555	268.778	169.083	284.447	232.317	218.412	249.791	274.246	303.752	254.872
ENSG00000054967	172.221	164.39	147.823	132.235	183.124	121.046	219.896	160.813	135.131	190.218	105.254	169.339	191.111	106.065	186.693	180.609	110.288
ENSG00000054983	10.3521	6.99534	15.4699	13.018	10.025	18.3403	11.4638	12.5635	0	0	0	0	0	0	0	0	0
ENSG00000055044	2371.57	2593.17	1963.82	2600.86	2692.05	1851.76	2487.64	1889.55	1364.68	1514.7	703.724	794.915	932.019	645.615	1209	1409.98	798.241
ENSG00000055070	555.249	519.054	635.985	464.537	520.633	449.337	658.647	586.717	457.367	375.153	436.675	403.056	428.352	432.716	496.991	469.995	380.627
ENSG00000055118	2.8233	2.0986	7.73495	4.7961	4.01001	9.78148	1.04216	3.76906	121.767	88.064	189.632	176.337	193.935	203.676	177.681	164.19	223.938
ENSG00000055130	2130.65	2230.11	1959.52	2133.58	1900.74	2016.82	1785.23	1897.09	1372.1	1493.57	1230	1193.77	1205.98	1239.73	1366.08	1391.51	1389.36
ENSG00000055147	351.031	367.255	335.181	396.706	392.312	396.761	406.444	394.495	467.762	433.275	452.332	359.671	385.046	455.005	373.387	422.79	552.783
ENSG00000055163	399.027	405.73	464.097	405.613	415.036	534.313	251.161	435.954	827.122	882.401	998.61	792.116	814.34	1087.55	759.649	802.48	1095.48
ENSG00000055208	334.091	379.147	256.113	372.041	369.589	360.081	348.082	288.961	276.202	290.611	310.543	236.515	226.885	328.188	271.671	268.862	419.631
ENSG00000055211	589.129	662.459	675.519	681.047	696.404	857.713	625.298	639.484	674.171	521.339	467.12	489.824	474.482	554.921	439.051	492.571	608.6
ENSG00000055332	1760.8	1792.91	1413.78	1712.89	1744.35	1732.54	1623.69	1441.04	1569.6	1359.71	1067.33	1260.95	973.442	1349.64	1174.24	1194.48	1373.89
ENSG00000055483	466.786	509.261	446.908	466.592	509.939	392.482	595.075	437.211	427.668	403.333	443.633	541.606	560.153	418.881	508.578	437.157	372.557
ENSG00000055609	403.732	423.218	525.976	440.556	401.669	602.784	317.86	513.848	350.45	406.856	439.284	348.475	343.623	461.922	400.425	412.528	515.124
ENSG00000055732	0	0	0	0	1.33667	0	1.04216	0	99.4923	81.0189	108.734	102.163	89.4362	104.528	46.3514	80.0428	73.301
ENSG00000055813	1.8822	2.79814	6.87551	4.11095	2.67334	0	8.3373	8.79447	0	0	0.86987	0	0.941433	2.30577	0	2.05238	0
ENSG00000055917	983.45	970.953	805.294	1005.13	1001.83	871.163	858.742	806.579	956.314	928.194	763.745	814.508	753.147	640.235	932.179	962.565	759.909
ENSG00000055950	840.403	864.624	825.061	833.152	979.778	735.445	997.35	893.267	567.254	656.957	728.081	878.885	873.65	694.036	825.313	646.499	632.809
ENSG00000055955	0	0	0.859439	0	0	0	1.04216	0	0	0	0	0	0.941433	0	0	0	0.672486
ENSG00000055957	0	0	0.859439	0	0	0	0	0	0	1.76128	0	0	0	0	0	0	0
ENSG00000056050	260.685	244.837	302.522	248.712	287.384	290.999	291.806	208.555	258.383	288.85	198.33	205.726	235.358	205.982	238.195	233.971	226.628
ENSG00000056097	2474.15	2727.48	2188.99	2619.36	2565.07	2187.99	2339.66	1982.52	1689.88	1748.95	1599.69	1556.24	1518.53	1642.48	1824.44	1662.43	1852.7
ENSG00000056277	306.799	279.114	311.976	385.744	296.74	369.862	295.974	305.294	185.62	186.696	147.878	179.136	123.328	152.949	203.431	160.086	171.484
ENSG00000056487	0	0	0.859439	0.685158	0.668334	0.611342	0	1.25635	0	5.28384	0	1.3995	5.6486	1.53718	6.4377	0	3.36243
ENSG00000056558	44.2317	28.6809	61.8796	60.2939	52.7984	69.0817	29.1806	69.0994	49.0036	59.8835	50.4524	104.962	78.139	89.9249	74.6773	100.567	115.668
ENSG00000056586	388.675	394.537	340.338	458.37	407.684	453.005	359.546	353.035	338.571	271.237	390.571	314.887	323.853	431.947	338.623	287.333	443.168
ENSG00000056736	23.5275	28.6809	34.3775	39.054	20.05	29.9558	40.6444	25.1271	29.6992	22.8966	13.9179	41.985	36.7159	14.6032	36.0511	24.6285	16.8121
ENSG00000056972	257.862	266.522	263.848	304.895	313.449	255.541	288.679	252.527	136.616	107.438	152.227	128.754	117.679	172.933	150.642	145.719	169.466
ENSG00000056998	67.7592	55.2632	151.261	67.8306	68.8384	218.861	68.7828	149.506	65.3382	40.5094	93.076	51.7814	37.6573	77.6275	24.4633	43.0999	77.3359
ENSG00000057019	7265.3	6882.71	7836.36	7803.26	7590.94	7219.34	7541.09	8109.76	2258.62	2132.91	2650.49	2677.24	3088.84	3768.39	2384.52	2228.88	3975.74
ENSG00000057252	1230.96	1438.94	1320.1	1732.76	1767.74	1404.86	1604.93	1110.62	1285.97	1222.33	1123	1098.61	1067.59	1036.06	928.317	1005.67	912.563
ENSG00000057294	1177.32	1160.53	950.539	1229.86	1092.06	624.792	946.284	667.123	959.283	954.614	819.417	737.536	730.552	743.994	853.639	788.113	909.873
ENSG00000057593	0	0	0	0	0	0	1.04216	0	0	3.52256	0	0	0	0.768589	0	0	0
ENSG00000057608	4076.85	4013.93	4226.72	4565.89	4404.32	4666.38	4296.84	4385.93	4628.62	3915.32	3655.19	3899	3900.36	3923.65	4657.03	4383.88	4403.44
ENSG00000057657	148.694	152.498	152.98	121.273	107.602	146.722	134.439	149.506	19.3045	7.04512	17.3974	13.995	14.1215	16.1404	25.7508	38.9952	19.5021
ENSG00000057663	204.219	196.569	214.86	221.991	189.807	238.424	217.812	197.247	120.282	128.573	64.3703	47.5829	63.076	61.4871	70.8147	55.4142	75.3184
ENSG00000057704	31.0563	17.4883	84.225	36.9985	26.7334	78.2518	23.9697	87.9447	5.93984	3.52256	10.4384	5.59799	9.41433	18.4461	9.01278	20.5238	11.4323
ENSG00000057757	1174.49	1397.67	944.523	1070.9	1149.54	916.402	1536.15	1018.9	424.698	346.972	350.557	464.633	509.315	358.931	480.253	363.271	304.636
ENSG00000057935	377.381	432.312	381.591	463.852	398.996	482.349	364.757	446.005	608.833	491.397	537.579	543.005	539.441	654.069	468.665	426.895	632.809
ENSG00000058056	1157.55	1122.75	1028.75	1066.79	1029.24	972.034	1078.64	929.701	687.536	752.066	473.209	586.39	669.359	383.526	776.387	909.204	390.714
ENSG00000058063	424.436	414.824	458.94	438.501	424.392	558.156	401.233	430.929	497.461	459.694	462.771	393.259	436.825	486.517	421.026	496.676	554.801
ENSG00000058085	22.5864	27.2818	16.3293	35.6282	31.4117	18.3403	30.2227	15.0762	2.96992	1.76128	5.21922	4.1985	3.76573	8.45448	2.57508	0	4.7074
ENSG00000058091	313.387	362.359	346.354	393.966	410.357	424.883	334.534	368.111	264.323	267.714	248.783	289.696	257.953	227.502	306.435	326.328	273.029
ENSG00000058262	4474.93	4878.55	4515.49	5033.85	5194.3	4811.26	5170.17	4715.09	7256.99	6944.73	8521.24	6279.55	5671.19	7821.93	5769.47	6370.58	7855.98
ENSG00000058272	1319.42	1410.26	1198.06	1321.67	1263.15	1316.22	1547.61	1384.5	795.938	970.465	728.951	727.739	603.459	853.134	692.697	798.375	954.93
ENSG00000058335	10.3521	0.699534	10.3133	6.16642	6.01501	14.0609	7.29514	23.8707	2.96992	0	5.21922	5.59799	1.88287	3.84295	1.28754	0	6.05237
ENSG00000058404	0	0.699534	0	0	0	0.611342	0	2.51271	0	1.76128	1.73974	1.3995	1.88287	0.768589	0	0	4.03492
ENSG00000058453	109.168	69.9534	87.6627	66.4603	70.8435	86.8106	86.4995	113.072	102.462	144.425	173.974	107.761	125.211	141.42	135.192	86.1999	129.79
ENSG00000058600	370.794	364.457	414.249	359.023	394.986	349.688	403.317	438.467	509.341	519.577	453.202	503.819	467.892	435.021	515.016	597.242	366.505
ENSG00000058668	2053.48	2158.06	1679.34	1811.56	1845.27	1753.94	1768.55	1620.7	4499.43	5111.23	6221.31	5621.79	5401.94	8223.9	4364.76	4827.19	8055.04
ENSG00000058673	255.038	258.828	240.643	269.267	261.987	283.663	252.203	307.806	206.409	221.921	186.152	167.94	143.098	195.99	211.157	174.452	206.453
ENSG00000058729	783.937	765.99	767.479	861.928	856.136	799.636	775.369	724.916	588.044	524.861	459.291	442.241	421.762	491.128	484.115	519.252	476.792
ENSG00000058799	195.749	236.442	213.141	228.843	239.264	250.039	211.559	239.963	112.857	114.483	134.83	109.161	78.139	148.338	73.3898	86.1999	108.27
ENSG00000058804	1088.85	1262.66	826.78	1572.44	1556.55	921.293	1213.08	780.195	381.634	371.63	219.207	307.89	297.493	142.189	448.064	455.628	190.313
ENSG00000058866	169.398	187.475	115.165	184.993	212.53	120.434	231.36	108.046	99.4923	95.1091	107.864	90.9674	115.796	104.528	93.9904	57.4666	73.301
ENSG00000059122	295.506	268.621	307.679	312.432	308.771	283.052	389.769	365.599	405.394	408.617	621.087	573.794	619.463	687.887	481.54	404.319	463.343
ENSG00000059145	126.107	105.63	135.791	109.625	110.275	108.208	115.68	175.889	203.439	200.786	202.68	299.493	338.916	189.073	307.722	203.185	197.038
ENSG00000059377	105.403	114.724	237.205	183.622	163.742	286.108	182.379	239.963	0	0	0	0	0	0.768589	0	0	0
ENSG00000059378	305.858	341.373	269.864	301.469	336.172	267.157	317.86	285.192	138.101	132.096	109.604	165.141	192.052	152.181	177.681	207.29	158.034
ENSG00000059573	2784.72	2807.93	2696.06	2809.83	2766.24	2770.6	2607.49	2554.17	1559.21	1937.41	1557.94	1525.45	1433.8	1497.98	1829.59	2105.74	1874.22
ENSG00000059588	282.33	310.593	268.145	392.595	354.886	329.514	325.155	276.398	283.627	295.895	271.399	328.882	366.218	379.683	294.847	295.542	309.343
ENSG00000059691	379.264	358.161	343.775	398.762	369.589	344.797	447.088	354.292	291.052	285.327	293.146	291.096	301.259	343.559	209.869	211.395	293.204
ENSG00000059728	41.4084	37.7748	45.5502	24.6657	36.0901	36.6805	36.4757	51.5105	90.5825	81.0189	123.521	149.746	119.562	162.172	115.879	121.09	127.1
ENSG00000059758	348.207	374.251	326.587	435.76	441.769	430.996	380.389	351.779	288.082	237.773	245.303	222.52	201.467	273.618	272.959	254.495	295.221
ENSG00000059769	66.8181	81.1459	74.7712	84.9595	90.2251	77.0291	92.7525	80.4066	78.7028	65.1673	77.4184	68.5754	77.1975	74.5532	88.8403	86.1999	85.4057
ENSG00000059804	88.4635	79.0473	176.185	112.366	126.315	191.35	97.9633	141.968	519.736	447.365	575.854	271.503	294.669	496.509	145.492	145.719	299.929
ENSG00000059915	0	0	0	0	0	1.22268	0	0	0	0	0	0	0.941433	0.768589	0	2.05238	0
ENSG00000060069	60.2304	72.7515	64.4579	47.961	59.4818	57.4662	59.4033	54.0232	34.1541	66.9286	50.4524	72.7739	81.9047	72.2474	81.115	73.8856	67.2486
ENSG00000060138	1059.68	1088.47	867.174	956.48	1032.58	608.897	1214.12	848.038	1128.57	1167.73	1217.82	1249.75	1406.5	1080.64	1349.34	1465.4	1160.71
ENSG00000060140	7.52881	13.9907	14.6105	8.22189	12.6984	15.8949	4.16865	20.1016	2.96992	0	3.47948	9.79649	16.0044	6.14871	5.15016	0	10.7598
ENSG00000060237	1293.07	1329.11	1225.56	1366.89	1352.71	1510.63	1160.97	1415.91	1536.93	1673.22	1564.9	1434.49	1378.26	1308.91	1395.69	1650.11	1482.83
ENSG00000060339	2164.53	2311.26	1725.75	2199.36	2157.38	1893.33	2094.75	1859.4	1235.49	1426.64	908.144	1000.64	947.082	956.125	1121.45	1100.07	1166.09
ENSG00000060491	723.706	683.445	968.587	631.715	648.953	734.222	683.659	851.807	800.393	577.7	723.731	890.081	995.095	729.391	1028.74	886.627	704.765
ENSG00000060558	0	0	0	0.685158	0	0	0	0	0	0	0	1.3995	0	0.768589	0	0	0
ENSG00000060642	52.7016	72.052	55.8635	63.7197	60.1501	76.4178	65.6563	89.2011	75.7329	66.9286	73.9389	82.5704	94.1433	78.3961	73.3898	71.8332	102.218
ENSG00000060656	146.812	146.203	114.305	131.55	100.25	172.399	94.8368	123.123	5.93984	14.0902	20.007	16.794	18.8287	17.6776	9.01278	10.2619	10.7598
ENSG00000060688	2737.66	2744.27	2288.69	2650.87	2635.24	2100.57	2613.74	2006.4	876.126	737.976	631.525	715.144	694.778	516.492	829.176	810.689	636.172
ENSG00000060709	1.8822	0	1.71888	0	2.005	0.611342	1.04216	0	1.48496	0	0	0	0	0	1.28754	0	0
ENSG00000060718	6160.44	5540.31	10643.3	7070.83	7071.65	10315.2	6087.27	10761.9	7147.11	8739.47	8802.21	6538.46	7011.79	7769.67	7886.18	7474.76	10132.3
ENSG00000060749	1027.68	1031.81	929.053	1214.78	1106.09	1041.12	1009.86	1021.41	542.01	507.249	397.53	491.224	420.821	335.873	542.054	556.195	394.077
ENSG00000060762	181.632	172.785	177.904	217.195	231.244	191.35	177.168	179.658	555.375	479.068	626.306	591.988	611.932	591.814	451.927	486.414	474.103
ENSG00000060971	599.481	507.862	635.125	480.295	501.251	566.714	503.365	599.28	899.885	907.059	1236.95	1098.61	1199.39	1266.63	942.479	825.056	1053.79
ENSG00000060982	3075.52	3166.09	4193.2	3794.4	3714.6	4520.88	3383.9	4000.23	1115.2	1180.06	1004.7	1181.18	1227.63	1099.08	1100.85	1208.85	1167.44
ENSG00000061273	649.359	633.078	554.338	568.681	607.516	497.633	706.587	626.92	424.698	570.655	573.244	552.802	687.246	507.269	651.495	572.614	562.198
ENSG00000061337	581.6	512.059	570.667	348.06	399.664	463.398	397.064	530.181	46.0337	38.7482	24.3563	67.1759	80.0218	21.5205	78.54	53.3618	34.2968
ENSG00000061455	2.8233	2.79814	9.45382	4.11095	5.34668	5.50208	5.21082	8.79447	5.93984	19.3741	10.4384	4.1985	10.3558	8.45448	1.28754	4.10476	8.74232
ENSG00000061656	12.2343	12.5916	49.8474	13.7032	15.3717	51.3528	14.5903	48.9978	2.96992	1.76128	2.60961	5.59799	6.59003	0	1.28754	0	1.34497
ENSG00000061676	3106.57	3543.14	3039.83	3632.71	3632.4	3974.95	2822.18	3183.6	2799.15	2712.37	2854.91	2344.16	2225.55	2984.43	2266.07	2462.85	3186.24
ENSG00000061794	1325.07	1268.95	1088.91	1357.3	1270.5	1184.17	1312.08	1085.49	1581.48	1585.15	1259.57	1322.53	1357.55	1275.09	1322.3	1492.08	1221.23
ENSG00000061918	156.223	178.381	178.763	226.787	203.842	243.926	232.402	214.836	170.77	151.47	123.521	128.754	136.508	152.181	155.792	119.038	160.724
ENSG00000061936	641.831	659.661	500.193	607.05	683.038	451.782	749.315	520.13	645.957	774.963	534.1	635.372	626.053	492.666	700.422	591.085	503.019
ENSG00000061938	174.104	151.099	215.719	161.697	155.054	227.419	199.053	250.014	176.71	172.605	207.029	257.508	253.246	215.205	213.732	194.976	207.798
ENSG00000061987	617.362	658.961	617.077	692.694	656.304	767.846	582.569	584.204	628.138	607.641	634.135	580.792	549.797	617.946	593.556	638.29	774.704
ENSG00000062038	70.5825	74.8501	190.795	109.625	115.622	252.484	68.7828	167.095	29.6992	33.4643	37.4044	40.5855	33.8916	23.0577	23.1757	41.0476	29.5894
ENSG00000062096	6.5877	2.79814	14.6105	11.6477	6.01501	24.4537	8.3373	15.0762	7.42479	12.329	16.5275	5.59799	8.4729	7.68589	2.57508	8.20951	11.4323
ENSG00000062194	350.089	360.96	313.695	410.409	386.966	372.307	383.516	324.139	299.962	306.463	269.66	232.317	196.76	305.899	306.435	254.495	316.068
ENSG00000062282	7.52881	8.39441	11.1727	10.9625	11.3617	15.2836	12.506	8.79447	14.8496	8.8064	8.6987	18.1935	21.653	8.45448	15.4505	12.3143	10.0873
ENSG00000062370	63.9948	58.7609	64.4579	78.108	76.8585	85.5879	54.1925	75.3812	71.278	44.032	50.4524	48.9824	27.3016	53.8012	50.2141	38.9952	59.8512
ENSG00000062485	2343.34	2651.23	1872.72	2656.36	2921.29	1999.09	2308.39	1963.68	2720.44	2289.66	2555.68	2556.88	2342.29	2153.59	2329.16	2522.37	2131.11
ENSG00000062524	0	0	0	0	0	0	0	0	1.48496	0	0	0	0	0	0	2.05238	0.672486
ENSG00000062582	855.46	878.615	956.555	847.54	840.096	675.533	910.85	817.886	818.212	870.072	929.891	853.694	914.132	828.539	834.326	950.251	644.241
ENSG00000062598	410.32	462.392	369.559	376.837	386.966	374.753	351.209	363.086	495.976	489.636	486.257	446.44	494.252	480.368	493.128	480.257	471.413
ENSG00000062650	1220.61	1136.74	1183.45	1313.45	1208.35	1339.45	1212.04	1178.46	696.446	649.912	517.572	544.405	443.415	518.798	487.978	654.709	569.596
ENSG00000062716	1529.29	1583.05	1757.55	1721.8	1599.32	1981.36	1607.02	1669.69	1116.69	1134.26	1114.3	962.855	969.676	1170.56	1002.99	1015.93	1262.26
ENSG00000062725	633.361	519.054	562.073	580.328	488.552	708.546	480.437	522.643	740.995	711.557	773.314	596.186	584.63	856.977	634.757	710.123	949.55
ENSG00000062822	1220.61	1147.94	1207.51	1034.59	1086.71	941.467	1320.42	1192.28	1026.11	1222.33	698.505	1097.21	1182.44	452.699	1384.11	1307.36	550.766
ENSG00000063015	0	0	0.859439	0	0	0	0	1.25635	13.3646	14.0902	11.3083	8.39699	3.76573	1.53718	10.3003	10.2619	5.37989
ENSG00000063046	1006.98	1031.81	786.386	855.077	796.655	590.557	894.176	835.475	684.566	799.621	621.087	579.392	529.085	585.665	695.272	625.975	553.456
ENSG00000063127	0	0.699534	2.57832	0.685158	0	0.611342	0	3.76906	0	0	1.73974	0	0	0	0	0	1.34497
ENSG00000063169	125.166	124.517	136.651	117.162	117.627	106.985	132.355	149.506	145.526	170.844	179.193	214.123	182.638	138.346	184.118	149.824	131.135
ENSG00000063176	93.169	104.93	128.916	120.588	116.959	94.1467	140.692	121.866	200.469	186.696	298.365	265.905	303.141	282.841	278.109	316.066	240.75
ENSG00000063177	7470.46	7773.22	6087.4	6650.82	7697.88	4383.32	7850.61	6858.43	7772.28	7735.54	7329.52	9807.68	11341.4	6570.67	11832.5	9040.73	6718.81
ENSG00000063180	13.1754	8.39441	21.486	6.85158	6.01501	22.0083	3.12649	28.8961	71.278	105.677	153.097	114.759	123.328	166.784	70.8147	63.6237	123.065
ENSG00000063241	383.969	414.824	351.51	376.837	451.794	375.976	408.528	457.312	1002.35	1028.59	1717.99	1925.71	2117.28	1726.25	1699.55	1178.07	1573.62
ENSG00000063244	5199.58	5492.04	4642.69	5299.01	5535.15	3677.84	5327.54	4404.77	4869.18	4817.1	4345	5214.53	5486.67	3757.63	6508.52	5797.97	3892.35
ENSG00000063245	841.344	781.379	926.475	705.712	802.67	682.869	867.08	987.493	1238.46	1088.47	1541.41	1442.88	1740.71	1237.43	1612	1251.95	1363.8
ENSG00000063322	509.135	507.862	467.535	398.077	454.467	424.272	482.521	456.056	521.221	484.352	546.278	536.008	560.153	483.443	584.543	529.514	513.779
ENSG00000063438	0.941101	2.0986	0.859439	1.37032	2.67334	0.611342	0	0	288.082	348.733	339.249	407.254	507.432	405.047	365.661	459.733	297.911
ENSG00000063515	0	0.699534	0	0	0	0.611342	0	0	0	1.76128	0	2.799	0	0.768589	0	0	0
ENSG00000063587	98.8156	99.3338	103.992	93.1814	111.612	92.924	108.385	108.046	194.53	139.141	204.419	186.133	166.634	151.412	199.569	231.919	191.658
ENSG00000063601	339.737	362.359	323.149	358.337	358.227	339.295	303.269	263.834	516.766	549.519	456.682	473.03	439.649	474.22	524.029	554.142	465.36
ENSG00000063660	1754.21	1612.43	1286.58	1855.41	1898.07	1320.5	2085.37	1751.36	3731.7	3883.62	5329.69	5168.35	5413.24	4062.76	4650.6	3175.03	4010.03
ENSG00000063761	86.5813	83.2445	100.554	67.1454	81.5368	96.5921	80.2466	69.0994	121.767	135.619	204.419	184.734	151.571	206.75	103.003	114.933	174.174
ENSG00000063854	447.023	362.359	461.519	399.447	425.729	451.782	514.829	551.539	1312.7	1199.43	1562.29	1420.49	1690.81	1501.05	1405.99	1011.82	1303.28
ENSG00000063978	986.273	1009.43	1008.12	1020.88	991.808	967.755	878.543	854.32	840.487	822.518	633.265	691.352	673.125	571.062	776.387	847.632	591.788
ENSG00000064012	494.078	422.519	458.94	502.22	449.789	500.078	448.13	479.927	469.247	487.874	427.976	435.244	415.172	536.475	357.936	445.366	547.403
ENSG00000064042	736.882	668.055	646.298	601.568	543.356	523.92	500.238	737.479	283.627	299.418	251.392	295.294	304.083	433.484	310.297	332.485	371.212
ENSG00000064102	810.288	769.487	564.651	702.286	732.495	569.16	675.322	571.641	613.288	704.512	429.716	517.814	495.194	479.6	539.479	515.147	546.058
ENSG00000064115	382.087	402.232	421.984	483.036	503.256	507.414	411.654	410.827	1334.98	1063.81	1357.87	1098.61	1184.32	1454.94	1019.73	1108.28	1398.77
ENSG00000064195	0.941101	0	0	2.05547	0.668334	1.22268	1.04216	0	0	0	0	0	0	0	0	0	0
ENSG00000064199	219.276	193.071	153.84	160.327	154.385	209.079	180.294	194.735	288.082	258.908	194.851	200.128	208.998	202.908	235.62	268.862	195.021
ENSG00000064201	0	1.39907	0	0	0	0	0	0	0	0	0	0	0	3.84295	0	0	0.672486
ENSG00000064205	0	1.39907	2.57832	0	0.668334	1.22268	0	0	0	0	0	0	0.941433	0	0	0	0
ENSG00000064218	0.941101	1.39907	0	1.37032	1.33667	0	1.04216	2.51271	1.48496	5.28384	0.86987	4.1985	0	1.53718	0	2.05238	2.01746
ENSG00000064225	11.2932	14.6902	6.87551	4.7961	12.6984	12.8382	8.3373	10.0508	25.2443	10.5677	19.1371	20.9925	20.7115	22.2891	15.4505	22.5762	14.1222
ENSG00000064270	0.941101	1.39907	1.71888	2.05547	0.668334	2.44537	0	2.51271	7.42479	1.76128	0.86987	1.3995	0.941433	0.768589	0	0	3.36243
ENSG00000064300	16.9398	8.39441	35.237	14.3883	14.7034	24.4537	20.8433	26.3834	1.48496	3.52256	4.34935	4.1985	0.941433	0.768589	2.57508	0	0
ENSG00000064309	552.426	543.538	687.551	611.846	564.743	1046.62	403.317	650.791	221.259	186.696	199.2	146.947	131.801	134.503	146.78	174.452	181.571
ENSG00000064313	562.778	588.308	517.382	621.438	579.446	552.042	502.323	507.567	421.728	464.978	364.475	338.679	338.916	471.914	361.799	394.057	459.308
ENSG00000064393	627.714	619.088	703.88	581.014	553.381	751.34	559.642	698.532	99.4923	84.5414	112.213	107.761	144.039	146.801	132.617	123.143	151.982
ENSG00000064419	1874.67	1977.58	1541.83	1961.61	1924.13	1549.14	1775.85	1394.55	1554.75	1465.38	1267.4	1742.38	1621.15	1547.17	1639.04	1824.56	1396.75
ENSG00000064489	5.6466	2.79814	1.71888	3.42579	0.668334	1.22268	6.25298	5.02541	0	3.52256	1.73974	1.3995	0.941433	0	0	4.10476	0
ENSG00000064490	470.55	386.143	520.82	345.319	392.981	467.677	448.13	520.13	341.541	364.585	567.155	503.819	541.324	580.285	556.217	578.771	577.665
ENSG00000064545	464.904	478.481	479.567	437.131	467.166	520.252	509.618	528.925	427.668	500.203	506.264	576.593	572.391	508.806	472.527	506.937	417.614
ENSG00000064547	0	0	0	0.685158	0	1.22268	0	1.25635	0	0	0	0	0	0	0	0	0
ENSG00000064601	1838.91	1853.77	2018.82	2700.21	2771.58	2700.91	2469.93	2501.4	2554.13	2766.97	3403.8	2909.56	2825.24	3292.64	1908.13	1974.39	2352.36
ENSG00000064607	1262.96	1235.38	1496.28	1236.71	1201.67	1318.05	1215.16	1330.48	1631.97	1699.63	1498.79	1710.19	1653.16	1395.76	1789.68	1685	1404.15
ENSG00000064651	1181.08	1188.51	1945.77	1534.75	1533.16	2235.68	1304.79	1827.99	2217.04	2781.06	2122.48	1023.03	1191.85	1277.4	1145.91	1126.76	1502.33
ENSG00000064652	207.042	201.466	209.703	228.843	219.882	215.804	191.758	187.197	200.469	156.754	150.487	151.146	119.562	147.569	112.016	151.876	162.742
ENSG00000064655	2.8233	3.49767	5.15663	5.48126	3.34167	7.33611	3.12649	12.5635	0	0	0	4.1985	0	0	0	0	0
ENSG00000064666	2057.25	2175.55	1968.11	1717.69	1861.31	1477	2169.78	1864.43	1732.95	1782.41	2178.15	1988.69	2120.11	1978.35	2643.32	2436.17	2335.54
ENSG00000064687	81.8758	74.1506	115.165	75.3673	68.1701	128.382	87.5417	128.148	114.342	146.186	140.919	195.93	200.525	164.478	131.329	153.928	168.794
ENSG00000064692	12.2343	10.493	3.43775	8.22189	7.35168	10.3928	13.5481	3.76906	87.6126	81.0189	71.3293	33.588	23.5358	29.975	29.6134	24.6285	42.3666
ENSG00000064703	1028.62	1039.51	925.615	1055.14	1045.94	1034.39	873.333	870.653	809.303	676.331	571.504	649.367	555.446	406.584	782.824	851.737	596.495
ENSG00000064726	1282.72	1268.26	1252.2	1437.46	1380.11	1375.52	1233.92	1228.71	1182.03	1173.01	1271.75	1188.17	1256.81	1228.21	1080.25	1052.87	1178.87
ENSG00000064763	18.822	18.8874	24.0643	61.6642	56.1401	47.0734	52.1082	45.2287	34.1541	22.8966	25.2262	36.387	34.833	26.9006	33.476	22.5762	29.5894
ENSG00000064787	1.8822	0	0	0	0	0	0	0	0	7.04512	0.86987	2.799	0	0	0	0	0
ENSG00000064886	0.941101	0.699534	6.01607	1.37032	0.668334	4.89074	0	1.25635	161.861	130.335	207.899	118.957	123.328	208.288	242.058	201.133	513.107
ENSG00000064932	94.1101	88.1413	83.3655	95.2369	112.949	72.7497	97.9633	101.765	60.8833	84.5414	90.4664	107.761	104.499	86.8506	93.9904	86.1999	102.218
ENSG00000064933	256.92	316.889	287.052	349.43	326.816	298.335	333.492	253.783	368.27	346.972	232.255	292.495	274.898	247.486	330.898	322.223	304.636
ENSG00000064961	936.395	887.009	1095.78	697.49	720.465	800.858	867.08	1172.18	380.149	475.545	535.84	537.407	638.292	531.864	515.016	486.414	513.107
ENSG00000064989	88.4635	88.8408	171.888	76.0525	78.8635	228.031	59.4033	108.046	95.0374	96.8704	130.48	64.3769	47.0717	66.0987	61.8019	75.938	109.615
ENSG00000064995	409.379	332.279	367.84	330.246	358.896	360.081	431.455	424.647	307.387	426.23	294.886	257.508	288.079	285.915	341.198	430.999	305.309
ENSG00000064999	365.147	317.588	358.386	342.579	332.162	333.793	310.565	340.472	228.684	262.431	289.667	272.902	248.538	290.527	263.946	188.819	261.597
ENSG00000065000	3667.47	3848.14	3658.63	3547.75	3370.41	3237.67	3538.14	3589.4	3304.03	3797.32	4063.16	3635.9	3673.47	3879.07	3355.33	3489.04	3451.2
ENSG00000065029	104.462	104.231	110.868	84.9595	100.919	86.1993	67.7406	106.79	121.767	128.573	119.172	137.151	155.336	134.503	141.629	166.243	119.03
ENSG00000065054	2632.26	2488.24	2061.79	2079.45	2353.87	1349.23	2988.92	2078.01	44.5488	70.4512	109.604	103.563	80.9633	99.148	90.1278	57.4666	71.2835
ENSG00000065057	620.185	587.609	525.976	626.919	564.074	445.669	675.322	589.23	605.863	627.016	517.572	639.571	774.8	482.674	607.719	656.761	365.832
ENSG00000065060	185.397	200.067	223.454	199.381	203.174	238.424	178.21	214.836	302.932	274.76	283.577	289.696	343.623	309.741	299.997	303.752	266.304
ENSG00000065135	4239.66	4395.87	3986.94	3771.11	3785.45	3803.77	3824.74	3550.45	2751.63	2833.9	2473.91	2158.03	2348.88	2361.11	2649.76	2598.31	2582.35
ENSG00000065150	5036.77	5465.46	3942.24	5051.67	4883.52	3748.14	4771.02	3633.37	6925.85	7106.76	4221.48	5575.6	5324.75	3546.27	6764.74	7762.09	4731.61
ENSG00000065154	1958.43	2229.41	3979.2	2383.66	2458.13	4781.31	2174.99	3747.7	2188.83	2018.43	1993.74	1876.73	1737.89	2064.43	1751.05	1964.13	1983.16
ENSG00000065183	3177.16	3084.94	2234.54	2768.04	2793.64	1826.08	3020.19	1895.84	1848.77	1690.83	1185.63	1329.52	1263.4	1333.5	1702.13	1637.8	1459.29
ENSG00000065243	1154.73	1238.87	1209.23	1452.53	1371.42	1436.65	1133.87	1290.27	830.092	903.536	669.8	706.747	568.626	719.399	714.585	751.17	812.363
ENSG00000065268	1030.51	1029.01	1160.24	1016.77	1006.51	912.123	1119.28	1243.79	493.006	574.177	588.902	747.332	771.034	531.864	782.824	763.485	493.605
ENSG00000065308	771.703	809.361	1008.98	712.564	721.801	1031.95	684.701	860.602	1098.87	896.491	969.905	647.968	597.81	531.864	862.652	1061.08	841.28
ENSG00000065320	505.371	474.284	478.707	403.558	445.779	413.879	570.063	525.156	559.83	570.655	757.656	807.511	855.763	685.582	890.978	757.328	786.136
ENSG00000065325	0	0	1.71888	0	0.668334	0	0	0	0	1.76128	0.86987	0	0.941433	1.53718	0	2.05238	5.37989
ENSG00000065328	825.345	775.084	727.085	639.937	666.998	632.128	765.99	721.147	730.6	759.111	299.235	659.164	627.936	173.701	833.039	796.323	278.409
ENSG00000065357	102.58	107.029	186.498	93.8666	100.25	262.877	106.301	216.093	442.518	526.623	646.313	452.038	435.884	747.837	302.572	375.585	655.674
ENSG00000065361	1.8822	1.39907	12.0321	6.85158	2.67334	19.563	5.21082	16.3326	4.45488	7.04512	11.3083	4.1985	5.6486	4.61154	1.28754	2.05238	6.72486
ENSG00000065371	2.8233	6.29581	1.71888	4.11095	2.67334	6.72477	2.08433	5.02541	0	0	0	0	0	0.768589	0	0	0
ENSG00000065413	0	0.699534	0	0.685158	0.668334	0	0	1.25635	1.48496	0	0	0	1.88287	0	0	0	0
ENSG00000065427	3653.35	3796.37	3359.55	3787.55	3820.2	3038.37	4331.23	3181.09	3492.62	3610.62	2899.28	3085.89	3076.6	2808.42	3781.51	3983.67	3107.56
ENSG00000065457	240.922	209.86	182.201	217.88	175.772	193.184	236.571	194.735	389.059	364.585	352.297	377.865	416.113	362.774	404.288	453.576	390.042
ENSG00000065485	249.392	273.518	448.627	356.282	339.514	503.135	358.504	456.056	173.74	167.322	146.138	166.54	120.503	124.511	117.166	164.19	114.323
ENSG00000065491	81.8758	82.545	83.3655	78.108	75.5218	83.1426	76.0779	52.7668	71.278	88.064	96.5555	93.7664	101.675	109.908	96.5655	88.2523	125.755
ENSG00000065518	941.101	994.038	952.258	1135.99	1164.24	1052.73	1143.25	1051.57	1631.97	1604.53	2163.37	1976.09	2090.92	1907.64	1824.44	1953.86	1757.21
ENSG00000065526	901.574	826.15	913.583	847.54	817.373	797.19	795.17	853.064	384.604	482.591	398.4	408.654	377.515	396.592	484.115	463.837	477.465
ENSG00000065534	398.086	358.161	239.783	277.489	271.344	216.415	306.396	213.58	396.484	427.991	600.21	850.895	953.672	1248.96	562.655	623.923	860.782
ENSG00000065548	2032.78	1825.08	1750.68	1894.46	1883.37	1901.89	2033.26	1743.82	1410.71	1407.26	925.541	911.073	882.123	1069.88	993.981	1173.96	1133.81
ENSG00000065559	255.038	339.274	247.518	287.081	290.725	284.886	264.709	213.58	212.349	195.502	220.947	219.721	214.647	265.163	194.419	344.8	323.466
ENSG00000065600	266.331	266.522	271.583	279.544	319.464	320.343	278.258	293.987	282.142	309.985	279.228	309.289	320.087	375.072	338.623	387.899	355.073
ENSG00000065609	0.941101	0	0.859439	1.37032	0	0	1.04216	1.25635	0	0	0	0	0.941433	0	0	0	0
ENSG00000065613	1333.54	1474.62	1186.03	1461.44	1379.44	1286.26	1449.65	1179.72	893.945	1197.67	748.958	755.729	736.201	804.713	736.473	874.313	804.293
ENSG00000065615	233.393	293.105	220.876	351.486	348.202	283.663	307.438	222.374	114.342	70.4512	84.3773	128.754	112.031	115.288	101.716	116.986	105.58
ENSG00000065618	337.855	316.889	351.51	391.225	372.262	289.776	298.059	288.961	81.6727	98.6317	106.994	149.746	121.445	176.007	115.879	98.5142	118.358
ENSG00000065621	4.7055	0	1.71888	2.74063	1.33667	1.83403	0	2.51271	0	0	0	0	0	1.53718	0	0	2.01746
ENSG00000065665	80.9347	74.1506	68.7551	83.5892	71.5118	108.208	47.9395	75.3812	216.804	228.966	174.844	219.721	222.178	220.585	187.981	291.438	234.025
ENSG00000065675	22.5864	18.1879	31.7992	23.2954	17.3767	34.8465	25.0119	31.4088	19.3045	33.4643	18.2673	44.7839	26.3601	33.0493	21.8882	30.7857	33.6243
ENSG00000065717	0.941101	0	5.15663	0	0	3.66805	0	2.51271	112.857	107.438	122.652	54.5804	58.3689	54.5698	64.377	43.0999	79.3533
ENSG00000065802	566.543	583.411	532.852	422.742	473.181	379.032	503.365	478.67	310.356	341.688	375.784	422.649	464.127	457.311	375.962	402.266	361.797
ENSG00000065809	82.8169	97.9348	140.088	94.5517	95.5718	132.05	94.8368	136.942	448.458	577.7	290.536	380.664	467.892	365.848	506.003	625.975	382.644
ENSG00000065833	0	0	0	0.685158	0.668334	1.22268	0	0	16.3345	22.8966	20.007	12.5955	10.3558	25.3634	14.1629	20.5238	34.9693
ENSG00000065882	481.844	495.97	514.804	522.775	500.582	604.006	435.624	605.562	411.334	487.874	441.024	477.229	385.988	442.707	520.166	521.304	466.705
ENSG00000065883	788.642	772.985	770.916	776.283	799.996	755.619	759.737	718.634	533.1	549.519	584.552	635.372	629.819	535.707	587.118	584.928	589.77
ENSG00000065911	1862.44	1678.88	2489.79	2347.35	2240.26	2490	2003.04	2588.09	1577.03	1722.53	1704.07	2001.28	1885.69	1830.01	1868.22	1904.61	1751.83
ENSG00000065923	265.39	299.401	348.932	327.505	316.791	419.992	252.203	407.058	178.195	149.709	159.186	121.756	110.148	132.966	112.016	90.3046	105.58
ENSG00000065970	145.871	147.602	152.121	140.457	163.742	152.224	144.861	148.25	206.409	181.412	180.063	174.937	157.219	111.445	169.955	205.238	129.117
ENSG00000065978	1102.97	1714.56	939.366	1330.58	1173.6	731.165	995.266	685.969	580.619	419.185	501.915	516.415	442.474	335.105	679.821	502.833	393.404
ENSG00000065989	7.52881	9.09394	13.751	7.53673	6.68334	21.397	6.25298	15.0762	10.3947	15.8515	6.08909	4.1985	16.9458	13.066	3.86262	10.2619	8.06983
ENSG00000066027	156.223	135.71	131.494	180.882	121.637	179.123	124.017	131.917	106.917	91.5865	113.083	61.5779	91.319	92.2307	68.2396	80.0428	91.4581
ENSG00000066032	0	0.699534	1.71888	0.685158	1.33667	0	0	3.76906	41.5789	38.7482	53.062	51.7814	67.7832	72.2474	51.5016	67.7285	84.0607
ENSG00000066044	3939.45	4009.03	3764.34	3549.12	3413.18	3205.88	3395.37	3318.03	3152.57	3059.34	2787.93	2836.78	2684.97	2267.34	3650.18	3876.94	2450.54
ENSG00000066056	11.2932	7.69487	5.15663	0.685158	2.67334	1.22268	6.25298	2.51271	1.48496	21.1354	3.47948	2.799	1.88287	3.07436	3.86262	0	1.34497
ENSG00000066084	2145.71	2258.1	2516.44	2395.31	2347.19	2740.04	2105.17	2295.36	830.092	820.756	921.192	710.945	699.485	979.183	643.77	656.761	790.843
ENSG00000066117	1367.42	1492.81	1192.04	1245.62	1346.03	1063.12	1277.69	1109.36	1324.58	1275.17	1283.06	1389.7	1396.15	1140.59	1636.46	1442.82	1351.02
ENSG00000066135	1327.89	1336.11	1252.2	1410.74	1328.65	1253.86	1288.11	1192.28	666.747	737.976	841.164	678.757	697.602	958.431	669.521	697.809	941.48
ENSG00000066136	447.023	518.355	382.45	483.721	524.643	412.045	548.178	432.185	521.221	556.564	588.902	577.993	609.107	564.913	643.77	527.461	622.722
ENSG00000066185	1.8822	0	0.859439	0.685158	0	0	0	3.76906	1.48496	0	7.82883	0	0	3.84295	2.57508	0	3.36243
ENSG00000066230	0	0.699534	0	0	0	0.611342	0	0	0	0	0	0	0	0	0	0	0.672486
ENSG00000066248	11.2932	10.493	31.7992	10.9625	16.04	46.462	11.4638	37.6906	939.979	1104.32	720.252	635.372	705.133	349.708	641.195	654.709	429.046
ENSG00000066279	1838.91	1755.13	1801.38	2476.16	2115.28	1928.17	1643.49	1683.51	1523.57	1590.44	909.884	955.857	929.195	513.418	1564.36	1668.58	710.145
ENSG00000066294	0	0	0	0	0	0	0	0	0	0	0	0	0	0.768589	0	4.10476	1.34497
ENSG00000066322	1460.59	1683.78	1113.83	2032.86	2008.34	1300.94	1742.5	1199.82	1192.42	993.362	1192.59	1146.19	1093	1191.31	983.681	1163.7	1195.68
ENSG00000066336	0	0	0	0	0	0.611342	0	0	1.48496	1.76128	0	5.59799	2.8243	0.768589	1.28754	0	2.68994
ENSG00000066379	48.9372	55.2632	45.5502	47.2759	60.1501	40.9599	63.5719	42.716	43.0638	42.2707	22.6166	29.3895	32.9502	32.2807	41.2013	45.1523	34.9693
ENSG00000066422	516.664	502.965	521.679	552.922	473.181	504.969	496.07	503.798	528.645	452.649	327.941	410.053	337.033	398.898	460.939	467.942	430.391
ENSG00000066427	162.81	149.001	172.747	174.715	164.41	241.48	169.873	159.557	105.432	130.335	115.693	92.3669	94.1433	129.123	86.2652	77.9904	119.702
ENSG00000066455	398.086	496.669	439.173	487.147	484.542	567.937	438.751	424.647	426.183	327.598	447.113	307.89	338.916	454.236	333.473	336.59	505.037
ENSG00000066468	108.227	111.925	204.546	104.829	90.2251	145.499	116.722	155.788	314.811	297.656	290.536	158.143	159.102	215.974	276.821	244.233	367.177
ENSG00000066557	723.706	790.473	757.165	868.095	787.298	871.163	646.141	640.74	537.555	368.107	387.092	386.262	370.925	365.848	481.54	640.342	398.112
ENSG00000066583	494.078	481.979	440.892	510.442	468.502	427.94	510.66	349.266	1427.05	1444.25	967.295	650.767	647.706	484.211	708.147	769.642	597.84
ENSG00000066629	837.58	777.882	724.507	728.322	726.48	710.991	650.31	594.255	1860.65	1770.09	1796.28	2008.28	1862.15	2354.96	1708.57	1943.6	2418.93
ENSG00000066651	230.57	229.447	196.811	223.361	201.169	181.569	172.999	213.58	242.048	248.34	173.974	226.719	258.894	243.643	271.671	287.333	223.938
ENSG00000066654	571.248	547.036	468.394	504.961	556.723	493.353	539.84	454.8	325.206	419.185	298.365	396.058	363.393	334.336	395.275	430.999	401.474
ENSG00000066697	291.741	318.288	262.129	296.673	296.072	296.501	309.522	275.141	371.24	378.675	387.962	352.674	323.853	504.195	312.872	311.961	387.352
ENSG00000066735	0.941101	0	0	0	0	0.611342	0	0	0	0	0.86987	0	0	0.768589	1.28754	0	1.34497
ENSG00000066739	317.151	335.077	324.008	375.466	334.836	400.429	268.878	309.063	298.477	366.346	404.489	299.493	259.836	429.641	269.096	233.971	381.972
ENSG00000066777	670.064	700.234	654.033	744.081	723.138	766.012	663.858	603.049	852.366	975.749	856.822	761.327	742.791	1043.74	791.837	956.408	1241.41
ENSG00000066827	123.284	144.104	125.478	125.384	114.954	116.766	127.144	125.635	100.977	98.6317	80.028	72.7739	80.9633	82.239	66.9521	106.724	86.0782
ENSG00000066855	270.096	259.527	243.221	260.36	314.117	262.266	253.246	201.016	209.379	202.547	169.625	179.136	215.588	179.85	162.23	199.081	203.763
ENSG00000066923	4.7055	5.59627	2.57832	7.53673	4.67834	4.89074	12.506	5.02541	0	3.52256	0.86987	2.799	0.941433	0	0	0	1.34497
ENSG00000066926	221.159	246.935	239.783	270.637	287.384	316.064	274.089	342.984	736.54	679.854	759.396	829.903	861.411	817.779	766.086	728.594	796.223
ENSG00000066933	317.151	301.499	247.518	291.192	316.122	289.776	299.101	281.423	227.199	317.03	213.988	223.92	209.94	189.073	236.907	246.285	203.091
ENSG00000067048	872.4	956.962	919.599	922.222	970.422	1061.29	1044.25	933.47	1523.57	1204.72	1402.23	1445.68	1313.3	1891.5	1542.47	1643.95	1753.84
ENSG00000067057	6668.64	6770.79	5649.09	6800.19	6820.35	6071.24	6737.58	5642.28	3917.32	4332.75	4361.53	5346.08	5463.14	5334.01	4545.02	4679.42	4377.88
ENSG00000067064	814.993	902.399	655.752	1001.02	977.773	744.615	771.201	756.324	2016.57	1856.39	1751.05	1153.19	1201.27	1139.82	428.751	531.566	1244.1
ENSG00000067066	411.261	405.73	357.526	447.408	410.357	411.433	419.992	409.571	619.228	625.254	601.08	526.211	481.072	620.251	466.09	428.947	606.582
ENSG00000067082	378.322	393.138	342.057	362.448	326.816	290.999	393.938	263.834	549.435	427.991	440.154	523.412	421.762	450.393	516.304	449.471	435.098
ENSG00000067113	463.022	460.993	489.021	509.757	548.034	832.648	415.823	598.024	536.07	535.429	788.102	386.262	429.294	620.251	360.511	375.585	833.21
ENSG00000067141	89.4046	89.5403	84.225	75.3673	82.8735	107.596	56.2768	64.074	400.939	413.901	401.88	383.463	339.857	332.799	347.636	400.214	365.16
ENSG00000067167	1469.06	1637.61	1689.66	1732.76	1757.72	2051.05	1512.18	1610.64	1949.75	2282.62	1931.98	1542.25	1454.51	1858.45	1430.46	1654.22	2231.31
ENSG00000067177	366.088	393.838	250.956	343.949	343.524	322.177	362.673	244.989	210.864	193.741	246.173	202.927	210.881	238.263	190.556	268.862	223.938
ENSG00000067182	1181.08	1144.44	1053.67	1122.29	1112.11	1119.37	1050.5	1194.79	907.31	868.311	1096.91	920.87	979.091	1056.81	894.84	880.47	1020.16
ENSG00000067191	7.52881	15.3897	12.8916	10.9625	7.35168	11.0042	10.4216	12.5635	4.45488	7.04512	6.95896	13.995	6.59003	6.9173	12.8754	6.15713	7.39734
ENSG00000067208	324.68	321.086	314.555	330.931	362.906	405.32	298.059	325.395	157.406	227.205	152.227	141.349	139.332	187.536	186.693	205.238	197.711
ENSG00000067221	134.577	121.019	114.305	84.9595	137.009	95.9807	139.65	111.815	245.018	262.431	267.05	348.475	404.816	315.122	276.821	211.395	299.929
ENSG00000067225	119646	113739	121572	107011	107224	105998	114417	109417	51594.9	57831.6	54173.7	61807.4	60758.2	59339.7	56026	56848.8	59737.6
ENSG00000067248	981.568	1042.31	868.033	1011.98	944.357	919.459	810.803	790.246	782.573	688.66	628.046	565.397	545.09	695.573	601.281	646.499	702.075
ENSG00000067334	1950.9	2214.03	1607.15	1872.54	2051.79	1646.96	2068.69	1458.63	1516.14	1655.6	1190.85	1220.36	1205.03	1305.06	1385.39	1594.7	1468.71
ENSG00000067365	61.1715	60.8595	91.1005	67.1454	70.8435	75.8065	81.2887	87.9447	93.5524	70.4512	124.391	86.7689	110.148	89.1563	109.441	90.3046	130.462
ENSG00000067369	3559.24	3464.09	3300.24	3320.27	3113.77	3682.12	2983.71	3138.37	1495.35	1694.35	1468.34	1491.87	1533.59	1785.43	1399.56	1668.58	1823.78
ENSG00000067445	13.1754	14.6902	18.0482	6.16642	6.01501	22.0083	9.37947	13.8199	147.011	165.56	206.159	120.357	138.391	146.032	122.316	135.457	186.951
ENSG00000067533	1319.42	1189.21	1198.06	1180.53	1170.92	976.925	1463.2	1120.67	1571.09	1858.15	1187.37	1347.72	1361.31	1405.75	1476.81	1473.61	1334.21
ENSG00000067560	6261.14	5880.98	6053.89	5334.64	5378.09	6110.98	6923.09	6521.73	8286.07	8653.17	6255.23	6530.06	7384.6	6675.97	7235.98	8517.37	6346.25
ENSG00000067596	1479.41	1522.89	1556.44	1431.98	1368.75	1491.68	1555.95	1594.31	1808.68	2007.86	1875.44	1911.71	1902.64	1989.11	1914.57	2167.31	2036.29
ENSG00000067606	18.822	16.0893	30.9398	25.3508	16.04	16.5062	18.7589	23.8707	2.96992	5.28384	12.1782	5.59799	8.4729	4.61154	3.86262	0	10.7598
ENSG00000067646	111.991	133.611	127.197	147.994	153.049	124.714	126.102	111.815	365.3	403.333	318.372	341.478	258.894	323.576	327.035	305.804	371.212
ENSG00000067704	2110.89	2151.07	1826.31	2583.73	2508.93	2137.25	2081.2	1794.07	2956.55	2918.44	2732.26	3371.39	3167.92	3547.04	3274.21	3378.21	3821.06
ENSG00000067715	91.2868	95.1366	161.574	150.05	125.647	230.476	115.68	217.349	7.42479	1.76128	15.6577	12.5955	16.9458	23.0577	14.1629	2.05238	13.4497
ENSG00000067798	169.398	189.574	159.856	253.508	233.917	96.5921	276.173	133.173	77.2179	119.767	47.8428	68.5754	81.9047	59.95	84.9777	100.567	51.7814
ENSG00000067829	1248.84	1372.49	1140.48	1314.13	1299.91	1192.73	1321.46	1331.73	1735.92	1678.5	1960.69	1950.9	2014.67	2163.58	1896.55	1678.85	2073.95
ENSG00000067836	162.81	153.897	218.297	117.847	118.295	195.63	135.481	226.144	75.7329	102.154	135.7	78.3719	117.679	116.057	92.7029	43.0999	118.358
ENSG00000067840	15.0576	12.5916	11.1727	6.85158	10.6934	9.17014	13.5481	7.53812	138.101	163.799	124.391	151.146	152.512	86.082	106.866	80.0428	71.2835
ENSG00000067842	0	0	0	0	0	0	0	0	0	1.76128	0.86987	1.3995	0	0.768589	0	0	4.03492
ENSG00000067900	940.16	904.497	892.957	1029.11	872.845	992.82	868.122	876.934	605.863	688.66	563.675	520.613	492.37	594.888	628.32	625.975	677.193
ENSG00000067955	1788.09	1657.9	1677.62	1664.93	1688.21	1577.87	2104.13	1730	1489.41	1689.07	1104.73	1469.47	1397.09	1015.31	1917.15	1834.83	1169.45
ENSG00000067992	466.786	512.758	559.495	622.808	573.431	893.783	472.1	643.253	340.056	332.882	401.88	165.141	172.282	190.61	177.681	141.614	214.523
ENSG00000068001	488.431	566.623	448.627	563.2	630.239	475.013	559.642	515.105	1009.77	961.659	1112.56	1342.12	1350.96	1239.73	990.118	944.094	1126.41
ENSG00000068024	253.156	249.034	270.723	213.769	229.907	234.755	226.149	256.296	196.015	169.083	225.296	228.118	234.417	169.09	233.045	174.452	184.934
ENSG00000068028	200.454	272.119	233.767	231.583	198.495	127.159	284.511	199.76	470.732	396.288	353.167	505.219	510.257	280.535	594.844	463.837	275.047
ENSG00000068078	111.991	135.01	158.996	105.514	94.2352	160.172	144.861	160.813	712.78	848.937	933.37	1025.83	1129.72	747.069	968.23	736.804	786.136
ENSG00000068079	119.52	128.714	201.109	143.883	153.717	244.537	152.156	238.707	445.488	491.397	626.306	789.317	895.303	1015.31	475.102	453.576	615.997
ENSG00000068097	364.206	404.331	334.322	359.708	372.931	371.085	409.57	312.832	555.375	623.493	460.161	523.412	507.432	510.343	508.578	582.875	490.242
ENSG00000068120	601.363	599.501	570.667	610.475	572.094	506.191	573.19	594.255	613.288	706.273	682.848	755.729	715.489	740.92	772.524	697.809	748.477
ENSG00000068137	147.753	134.311	179.623	109.625	130.325	163.228	143.818	197.247	409.849	383.959	551.497	537.407	607.224	534.938	549.78	467.942	410.889
ENSG00000068305	226.805	262.325	247.518	291.192	309.439	287.942	239.697	261.321	420.243	391.004	436.675	403.056	423.645	445.782	383.687	367.376	375.247
ENSG00000068308	746.293	765.29	871.471	669.399	713.113	786.798	800.381	885.729	677.141	921.149	984.692	766.925	955.555	999.935	878.102	802.48	839.262
ENSG00000068323	347.266	342.072	287.912	278.859	279.364	241.48	373.094	321.626	683.081	623.493	839.424	785.119	894.362	828.539	894.84	866.104	821.778
ENSG00000068354	122.343	105.63	85.9439	97.2924	108.939	75.8065	88.5839	90.4574	201.954	188.457	270.529	335.88	289.02	254.403	251.07	164.19	211.161
ENSG00000068366	2572.03	2635.14	2727	3476.49	3318.28	3380.11	3112.94	2758.95	2401.18	2492.21	2065.94	1887.92	1738.83	2042.91	1677.66	1822.51	2330.16
ENSG00000068383	324.68	356.063	334.322	383.003	380.282	354.579	313.691	368.111	65.3382	66.9286	58.2813	67.1759	44.2474	44.5782	54.0767	55.4142	69.9385
ENSG00000068394	611.715	522.552	535.43	520.72	567.416	505.58	618.003	630.689	672.686	681.615	735.91	796.315	808.691	680.201	780.249	669.075	689.97
ENSG00000068400	666.299	546.336	677.238	568.681	566.748	660.25	647.183	698.532	495.976	623.493	706.334	680.156	786.097	692.499	614.157	611.609	673.158
ENSG00000068438	850.755	828.948	740.836	906.463	937.673	646.189	845.194	734.966	1631.97	1592.2	1614.48	2061.46	2189.77	1679.37	1830.88	1715.79	1297.23
ENSG00000068489	1649.75	1804.8	1817.71	2082.19	2093.22	1799.18	1794.6	1840.56	956.314	910.582	565.415	661.963	670.3	379.683	1167.8	1262.21	522.521
ENSG00000068615	95.9923	97.9348	147.823	127.439	117.627	142.443	118.807	91.7138	123.252	72.2125	62.6306	90.9674	53.6617	34.5865	50.2141	43.0999	38.3317
ENSG00000068650	41.4084	41.972	34.3775	34.943	36.7584	37.2919	46.8973	33.9215	25.2443	47.5545	18.2673	39.186	39.5402	33.0493	37.3387	30.7857	20.8471
ENSG00000068654	1810.68	1772.62	1451.59	1709.47	1695.56	1334.56	1707.06	1305.35	1547.33	1729.58	1412.67	1574.44	1424.39	1522.58	1698.27	1719.89	1531.25
ENSG00000068697	2260.52	2601.57	2573.16	2650.87	2621.21	3337.32	2124.97	2652.16	2955.07	2453.46	3354.22	3209.05	3124.62	3464.8	3052.76	2824.07	3661.69
ENSG00000068724	232.452	179.78	223.454	145.939	151.712	174.233	174.041	173.377	288.082	290.611	278.358	286.897	244.773	222.891	288.409	262.704	260.252
ENSG00000068745	903.457	1014.32	1081.17	964.017	1012.53	1025.83	1032.78	1154.59	1468.62	1704.92	2003.31	1599.63	1642.8	2471.78	1188.4	1412.04	2439.78
ENSG00000068784	583.482	537.242	496.756	623.493	539.346	585.055	656.563	461.082	464.792	473.784	307.064	366.669	346.447	298.981	328.323	305.804	306.654
ENSG00000068796	1216.84	1332.61	1268.53	1340.85	1326.64	1429.32	1280.82	1223.69	1089.96	1047.96	842.904	964.254	808.691	843.911	1032.61	1122.65	1096.15
ENSG00000068831	0.941101	0.699534	0	0	0	1.22268	1.04216	0	0	0	0	1.3995	0	0	0	0	0
ENSG00000068878	1518.94	1625.72	1369.09	1694.39	1593.31	1568.7	1410.05	1446.06	779.603	908.82	837.684	792.116	862.353	822.39	861.364	861.999	927.358
ENSG00000068885	52.7016	32.8781	36.9559	42.4798	31.4117	38.5146	38.56	36.4342	44.5488	45.7933	30.4454	25.191	28.243	25.3634	32.1885	38.9952	26.8994
ENSG00000068903	99.7567	93.7376	164.153	123.328	113.617	129.605	133.397	148.25	291.052	308.224	403.619	299.493	292.786	390.443	217.594	205.238	354.4
ENSG00000068912	472.433	460.993	561.213	558.403	586.129	612.565	498.154	610.588	470.732	547.758	662.841	461.834	523.437	607.185	536.904	500.78	718.887
ENSG00000068971	33.8796	25.8828	28.3615	20.5547	18.045	36.6805	27.0962	32.6652	95.0374	103.915	112.213	78.3719	117.679	126.049	105.578	108.776	121.72
ENSG00000068976	0	0.699534	0	0.685158	0	0.611342	0	0	0	3.52256	0	2.799	0.941433	1.53718	0	2.05238	0.672486
ENSG00000068985	5.6466	2.79814	4.29719	0.685158	1.33667	1.83403	5.21082	2.51271	0	0	0	1.3995	0	0	0	0	0
ENSG00000069011	153.399	144.104	145.245	136.346	158.395	108.819	142.776	162.07	100.977	123.29	117.432	153.945	160.985	97.6108	146.78	141.614	90.7856
ENSG00000069020	74.347	104.93	147.823	118.532	109.607	155.892	94.8368	153.275	84.6427	95.1091	118.302	107.761	104.499	102.991	118.454	80.0428	111.633
ENSG00000069122	0.941101	0	0	0	0	0	0	0	0	1.76128	0	0	0.941433	0	0	0	0
ENSG00000069188	0	0	0	1.37032	0.668334	1.22268	5.21082	2.51271	4.45488	12.329	9.56857	5.59799	1.88287	3.07436	3.86262	6.15713	6.72486
ENSG00000069206	0	0	0	0	0	0	0	0	0	0	2.60961	0	0	1.53718	1.28754	2.05238	0
ENSG00000069248	1356.13	1513.09	1198.92	1432.66	1366.74	1374.91	1179.73	1040.26	1259.25	1134.26	1124.74	1118.2	1126.9	1080.64	1354.49	1416.14	1299.24
ENSG00000069275	10479.2	10348.9	10771.3	8957.75	9310.57	9178.69	10089.2	10988.1	10777.8	13556.6	6918.07	8128.29	8246.01	6916.53	9986.16	10811.9	8606.47
ENSG00000069329	1957.49	2081.81	2002.49	2254.17	2085.2	2356.11	1975.94	2047.86	2402.66	2428.8	2348.65	2166.42	2051.38	2350.35	1904.27	2241.2	2388.67
ENSG00000069345	4191.66	4279.75	3956.86	4416.53	4244.59	3993.29	3803.89	3563.02	3785.16	4036.85	3448.16	3364.39	3443.76	3571.63	3708.12	3920.04	3558.8
ENSG00000069399	49.8783	30.08	80.7872	57.5532	50.1251	61.7456	53.1503	95.4828	222.744	179.651	353.167	382.063	341.74	476.525	390.125	225.762	367.177
ENSG00000069424	171.28	165.79	187.358	162.382	205.179	239.646	220.939	247.502	29.6992	29.9418	26.966	39.186	35.7745	50.7269	42.4888	43.0999	41.6941
ENSG00000069431	2.8233	0.699534	1.71888	5.48126	6.01501	0.611342	9.37947	0	2.96992	5.28384	5.21922	0	0.941433	2.30577	3.86262	4.10476	1.34497
ENSG00000069482	1.8822	4.1972	0.859439	4.7961	2.67334	0	7.29514	1.25635	0	0	0	0	0	0	0	0	0
ENSG00000069493	2.8233	2.0986	1.71888	0.685158	1.33667	0.611342	2.08433	1.25635	0	0	0.86987	0	0.941433	2.30577	3.86262	2.05238	1.34497
ENSG00000069509	683.239	644.271	605.904	660.492	624.224	692.651	624.256	701.045	460.337	475.545	425.366	317.686	336.092	491.128	360.511	309.909	519.832
ENSG00000069535	2.8233	3.49767	6.87551	2.05547	7.35168	17.1176	8.3373	13.8199	22.2744	21.1354	38.2743	43.3845	19.7701	26.132	7.72524	10.2619	18.1571
ENSG00000069667	6.5877	4.1972	1.71888	4.7961	8.02001	6.11342	3.12649	7.53812	38.6089	38.7482	51.3223	36.387	41.4231	60.7185	21.8882	28.7333	42.3666
ENSG00000069702	11.2932	22.3851	16.3293	27.4063	24.06	17.1176	17.7168	11.3072	26.7293	28.1805	24.3563	27.99	21.653	22.2891	12.8754	16.419	11.4323
ENSG00000069812	0.941101	1.39907	3.43775	4.11095	0.668334	2.44537	3.12649	1.25635	0	0	0	0	0	0	0	0	0
ENSG00000069849	1950.9	2155.96	1935.46	2389.83	2468.16	2159.26	2070.78	1628.23	2641.74	2236.83	2493.05	1676.6	1670.1	1677.06	1731.74	2066.74	1745.1
ENSG00000069869	1915.14	2067.82	1762.71	2489.18	2377.93	1930.01	2207.3	1696.08	660.807	635.822	498.435	650.767	676.89	634.086	660.508	650.604	604.565
ENSG00000069943	110.109	127.315	146.964	163.067	165.747	192.573	131.313	143.224	112.857	82.7801	144.398	137.151	125.211	155.255	104.291	121.09	137.86
ENSG00000069956	242.804	263.025	225.173	245.972	292.062	257.375	244.908	212.324	193.045	211.354	202.68	221.121	171.341	235.188	146.78	160.086	232.008
ENSG00000069966	639.948	645.67	758.025	614.586	565.411	691.428	626.34	737.479	586.559	514.294	469.73	579.392	578.981	458.848	558.792	517.199	390.714
ENSG00000069974	317.151	306.396	361.824	242.546	261.319	418.158	284.511	331.677	219.774	230.728	192.241	239.314	215.588	227.502	303.859	256.547	206.453
ENSG00000069998	575.012	542.139	562.073	562.514	581.451	470.122	581.527	586.717	356.39	378.675	363.605	438.043	509.315	366.617	499.566	437.157	303.291
ENSG00000070010	2034.66	2239.21	1768.72	2188.39	2104.59	1884.16	2152.07	1838.04	1040.96	1009.21	895.966	901.277	873.65	975.34	963.08	929.727	902.476
ENSG00000070018	37.644	47.5683	48.1286	44.5352	47.4517	64.1909	38.56	43.9724	80.1878	54.5997	94.8158	62.9774	48.9545	59.1814	47.639	45.1523	72.6285
ENSG00000070019	0	0	0	0	0	0.611342	0	1.25635	0	0	0	0	0	0	0	0	0
ENSG00000070047	98.8156	94.4371	78.2089	74.6822	76.1901	69.693	99.0055	94.2265	47.5187	88.064	65.2402	68.5754	59.3103	35.3551	74.6773	86.1999	56.4888
ENSG00000070061	1275.19	1304.63	1045.08	1216.15	1176.94	1000.16	1125.54	920.907	641.502	769.679	576.724	596.186	584.63	544.161	681.109	796.323	544.714
ENSG00000070081	1440.83	1422.15	1420.65	1527.22	1596.65	1737.43	1588.26	1461.14	1361.71	1625.66	1015.14	890.081	979.091	1037.6	1201.28	1215.01	1306.64
ENSG00000070087	3854.75	3801.27	4464.78	3470.32	3671.16	3872.85	3799.73	4221.35	2949.13	3149.17	3196.77	3203.45	3433.41	3808.36	3678.5	3406.95	3310.65
ENSG00000070159	16.9398	11.8921	18.9076	15.0735	10.6934	26.8991	10.4216	16.3326	40.0939	40.5094	23.4865	26.5905	19.7701	21.5205	36.0511	26.6809	17.4846
ENSG00000070182	6.5877	9.09394	19.7671	17.8141	17.3767	20.7856	12.506	15.0762	41.5789	52.8384	81.7677	64.3769	56.486	56.8756	57.9393	59.519	75.3184
ENSG00000070190	0	0	0	0	0	0	0	1.25635	0	0	0	0	0	0	0	0	0.672486
ENSG00000070193	0	0	0	0	0	0	0	0	0	3.52256	0.86987	0	0	2.30577	0	0	1.34497
ENSG00000070214	540.192	557.529	529.414	671.454	676.354	766.623	557.557	633.202	479.642	396.288	427.106	375.066	353.037	426.567	432.614	513.095	478.81
ENSG00000070269	63.0537	52.465	56.7229	63.0345	57.4768	59.9116	50.0238	47.7414	105.432	86.3027	115.693	113.359	94.1433	121.437	84.9777	65.6761	117.013
ENSG00000070366	516.664	510.66	497.615	413.835	479.864	415.713	486.69	477.414	381.634	410.378	365.345	370.867	353.979	352.014	426.176	445.366	406.181
ENSG00000070367	495.96	482.678	505.35	587.18	575.436	574.05	417.907	476.158	396.484	394.527	378.393	354.073	295.61	414.27	315.447	270.914	412.906
ENSG00000070371	114.814	113.325	143.526	122.643	137.009	184.625	131.313	175.889	187.105	172.605	177.453	197.329	196.76	182.924	146.78	180.609	168.121
ENSG00000070388	0	1.39907	5.15663	2.05547	0	0.611342	2.08433	1.25635	5.93984	1.76128	4.34935	5.59799	5.6486	6.9173	2.57508	2.05238	4.7074
ENSG00000070404	1311.89	1178.02	964.29	1179.16	1281.2	721.384	1896.74	1143.28	50.4886	52.8384	51.3223	65.7764	64.9589	78.3961	34.7636	36.9428	36.9867
ENSG00000070413	596.658	565.223	707.318	550.867	558.728	640.075	611.75	665.867	344.51	341.688	449.723	474.43	564.86	481.905	511.153	410.476	434.426
ENSG00000070423	671.005	681.346	638.563	663.918	737.173	424.272	695.123	526.412	542.01	472.023	534.97	719.342	799.277	468.071	821.451	722.437	448.548
ENSG00000070444	143.047	164.39	172.747	124.014	128.989	136.329	189.674	206.042	109.887	109.199	124.391	114.759	142.156	146.801	137.767	94.4094	141.895
ENSG00000070476	269.155	240.64	257.832	254.879	259.982	272.659	219.896	296.499	436.578	477.307	514.093	466.033	514.964	485.748	495.703	355.061	449.893
ENSG00000070495	703.002	631.679	603.326	742.026	747.198	655.359	760.779	701.045	729.115	651.673	562.806	583.591	604.4	599.5	715.872	745.013	523.866
ENSG00000070501	319.974	307.095	322.289	305.58	321.469	358.858	322.028	394.495	216.804	221.921	231.385	250.51	269.25	249.023	200.856	242.181	259.58
ENSG00000070526	0	0	0	0	0	0	0	0	0	0	0	0	0	0.768589	1.28754	0	0
ENSG00000070540	72.4647	90.2399	112.586	93.1814	100.25	135.718	114.638	130.661	360.845	338.166	556.717	380.664	443.415	562.607	301.284	285.281	483.517
ENSG00000070601	0	0	0	0	0.668334	0	0	0	7.42479	3.52256	0.86987	2.799	0	1.53718	2.57508	4.10476	0.672486
ENSG00000070610	212.689	155.297	203.687	199.381	180.45	191.35	159.451	212.324	375.695	355.778	522.792	376.465	409.523	489.591	284.546	320.171	507.054
ENSG00000070614	322.798	320.387	305.101	335.727	338.846	259.821	341.829	329.164	418.758	413.901	481.908	475.829	496.135	449.625	500.853	488.466	467.378
ENSG00000070669	568.425	605.796	1714.58	1161.34	1152.21	2047.39	1129.7	1642.05	1425.56	1454.82	1747.57	2306.37	2201.07	2423.36	1918.43	2091.37	2389.34
ENSG00000070718	412.202	416.922	324.868	362.448	368.921	357.635	338.703	288.961	233.139	237.773	197.46	268.704	234.417	240.568	227.895	227.814	173.501
ENSG00000070729	0	1.39907	0	0	0	1.22268	0	1.25635	0	0	0.86987	0	1.88287	1.53718	1.28754	0	0.672486
ENSG00000070731	6.5877	4.89674	18.0482	6.85158	6.68334	30.5671	7.29514	25.1271	0	3.52256	2.60961	0	0	3.07436	1.28754	0	6.72486
ENSG00000070748	1.8822	0	0	0	0.668334	0	2.08433	7.53812	0	0	0	0	0	0	0	0	0
ENSG00000070756	4131.43	3894.31	3370.72	3851.27	3797.48	2885.54	4050.89	3217.52	2386.33	2330.17	1921.54	2054.46	1823.56	1564.85	2478.51	2009.28	2031.58
ENSG00000070759	7.52881	11.8921	17.1888	7.53673	16.04	18.9516	11.4638	2.51271	10.3947	3.52256	7.82883	5.59799	10.3558	6.9173	10.3003	16.419	8.06983
ENSG00000070761	930.749	1001.73	740.836	946.203	957.723	738.502	855.616	677.174	1458.23	1299.82	1243.91	1283.34	1182.44	1050.66	1232.18	1319.68	1158.02
ENSG00000070770	1406.95	1436.84	1235.01	1475.14	1430.24	1259.37	1303.75	1199.82	1086.99	1225.85	1099.52	1146.19	982.856	997.629	1197.41	1229.37	1131.79
ENSG00000070778	122.343	116.822	131.494	104.144	104.26	91.09	111.511	95.4828	66.8232	72.2125	48.7127	54.5804	53.6617	66.8673	59.2269	34.8904	78.6808
ENSG00000070785	1317.54	1273.85	1066.56	1286.73	1360.73	1057.62	1438.18	1104.33	1079.57	1039.15	835.945	954.458	888.713	866.969	929.604	937.937	970.397
ENSG00000070814	2083.6	1931.41	1757.55	1964.35	1897.4	1296.66	2195.84	1733.77	1339.43	1447.77	888.137	1221.76	1353.78	715.557	1574.66	1444.87	746.459
ENSG00000070831	1740.1	1881.05	1819.43	1854.72	1933.49	2014.37	1861.3	1699.85	616.258	771.44	601.08	508.018	437.766	538.012	498.278	560.299	667.778
ENSG00000070882	887.458	1001.73	794.121	956.48	1045.28	911.511	881.67	781.452	1614.15	1558.73	1296.98	934.865	964.969	936.142	1019.73	1011.82	981.157
ENSG00000070886	0	0	0.859439	0	0	0	0	0	0	0	0.86987	0	0	0	0	0	0.672486
ENSG00000070915	0	0	0	0	0	0	0	0	1.48496	0	1.73974	1.3995	0.941433	1.53718	1.28754	0	0.672486
ENSG00000070950	411.261	449.8	356.667	413.15	459.146	421.826	478.353	453.543	813.758	896.491	385.352	570.995	569.567	285.147	636.045	660.866	392.732
ENSG00000070961	684.18	692.539	765.76	906.463	844.775	974.48	797.255	762.606	1128.57	1162.44	962.076	810.31	780.448	876.96	817.588	917.413	909.873
ENSG00000070985	0.941101	0	0	0	0.668334	0	0	0	0	0	0.86987	0	0	0	1.28754	0	0
ENSG00000071051	314.328	276.316	280.177	260.36	260.65	245.76	254.288	302.781	170.77	206.07	152.227	152.545	198.642	149.875	256.221	229.866	141.895
ENSG00000071054	2878.83	2859.69	3522.84	2805.03	2653.29	3265.79	2795.08	3390.9	1832.44	1694.35	1906.75	1371.51	1414.03	1703.96	1559.21	1750.68	1977.78
ENSG00000071073	11.2932	18.8874	28.3615	19.8696	13.3667	29.3444	17.7168	30.1525	14.8496	7.04512	17.3974	8.39699	3.76573	13.066	1.28754	0	8.06983
ENSG00000071082	5435.8	5655.03	4302.35	5518.94	5644.08	3885.69	5223.32	4110.79	3952.96	4248.21	4118.83	4097.73	3972.85	3324.15	4704.67	3887.2	3611.92
ENSG00000071127	8090.64	8405.6	7837.22	7946.46	7878.33	6939.96	8822.95	7126.03	7363.91	8929.69	7646.15	8767.86	9146.96	8646.63	9458.27	9217.23	9616.55
ENSG00000071189	324.68	382.645	336.9	377.522	375.604	416.324	324.113	336.703	285.112	206.07	260.091	173.538	163.809	249.023	169.955	178.557	210.488
ENSG00000071205	249.392	250.433	217.438	230.898	205.179	216.415	241.782	209.811	175.225	190.218	113.953	107.761	99.7919	124.511	118.454	164.19	108.943
ENSG00000071242	23.5275	17.4883	32.6587	34.943	40.1001	51.9641	33.3492	32.6652	151.466	177.889	195.721	152.545	160.044	139.883	122.316	116.986	158.034
ENSG00000071243	278.566	275.616	232.048	255.564	246.615	185.237	268.878	208.555	530.13	549.519	333.16	397.458	396.343	352.014	520.166	494.623	384.662
ENSG00000071246	3.7644	0.699534	1.71888	2.05547	3.34167	4.89074	0	7.53812	4.45488	12.329	14.7878	12.5955	15.0629	6.14871	14.1629	14.3666	12.1047
ENSG00000071282	180.691	179.78	455.502	163.067	155.722	565.492	149.029	418.366	2689.26	2462.27	3700.43	2286.78	2398.77	3288.79	2429.59	2169.36	3999.27
ENSG00000071462	1349.54	1261.26	1428.39	1377.17	1442.27	1358.4	1806.07	1458.63	1572.57	1620.38	1528.36	1641.61	1748.24	1683.21	1859.21	1843.04	1623.38
ENSG00000071537	1513.29	1450.13	1321.82	1588.88	1553.88	1538.14	1406.92	1227.46	1272.61	1361.47	1493.57	1532.45	1511.94	2023.7	1282.39	1557.76	2004.68
ENSG00000071539	1465.29	1369.69	1296.89	1480.63	1483.7	1085.13	1432.97	1088	1122.63	1021.54	503.654	885.882	932.019	315.122	1148.49	1056.97	406.854
ENSG00000071553	2298.17	2221.02	2661.68	2062.32	2258.3	2403.8	2392.81	2230.03	3281.76	3226.66	4650.32	4145.31	4236.45	4822.9	2725.72	2750.19	3594.44
ENSG00000071564	822.522	861.126	776.933	667.343	651.626	506.191	732.641	763.863	571.709	722.125	595.861	709.546	811.515	462.691	870.377	648.552	474.775
ENSG00000071575	564.66	559.627	655.752	383.003	400.332	556.322	426.245	506.31	522.706	544.235	594.121	257.508	244.773	274.386	200.856	233.971	224.61
ENSG00000071626	1888.79	2111.89	1969.83	2290.48	2214.19	1661.02	2569.97	2070.47	1557.72	1611.57	1462.25	1745.17	1826.38	1175.17	1980.24	1791.73	1157.35
ENSG00000071655	916.632	803.065	738.258	764.636	808.016	500.689	890.007	755.068	1066.2	1114.89	906.404	1311.33	1332.13	724.78	1682.82	1311.47	829.848
ENSG00000071794	1262.96	1389.97	1203.21	1408	1407.51	1523.47	1170.35	1256.35	1517.63	1597.48	1144.75	1377.11	1336.84	1345.8	1430.46	1623.43	1394.06
ENSG00000071859	2824.24	2548.4	2672.85	2530.29	2632.57	2406.24	3033.74	2419.74	2346.24	2280.86	2673.11	2472.91	2592.71	2740.79	1789.68	1485.92	2242.07
ENSG00000071889	168.457	153.198	153.84	143.883	173.767	143.665	144.861	170.864	276.202	352.256	326.201	324.684	312.556	302.056	323.173	260.652	271.012
ENSG00000071894	1370.24	1424.95	1328.69	1344.28	1472.34	1217.79	1540.32	1472.45	785.543	975.749	1024.71	971.252	1060.05	782.424	1131.75	1087.76	854.729
ENSG00000071909	2.8233	0	0.859439	1.37032	0	3.05671	0	0	1.48496	0	0.86987	0	1.88287	3.84295	1.28754	0	1.34497
ENSG00000071967	189.161	187.475	320.571	211.714	259.982	385.146	249.077	293.987	3354.52	2765.21	4173.63	2803.2	2775.35	3947.47	1483.25	1643.95	2758.54
ENSG00000071994	655.006	607.895	684.113	617.327	656.304	430.996	710.755	706.07	359.36	412.139	378.393	482.827	523.437	333.568	469.952	275.019	318.086
ENSG00000072041	0	0	0	0	0.668334	0.611342	0	0	0	0	0	0	0	0	0	0	0.672486
ENSG00000072042	1412.59	1357.8	1548.71	1453.22	1446.28	1418.31	1446.52	1392.04	959.283	1014.5	922.062	775.322	656.179	845.448	477.677	545.933	957.62
ENSG00000072062	1413.53	1219.29	1410.34	1248.36	1244.44	1563.81	1287.07	1579.24	1743.34	1667.93	1611	1445.68	1414.97	1359.63	1537.32	1613.17	1550.75
ENSG00000072071	40.4673	27.2818	55.0041	23.2954	26.7334	61.1342	31.2649	56.5359	78.7028	128.573	153.097	138.55	153.454	141.42	132.617	104.671	185.606
ENSG00000072110	9279.25	9117.03	7994.5	8424.7	8559.36	7097.07	9477.43	8300.72	3394.62	3821.98	3941.38	3169.86	3420.23	3222.69	3203.4	3415.16	3229.95
ENSG00000072121	243.745	251.133	252.675	239.12	223.892	225.585	228.234	227.4	190.075	158.515	237.474	190.332	196.76	190.61	164.805	166.243	197.711
ENSG00000072133	0	0	0	0	0	0	1.04216	0	96.5223	110.961	84.3773	113.359	114.855	120.669	122.316	116.986	144.584
ENSG00000072134	291.741	323.884	335.181	227.472	251.962	331.959	304.312	361.83	243.533	234.25	259.221	205.726	220.295	185.23	178.968	201.133	211.833
ENSG00000072135	93.169	95.8362	92.8194	79.4783	74.1851	71.5271	100.048	111.815	118.797	84.5414	91.3363	151.146	188.287	91.4621	173.818	114.933	78.6808
ENSG00000072163	1.8822	1.39907	5.15663	0.685158	1.33667	4.2794	1.04216	1.25635	0	0	1.73974	2.799	0.941433	2.30577	3.86262	0	2.01746
ENSG00000072195	179.75	185.377	185.639	119.217	126.984	148.556	141.734	179.658	71.278	84.5414	123.521	141.349	138.391	132.966	108.153	106.724	111.633
ENSG00000072201	62.1126	79.0473	102.273	49.3313	50.7934	75.8065	76.0779	105.534	25.2443	31.703	32.1852	27.99	34.833	33.0493	11.5879	32.8381	22.192
ENSG00000072210	973.098	987.742	771.776	1048.98	962.402	960.419	1025.49	855.576	2583.83	2597.89	3027.15	2966.94	2801.71	2752.32	2625.29	2610.63	2603.19
ENSG00000072274	20099.1	20420.1	14386.1	22797.9	22106.5	11124.6	19444.7	12461.8	10412.5	11180.6	6039.5	9424.22	9065.06	6366.99	5768.18	6731.8	4904.44
ENSG00000072310	2773.42	2589.67	5533.93	3245.59	3161.22	4967.16	2353.2	6022.96	1152.33	1414.31	2001.57	1235.76	1361.31	2082.11	1344.19	1157.54	2147.25
ENSG00000072364	2145.71	2228.72	2418.46	2197.99	2171.42	2597.59	2077.03	2319.23	2132.4	2189.27	2260.79	1911.71	1887.57	2556.33	1878.52	1902.55	2557.46
ENSG00000072401	271.978	291.006	314.555	326.82	320.132	338.684	236.571	337.959	236.108	257.147	187.892	170.739	149.688	250.56	167.38	188.819	242.095
ENSG00000072415	361.383	379.847	328.306	383.003	344.861	370.473	398.106	324.139	326.691	290.611	280.098	278.5	238.183	302.824	305.147	291.438	406.854
ENSG00000072422	119.52	149.7	172.747	145.253	141.687	196.852	142.776	152.019	301.447	257.147	287.927	293.895	259.836	335.105	311.585	367.376	367.177
ENSG00000072501	3674.06	3268.22	3474.71	3462.1	3226.05	3230.33	3445.39	3471.3	3115.44	3365.81	1788.45	2556.88	2491.97	1616.34	3570.35	3300.22	2123.04
ENSG00000072506	2128.77	2080.41	1748.96	1778.67	1794.48	1572.98	1971.77	1540.29	2426.42	2689.47	2577.42	2530.29	2628.48	2410.3	2381.95	2536.74	2340.92
ENSG00000072518	525.134	529.547	524.258	500.165	493.231	445.669	512.744	461.082	485.582	512.532	439.284	418.45	505.55	382.757	478.965	552.09	467.378
ENSG00000072571	1305.31	1214.39	1747.24	1936.94	1787.79	2132.36	1719.57	1937.3	1444.87	1475.95	706.334	999.242	1004.51	491.128	1581.1	1479.76	648.276
ENSG00000072609	108.227	136.409	103.992	93.8666	102.924	95.9807	117.764	125.635	0	0	0	0	0.941433	0	0	0	0
ENSG00000072657	20.7042	20.986	15.4699	26.7211	30.075	15.8949	30.2227	20.1016	0	0	0	0	0	0	0	0	1.34497
ENSG00000072682	1533.99	1429.15	1834.9	1687.54	1589.97	2114.63	1596.59	1701.1	1361.71	1530.55	1971.12	1816.55	1887.57	2736.18	1655.78	1918.97	3242.73
ENSG00000072736	282.33	312.692	268.145	280.229	310.776	292.833	242.824	233.682	556.86	435.036	511.483	466.033	417.996	332.799	462.227	447.418	391.387
ENSG00000072756	272.919	260.227	206.265	215.139	211.194	220.083	196.969	201.016	389.059	383.959	348.818	340.078	288.079	390.443	301.284	379.69	434.426
ENSG00000072778	3312.67	3163.99	2980.53	2385.03	2429.4	2774.88	2656.47	3125.81	4169.76	4364.45	4661.63	5201.94	5155.29	5389.35	4888.79	5180.2	5604.5
ENSG00000072786	356.677	356.063	478.707	365.189	361.569	421.215	372.052	549.026	225.714	343.45	305.324	193.131	224.061	291.295	215.019	162.138	278.409
ENSG00000072803	806.523	797.469	733.101	763.266	759.896	844.264	582.569	587.973	726.145	627.016	684.587	554.201	536.617	710.945	592.269	677.285	757.219
ENSG00000072818	2.8233	2.0986	4.29719	2.05547	1.33667	6.11342	3.12649	10.0508	4.45488	15.8515	6.08909	1.3995	8.4729	8.45448	5.15016	6.15713	3.36243
ENSG00000072832	0.941101	0	1.71888	0	0.668334	1.83403	1.04216	1.25635	1128.57	1109.61	1391.79	857.893	937.667	1134.44	838.189	835.318	1285.79
ENSG00000072840	55.5249	61.559	61.0201	43.8501	47.4517	48.9074	60.4455	52.7668	117.312	149.709	127.871	198.729	209.94	153.718	155.792	158.033	155.344
ENSG00000072849	417.849	523.251	378.153	483.036	477.191	393.093	423.118	311.576	305.902	287.089	319.242	312.088	272.074	292.832	260.083	346.852	303.964
ENSG00000072858	0	0	0	0	0	0	0	1.25635	0	3.52256	0	2.799	0.941433	2.30577	1.28754	0	2.01746
ENSG00000072864	95.9923	120.32	115.165	85.6447	82.8735	84.3652	93.7947	75.3812	75.7329	88.064	63.5005	81.1709	67.7832	41.5038	113.304	116.986	62.5412
ENSG00000072952	0	0	0	0	0.668334	0	0	0	0	0	0	0	0.941433	0	0	0	0
ENSG00000072954	14.1165	11.8921	29.2209	13.7032	18.045	32.4011	26.0541	25.1271	34.1541	33.4643	58.2813	26.5905	38.5988	36.8923	16.738	30.7857	28.9169
ENSG00000072958	2226.64	2146.17	1925.14	2076.71	2083.87	1527.74	2134.35	1663.41	1452.29	1544.64	1316.98	1466.67	1541.13	1280.47	1646.76	1512.6	1204.42
ENSG00000073008	895.928	1017.12	903.27	1123.66	1191.64	775.793	1159.93	1031.47	497.461	537.19	639.354	778.121	802.101	638.698	710.722	593.137	568.923
ENSG00000073050	635.243	600.9	593.872	548.126	487.884	497.021	604.455	540.232	482.612	614.687	460.161	506.618	600.634	348.939	672.096	568.509	390.042
ENSG00000073060	564.66	528.848	938.507	817.393	858.81	1218.41	806.634	1170.92	619.228	588.267	1069.07	464.633	452.829	657.144	265.233	236.023	609.945
ENSG00000073067	0	1.39907	0.859439	0	0	0	1.04216	1.25635	0	0	0	0	0	0	0	0	0
ENSG00000073111	5085.71	4998.17	4940.05	4173.29	4161.72	4103.33	4825.21	4531.67	5748.28	6627.69	3181.98	6148	5808.64	1926.08	6709.37	6678.44	2675.15
ENSG00000073146	5.6466	9.79348	33.5181	17.1289	20.05	33.0125	17.7168	33.9215	50.4886	75.735	66.98	53.1809	67.7832	90.6935	48.9265	57.4666	85.4057
ENSG00000073150	41.4084	37.7748	59.3013	45.2204	56.8084	34.8465	65.6563	77.8939	19.3045	31.703	49.5826	88.1684	80.9633	74.5532	83.6901	53.3618	64.5586
ENSG00000073169	475.256	435.11	474.41	356.967	396.322	349.688	439.793	464.851	200.469	320.553	282.708	333.081	333.267	305.13	265.233	264.757	286.479
ENSG00000073282	0	0	0	0.685158	2.005	0.611342	0	1.25635	0	0	0	0	0	1.53718	0	0	0
ENSG00000073331	82.8169	95.8362	103.992	87.015	75.5218	128.993	75.0357	97.9955	123.252	144.425	186.152	142.749	136.508	181.387	151.93	147.771	168.121
ENSG00000073350	168.457	155.297	262.988	161.012	169.757	245.76	212.601	280.167	22.2744	28.1805	62.6306	64.3769	56.486	73.016	48.9265	16.419	63.8862
ENSG00000073417	323.739	327.382	207.125	361.763	284.042	245.148	263.667	256.296	26.7293	17.6128	23.4865	47.5829	16.0044	24.5949	24.4633	24.6285	25.5545
ENSG00000073464	78.1114	83.2445	134.932	108.94	137.009	157.115	113.596	103.021	83.1577	86.3027	136.57	104.962	117.679	149.106	61.8019	94.4094	114.323
ENSG00000073536	500.666	482.678	314.555	483.036	505.261	273.27	613.834	335.446	335.601	371.63	267.05	464.633	385.988	251.329	507.291	478.204	251.51
ENSG00000073578	1073.8	1032.51	1049.37	1122.97	1009.19	1025.22	1017.15	983.724	2527.4	2620.78	3079.34	3312.61	3277.13	3210.4	3088.81	3072.41	2878.24
ENSG00000073584	717.119	670.154	662.627	746.822	745.861	664.529	805.592	757.581	870.186	757.35	707.204	751.531	812.457	896.944	1048.06	1091.87	948.205
ENSG00000073598	0	0	0.859439	0	0	0	0	0	0	0	0	0	0	0	0	0	0.672486
ENSG00000073605	0.941101	2.0986	0.859439	0.685158	0	1.83403	0	3.76906	0	3.52256	1.73974	2.799	0	1.53718	0	2.05238	0.672486
ENSG00000073614	835.697	771.586	835.374	764.636	697.741	953.694	673.237	846.782	1128.57	986.317	1090.82	859.292	815.281	1166.72	939.904	974.88	1209.13
ENSG00000073670	6.5877	4.1972	7.73495	2.74063	5.34668	7.33611	5.21082	11.3072	2.96992	5.28384	2.60961	2.799	5.6486	2.30577	0	0	1.34497
ENSG00000073711	237.157	275.616	265.567	299.414	271.344	305.671	236.571	234.938	240.563	243.057	273.139	244.912	216.53	275.155	195.706	203.185	282.444
ENSG00000073712	1211.2	1260.56	1135.32	1081.86	1053.96	1315.61	1080.72	1057.85	561.314	582.984	454.072	473.03	401.992	480.368	566.518	642.394	581.7
ENSG00000073734	0	0	0.859439	2.05547	0	0.611342	1.04216	0	0	0	1.73974	0	0	0.768589	0	0	1.34497
ENSG00000073737	2.8233	1.39907	0.859439	8.90705	10.6934	3.66805	5.21082	3.76906	5.93984	7.04512	9.56857	4.1985	6.59003	14.6032	5.15016	4.10476	8.74232
ENSG00000073754	0	0	0	0	0	0	0	0	0	1.76128	0	0	0	0.768589	0	0	0
ENSG00000073756	16.9398	18.1879	20.6265	18.4993	16.04	26.8991	22.9276	22.6144	8.90975	19.3741	6.08909	19.593	24.4773	17.6776	2.57508	2.05238	22.192
ENSG00000073792	565.601	526.749	451.205	524.831	501.919	464.62	526.292	528.925	152.951	151.47	136.57	120.357	157.219	147.569	141.629	151.876	126.427
ENSG00000073803	32.9385	35.6762	31.7992	28.0915	30.7434	42.794	18.7589	62.8176	34.1541	35.2256	36.5345	26.5905	19.7701	29.2064	29.6134	14.3666	35.6417
ENSG00000073849	0.941101	4.1972	16.3293	10.9625	10.6934	26.8991	2.08433	12.5635	57.9134	40.5094	75.6787	26.5905	42.3645	56.107	47.639	20.5238	65.2311
ENSG00000073910	35.7618	40.573	87.6627	47.961	31.4117	92.3127	23.9697	74.1248	142.556	167.322	220.947	173.538	159.102	245.949	81.115	110.828	193.676
ENSG00000073921	1359.89	1494.9	1314.94	1656.71	1572.59	1684.25	1392.33	1436.01	2022.51	1798.27	1984.17	1852.94	1754.83	2229.68	2000.84	2005.17	2425.66
ENSG00000073969	106.344	110.526	90.2411	95.2369	88.8885	114.321	92.7525	81.6629	145.526	112.722	120.042	117.558	115.796	147.569	114.591	147.771	155.344
ENSG00000074047	50.8194	54.5636	87.6627	45.9056	53.4668	75.1951	61.4876	94.2265	43.0638	49.3158	32.1852	34.9875	45.1888	19.9833	51.5016	57.4666	31.6068
ENSG00000074054	1180.14	1143.04	1027.03	1067.48	1067.33	1148.71	1027.57	1059.11	945.919	1097.28	870.739	915.272	882.123	954.588	1090.55	1215.01	1077.32
ENSG00000074071	1914.2	1939.81	1974.99	1784.84	1895.4	1456.83	2030.13	2057.91	1513.17	1470.67	1522.27	2240.6	2242.49	1398.83	2188.82	1582.38	1219.22
ENSG00000074181	4.7055	2.79814	11.1727	0.685158	2.67334	14.6722	3.12649	15.0762	0	5.28384	2.60961	1.3995	2.8243	0	3.86262	0	0.672486
ENSG00000074201	1382.48	1167.52	1247.05	998.275	936.337	895.617	947.326	1123.18	1755.22	1754.23	1335.25	1287.54	1276.58	1290.46	1663.5	1765.05	1573.62
ENSG00000074211	20.7042	22.3851	12.8916	4.11095	6.01501	9.78148	28.1384	7.53812	31.1841	118.006	30.4454	55.9799	29.1844	29.975	27.0383	36.9428	32.9518
ENSG00000074219	140.224	167.888	183.06	137.032	133.667	169.342	158.409	234.938	374.21	424.468	391.441	572.395	615.697	401.204	460.939	357.114	399.457
ENSG00000074266	536.427	530.247	507.069	617.327	521.969	530.034	487.732	472.389	671.201	503.726	410.578	568.196	491.428	381.989	699.134	543.88	420.304
ENSG00000074276	0	0	0	0	0	0	1.04216	0	0	0	1.73974	0	0.941433	0	1.28754	0	0.672486
ENSG00000074317	0	0	0	0.685158	0.668334	1.83403	0	1.25635	0	0	0	0	0.941433	0	0	0	0
ENSG00000074319	898.751	909.394	777.792	877.687	916.955	864.438	947.326	747.53	1086.99	1220.57	1127.35	1171.38	1196.56	1383.46	1115.01	1245.79	1273.02
ENSG00000074356	1075.68	1031.81	947.961	987.997	1057.97	976.314	1229.75	1035.23	700.901	618.209	506.264	540.206	512.14	492.666	538.192	609.556	496.295
ENSG00000074370	17.8809	15.3897	39.5342	6.85158	17.3767	56.8548	15.6324	42.716	0	1.76128	0	0	0.941433	0	0	0	0
ENSG00000074410	0.941101	4.1972	5.15663	12.3328	8.68835	4.89074	7.29514	7.53812	0	3.52256	0	0	0	2.30577	0	0	0
ENSG00000074416	5.6466	11.1925	16.3293	10.9625	17.3767	14.6722	19.8011	13.8199	4.45488	1.76128	2.60961	0	0	0	0	0	0.672486
ENSG00000074527	332.209	335.077	393.623	288.451	281.369	344.186	254.288	297.756	433.608	422.707	440.154	522.013	638.292	672.516	507.291	574.666	657.019
ENSG00000074582	589.129	616.289	463.237	509.072	486.547	358.247	577.358	368.111	237.593	271.237	248.783	202.927	220.295	163.709	163.518	186.766	150.637
ENSG00000074590	447.023	421.819	476.129	426.168	437.091	499.467	439.793	510.079	743.964	722.125	781.143	682.955	719.255	711.714	903.853	886.627	858.764
ENSG00000074603	521.37	619.088	513.085	613.216	604.843	547.151	549.22	389.469	469.247	433.275	433.195	377.865	338.916	474.22	432.614	433.052	451.238
ENSG00000074621	19.7631	13.9907	16.3293	13.7032	16.7084	14.6722	12.506	17.5889	31.1841	24.6579	48.7127	36.387	54.6031	46.1154	32.1885	41.0476	63.2137
ENSG00000074657	257.862	251.832	246.659	225.417	204.51	288.554	205.306	250.014	46.0337	44.032	55.6717	57.3794	38.5988	43.041	56.6518	51.3095	48.419
ENSG00000074695	1950.9	1871.95	1758.41	1973.25	1954.21	2007.04	2156.24	2106.9	1985.39	2078.31	1989.39	2041.87	2146.47	2142.06	2202.98	1943.6	2406.83
ENSG00000074696	4291.42	4830.28	4228.44	4347.32	4343.51	4408.39	3927.91	3790.42	2665.5	2344.26	2045.93	2137.03	2084.33	2149.74	2338.17	2678.35	2297.21
ENSG00000074706	10.3521	11.1925	18.9076	19.1844	14.035	34.2352	15.6324	35.1779	0	1.76128	4.34935	1.3995	0.941433	2.30577	0	2.05238	2.68994
ENSG00000074755	661.594	721.22	588.715	631.03	680.364	587.5	623.213	586.717	509.341	530.145	519.312	519.214	465.068	569.525	502.141	558.247	550.766
ENSG00000074771	0	0	0	0	0	1.83403	0	0	0	0	0	0	0	0.768589	0	0	0
ENSG00000074800	71918	74843.8	64925.4	72712.3	71074.7	64197.1	65058.1	63930.8	15167.4	16637	13645.6	15512	14656.2	11828.6	16082.7	18851.1	12341.5
ENSG00000074803	0	0	0	0	0	1.22268	0	0	0	7.04512	0	2.799	0	0.768589	0	0	0
ENSG00000074842	2042.19	2009.06	2103.91	2006.14	2103.92	1667.13	2687.74	2368.23	1649.79	1877.52	1938.94	1766.17	2018.43	2008.32	1999.55	1687.05	1825.8
ENSG00000074855	184.456	146.902	193.374	163.753	157.059	174.233	165.704	262.578	239.078	262.431	347.078	403.056	555.446	385.832	256.221	227.814	295.221
ENSG00000074935	104.462	99.3338	86.8033	141.142	124.979	134.495	121.933	125.635	87.6126	77.4963	58.2813	120.357	88.4947	87.6192	72.1023	102.619	52.4539
ENSG00000074964	95.0512	85.3431	97.1166	74.6822	78.1951	89.8673	76.0779	111.815	130.676	105.677	212.248	135.751	139.332	139.115	99.1406	104.671	148.619
ENSG00000074966	74.347	53.8641	49.8474	78.108	77.5268	23.8424	103.174	46.4851	108.402	66.9286	94.8158	83.9699	69.6661	84.5448	112.016	82.0951	110.96
ENSG00000075073	0	0	0	0	0	0	0	0	0	3.52256	0.86987	1.3995	4.70717	0	0	0	0
ENSG00000075089	494.078	572.219	451.205	559.089	529.321	657.193	565.895	423.391	559.83	464.978	408.839	443.641	417.996	600.268	459.652	443.314	548.748
ENSG00000075131	866.754	861.126	607.623	779.024	787.966	533.091	767.032	512.592	341.541	357.54	180.933	277.101	275.84	187.536	278.109	381.742	167.449
ENSG00000075142	1454.94	1517.99	1468.78	1567.64	1442.93	1419.54	1426.72	1575.47	3422.83	2964.23	3738.7	3459.56	3265.83	3676.16	3220.14	3068.31	3699.34
ENSG00000075151	1163.2	1042.31	1241.89	1270.28	1200.33	1486.17	1124.49	1363.14	620.713	607.641	673.279	607.382	570.509	643.309	601.281	628.028	769.996
ENSG00000075188	1329.78	1355.7	1231.58	1331.95	1363.4	1278.32	1301.66	1116.9	1113.72	1158.92	808.109	960.056	922.605	888.489	1058.36	1163.7	917.271
ENSG00000075213	2056.3	2145.47	2052.34	1991.07	1843.27	1824.86	1771.68	1737.54	3149.6	3263.65	2668.76	3669.48	3312.9	4294.88	4387.94	4911.34	5361.73
ENSG00000075218	1068.15	1018.52	1138.76	1360.72	1257.14	944.524	1436.1	1055.34	498.946	512.532	311.413	494.023	533.793	146.801	678.534	630.08	180.899
ENSG00000075223	4033.56	3922.29	2951.31	2970.84	2761.56	3642.38	3014.98	3010.22	2013.6	2309.04	2047.67	2507.9	2218.02	2825.33	2510.7	2705.03	3466.66
ENSG00000075234	444.2	533.045	443.47	424.113	419.046	379.644	374.137	449.774	193.045	183.173	230.515	211.324	188.287	199.065	199.569	201.133	225.283
ENSG00000075239	1379.65	1338.91	1381.98	1670.41	1579.27	1548.53	1536.15	1379.48	4950.85	4792.44	4362.4	4705.11	5150.58	5771.34	4006.83	3743.54	4864.09
ENSG00000075240	95.0512	83.2445	172.747	81.5337	92.2302	210.913	119.849	188.453	109.887	125.051	127.871	113.359	124.269	105.297	103.003	98.5142	110.288
ENSG00000075275	22.5864	18.1879	41.2531	29.4618	34.7534	49.5187	30.2227	54.0232	147.011	206.07	222.687	239.314	285.254	219.048	198.281	133.405	178.881
ENSG00000075292	1302.48	1291.34	1368.23	1476.51	1319.96	1598.66	1226.63	1419.68	720.205	841.892	594.991	529.01	591.22	712.482	650.208	769.642	802.948
ENSG00000075303	100.698	128.714	120.321	123.328	115.622	128.382	111.511	105.534	239.078	209.592	124.391	179.136	215.588	120.669	185.406	209.343	114.995
ENSG00000075336	297.388	318.288	229.47	281.6	293.399	276.938	316.818	315.345	457.367	482.591	305.324	405.855	394.461	250.56	397.85	437.157	310.016
ENSG00000075340	798.994	781.379	989.214	960.591	986.462	1001.99	1102.61	1169.66	923.644	1028.59	1011.66	1030.03	1089.24	887.721	1115.01	1112.39	864.817
ENSG00000075391	735.941	766.689	550.041	750.248	669.003	483.572	635.719	506.31	914.735	864.788	855.952	988.046	860.47	1235.89	862.652	927.675	1088.08
ENSG00000075399	69.6414	74.8501	76.49	53.4423	53.4668	69.693	66.6984	86.6884	103.947	170.844	213.118	149.746	201.467	207.519	142.917	153.928	177.536
ENSG00000075407	32.9385	33.5776	49.8474	38.3688	29.4067	34.8465	31.2649	36.4342	65.3382	59.8835	45.2332	37.7865	29.1844	40.7352	28.3259	45.1523	39.6767
ENSG00000075413	682.298	738.708	585.278	672.14	718.46	645.578	636.762	644.509	402.424	427.991	390.571	359.671	375.632	438.096	423.601	449.471	487.552
ENSG00000075415	9316.9	9734.71	8786.9	10530.2	10963.4	8465.26	9497.23	7670.03	18596.1	16591.3	18637.8	20116.4	18868.2	18294.7	18384.8	20509.4	19436.2
ENSG00000075420	2418.63	2279.78	2514.72	2411.75	2318.45	2867.81	2359.46	2620.75	1554.75	1599.24	1858.04	1479.27	1412.15	2092.87	1586.25	1719.89	2233.33
ENSG00000075426	1005.1	953.465	1107.82	781.765	737.173	791.688	961.916	1023.93	975.618	981.033	1157.8	1307.13	1277.52	1283.54	1590.11	1256.06	1433.74
ENSG00000075461	219.276	241.339	246.659	184.307	200.5	188.905	184.463	207.298	40.0939	44.032	28.7057	15.3945	25.4187	13.8346	33.476	30.7857	26.8994
ENSG00000075539	1068.15	1137.44	1014.14	1183.27	1072.68	1179.28	795.17	899.549	414.304	470.262	375.784	403.056	439.649	453.468	517.591	582.875	540.006
ENSG00000075568	537.368	592.505	544.884	625.549	610.189	597.281	550.262	549.026	625.168	693.944	766.355	639.571	618.522	833.919	629.607	609.556	801.603
ENSG00000075618	18440.9	18736.3	21750.7	18885.7	19353	18846.5	20070	22296.5	5956.17	6208.51	9637.29	6843.55	7406.25	6838.14	7519.24	6976.03	7524.44
ENSG00000075624	168956	177293	167895	154651	165966	114548	166315	138788	110202	116886	135326	119369	123301	120343	134334	117248	121595
ENSG00000075643	186.338	192.372	272.442	254.879	255.972	286.72	229.276	281.423	2.96992	0	6.08909	8.39699	4.70717	8.45448	5.15016	0	5.37989
ENSG00000075651	135.518	114.024	163.293	174.03	139.014	278.161	106.301	174.633	127.706	116.244	199.2	138.55	153.454	217.511	93.9904	123.143	205.781
ENSG00000075673	0.941101	0	0.859439	0.685158	0	1.83403	0	0	4.45488	0	2.60961	1.3995	6.59003	3.07436	0	0	2.68994
ENSG00000075702	505.371	515.557	421.125	548.811	536.004	377.198	512.744	419.622	383.119	427.991	267.05	473.03	500.842	143.726	565.23	461.785	140.55
ENSG00000075711	2081.71	1999.27	2314.47	2194.56	1999.66	2672.18	1797.73	2217.46	2916.46	3217.86	2919.28	3042.51	2996.58	3732.27	2849.33	3209.92	3621.34
ENSG00000075785	2876	2732.38	2938.42	2953.71	2997.48	2913.05	3304.7	3036.61	5957.66	5607.91	7052.9	5639.98	6067.54	7363.85	4628.71	4903.13	5750.43
ENSG00000075790	700.179	681.346	707.318	894.131	843.438	870.552	785.791	748.786	1081.05	1030.35	820.287	860.692	825.637	928.456	888.403	968.723	1015.45
ENSG00000075826	1.8822	2.0986	4.29719	2.05547	2.67334	4.2794	2.08433	6.28176	4.45488	0	0	1.3995	0.941433	0	5.15016	2.05238	0.672486
ENSG00000075856	1621.52	1594.24	1559.02	1468.98	1440.93	1347.4	1508.01	1418.42	1575.54	1553.45	1409.19	1416.29	1407.44	1190.54	1671.23	1574.17	1324.12
ENSG00000075884	0.941101	0	1.71888	0	0	3.05671	0	1.25635	0	0	0	0	0	0	0	4.10476	0.672486
ENSG00000075886	1.8822	1.39907	0.859439	0	1.33667	1.22268	1.04216	0	1.48496	7.04512	0	1.3995	1.88287	0.768589	0	0	0.672486
ENSG00000075891	0	0	0	0	0	0	0	0	10.3947	12.329	14.7878	23.7915	25.4187	23.8263	20.6006	24.6285	24.882
ENSG00000075914	702.061	710.727	675.519	598.143	552.713	547.151	635.719	581.691	1256.28	1134.26	1133.44	1153.19	1167.38	1093.7	1278.53	1325.84	1101.53
ENSG00000075945	1035.21	1063.29	1004.68	998.275	939.678	1058.84	883.754	787.733	901.37	817.234	899.445	677.357	709.841	1039.13	790.55	792.218	1133.81
ENSG00000075975	528.899	570.12	525.976	496.054	603.506	498.855	536.714	600.537	833.062	794.337	761.136	828.503	911.307	724.011	914.154	816.847	724.267
ENSG00000076003	3651.47	3569.02	3376.73	2944.81	2947.35	3211.99	3087.93	3144.65	3602.51	3818.45	1692.77	2892.76	2840.3	1101.39	3426.14	3409	1525.87
ENSG00000076043	787.701	731.013	634.266	887.279	830.74	720.773	960.874	731.197	937.009	989.839	1044.71	1062.22	1295.41	1275.09	1030.03	1032.35	1132.47
ENSG00000076053	140.224	128.015	113.446	117.847	108.27	133.884	103.174	72.8685	111.372	81.0189	91.3363	81.1709	58.3689	111.445	87.5527	80.0428	102.89
ENSG00000076067	30.1152	39.8734	55.8635	56.1829	46.1151	53.1868	53.1503	61.5613	46.0337	42.2707	58.2813	37.7865	26.3601	39.198	38.6262	59.519	50.4364
ENSG00000076108	961.805	935.277	1056.25	839.318	880.865	1081.46	847.279	1154.59	972.648	975.749	1093.43	1021.63	950.848	1085.25	941.192	985.142	1092.12
ENSG00000076201	714.295	721.919	675.519	720.101	700.414	545.317	740.978	649.534	1076.6	1210	1369.17	1307.13	1334.95	1338.11	1108.57	1007.72	1138.52
ENSG00000076242	1133.09	1087.08	989.214	1009.24	989.135	974.48	986.928	942.265	1496.84	1595.72	1090.82	1272.14	1350.96	1040.67	1519.3	1621.38	1241.41
ENSG00000076248	1326.01	1275.95	972.885	897.556	1007.18	813.697	1266.23	998.801	1544.36	1629.18	865.52	1321.13	1482.76	745.532	1748.48	1623.43	772.014
ENSG00000076258	23.5275	22.3851	33.5181	31.5172	24.06	37.9032	28.1384	22.6144	53.4585	47.5545	66.1101	46.1834	56.486	72.2474	25.7508	43.0999	68.5936
ENSG00000076321	487.49	504.364	500.193	446.038	463.824	497.021	506.491	464.851	386.089	383.959	376.654	323.284	304.083	401.972	289.697	379.69	397.439
ENSG00000076351	90.3457	106.329	115.165	94.5517	100.25	121.657	83.373	123.123	84.6427	88.064	112.213	151.146	114.855	110.677	109.441	86.1999	108.943
ENSG00000076356	79.9936	95.1366	101.414	100.718	85.5468	77.0291	83.373	97.9955	302.932	378.675	388.832	232.317	233.475	295.907	199.569	170.347	279.082
ENSG00000076382	2298.17	2418.99	2024.84	2770.78	2730.81	2027.82	2494.94	1908.4	1556.24	1581.63	846.383	1496.06	1521.36	502.657	1964.79	2111.9	677.193
ENSG00000076513	817.816	853.431	577.543	718.045	782.62	467.677	1015.07	468.62	536.07	575.938	494.956	543.005	566.743	548.773	563.943	689.599	648.276
ENSG00000076554	193.867	238.541	243.221	228.157	246.615	232.921	239.697	291.474	218.289	285.327	242.694	194.53	215.588	165.247	236.907	194.976	176.191
ENSG00000076555	86.5813	66.4557	54.1446	73.3119	54.1351	67.859	57.319	84.1756	120.282	121.528	110.473	135.751	124.269	77.6275	121.029	116.986	86.7507
ENSG00000076604	530.781	500.866	573.246	530.997	575.436	475.013	471.058	481.183	392.029	346.972	620.217	572.395	572.391	543.393	408.15	418.685	462.67
ENSG00000076641	71.5236	60.8595	76.49	49.3313	71.5118	75.1951	69.8249	87.9447	32.6691	54.5997	40.014	41.985	46.1302	54.5698	15.4505	30.7857	30.9343
ENSG00000076650	193.867	188.874	214	195.27	192.48	180.346	214.686	199.76	155.921	133.857	127.871	165.141	134.625	113.751	149.355	125.195	120.375
ENSG00000076662	37.644	58.0613	72.1928	62.3493	72.8485	63.5796	61.4876	62.8176	38.6089	47.5545	36.5345	43.3845	63.076	40.7352	48.9265	47.2047	41.6941
ENSG00000076685	924.161	954.164	1108.68	933.185	926.98	1096.14	862.911	992.519	758.814	704.512	775.054	524.812	498.96	793.953	520.166	597.242	733.682
ENSG00000076706	2845.89	2649.14	3711.92	3346.31	3244.76	3904.64	3873.72	4044.2	4.45488	1.76128	4.34935	1.3995	1.88287	1.53718	0	10.2619	3.36243
ENSG00000076716	3077.4	3031.78	3735.98	3168.17	3028.89	3399.06	2414.69	2890.87	4737.02	5252.14	4003.14	3006.12	2926.92	2988.27	3951.46	4285.37	4303.91
ENSG00000076770	85.6402	81.8455	74.7712	71.9415	75.5218	53.7981	66.6984	43.9724	90.5825	88.064	80.8979	116.158	97.9091	45.3468	92.7029	94.4094	70.611
ENSG00000076826	1.8822	0.699534	0	0	0	0.611342	3.12649	3.76906	11.8797	21.1354	20.8769	37.7865	28.243	18.4461	19.3131	10.2619	20.1746
ENSG00000076864	2.8233	2.79814	7.73495	9.59221	3.34167	14.0609	6.25298	16.3326	17.8195	14.0902	9.56857	16.794	18.8287	8.45448	7.72524	16.419	1.34497
ENSG00000076924	1310.95	1178.71	1123.29	1154.49	1174.26	932.297	1276.65	1080.46	871.671	903.536	950.767	1016.04	992.271	856.977	1094.41	921.518	870.197
ENSG00000076928	1254.49	1112.26	1310.64	1081.18	1134.16	1108.36	1265.19	1289.02	801.878	1049.72	922.062	1154.59	1169.26	876.192	1245.05	1052.87	901.804
ENSG00000076944	16.9398	13.9907	26.6426	17.1289	19.3817	22.0083	21.8854	33.9215	1.48496	5.28384	0	1.3995	0.941433	0.768589	0	0	1.34497
ENSG00000076984	486.549	420.42	370.418	417.261	437.091	316.675	488.774	409.571	396.484	445.604	438.414	475.829	500.842	404.278	477.677	441.261	427.701
ENSG00000077044	591.011	637.275	312.836	541.274	552.713	309.339	740.978	453.543	172.255	154.993	178.323	202.927	186.404	208.288	159.655	180.609	202.418
ENSG00000077063	0	4.89674	5.15663	1.37032	0.668334	5.50208	3.12649	3.76906	228.684	204.308	240.954	244.912	199.584	338.179	230.47	188.819	317.413
ENSG00000077080	0	0	0.859439	0	1.33667	1.22268	2.08433	0	1.48496	3.52256	0	2.799	0.941433	0.768589	0	0	1.34497
ENSG00000077092	612.657	608.595	489.88	493.999	426.397	416.935	438.751	439.724	114.342	103.915	101.775	83.9699	106.382	86.8506	119.741	155.981	139.205
ENSG00000077097	1490.7	1483.01	1420.65	1596.42	1504.42	1769.22	1353.77	1605.62	1844.32	1812.36	1452.68	1412.09	1277.52	1574.07	1654.49	1687.05	1802.93
ENSG00000077147	2375.34	2477.75	2477.76	2909.86	2918.62	2939.95	2749.23	2611.96	1682.46	1588.67	1648.4	1454.08	1494.05	1675.52	1424.02	1405.88	1847.99
ENSG00000077150	181.632	187.475	257.832	204.862	223.892	257.375	205.306	307.806	350.45	410.378	371.434	551.402	645.823	527.252	656.646	504.885	450.566
ENSG00000077152	2072.3	2171.35	1900.22	2376.81	2387.29	1808.96	2248.99	1756.38	1973.51	1935.65	994.261	1733.98	1661.63	605.648	2169.51	2337.66	700.058
ENSG00000077157	31.9974	27.2818	30.0804	36.3133	35.4217	27.5104	42.7287	20.1016	77.2179	79.2576	58.2813	47.5829	55.5446	53.0327	64.377	32.8381	47.7465
ENSG00000077232	1073.8	1115.06	1086.33	1139.42	1126.81	1365.13	1019.24	1135.74	1138.96	1340.33	1205.64	1030.03	1193.74	1460.32	951.492	1091.87	1496.28
ENSG00000077235	2437.45	2455.36	2833.57	2214.43	2219.54	2505.28	2307.35	2731.31	1496.84	1646.8	1764.1	1594.03	1560.9	1772.37	1657.06	1641.9	1718.87
ENSG00000077238	9.41101	8.39441	16.3293	13.018	12.6984	18.9516	10.4216	25.1271	118.797	188.457	168.755	167.94	170.399	193.684	113.304	139.562	135.842
ENSG00000077254	1411.65	1529.88	1597.7	1661.51	1608.01	1816.3	1524.68	1413.4	951.859	982.794	876.829	902.676	755.971	1070.64	821.451	884.575	1192.99
ENSG00000077264	20.7042	22.3851	24.0643	26.7211	24.7284	33.0125	22.9276	26.3834	35.639	26.4192	37.4044	9.79649	10.3558	7.68589	15.4505	12.3143	32.2793
ENSG00000077274	0	1.39907	0.859439	0	0	0	1.04216	1.25635	0	1.76128	0	4.1985	0.941433	2.30577	1.28754	4.10476	2.68994
ENSG00000077279	0	0	0	0	0	0	0	0	0	0	0.86987	0	0	0	1.28754	0	0
ENSG00000077312	2246.41	2529.51	1870.14	1902.68	2127.31	1551.59	2129.14	1830.51	1115.2	1185.34	1052.54	1147.59	1359.43	789.341	1527.02	1510.55	866.162
ENSG00000077327	0	0	0	0	0	0	0	0	0	0	0	0	0.941433	0	0	0	0.672486
ENSG00000077348	511.959	464.491	391.045	414.52	431.076	235.978	470.016	345.497	169.285	193.741	179.193	243.513	275.84	148.338	305.147	281.176	181.571
ENSG00000077380	716.178	828.948	697.864	634.456	670.339	640.075	608.623	538.975	585.074	540.713	509.744	470.231	474.482	653.301	542.054	578.771	696.023
ENSG00000077454	175.986	138.508	160.715	175.4	170.425	146.111	171.957	146.993	253.928	287.089	334.03	426.847	395.402	322.807	399.137	291.438	290.514
ENSG00000077458	143.988	142.705	133.213	178.826	153.049	147.334	165.704	144.481	108.402	121.528	78.2883	107.761	78.139	67.6358	106.866	102.619	80.6983
ENSG00000077463	233.393	236.442	247.518	218.565	248.62	190.127	307.438	207.298	242.048	304.701	319.242	403.056	415.172	358.931	372.099	303.752	316.741
ENSG00000077498	0	0	0	0	0	0	0	0	0	0	0	1.3995	0	0.768589	0	0	0
ENSG00000077514	501.607	485.477	433.157	473.444	472.512	440.778	478.353	413.34	617.743	641.106	268.79	519.214	520.613	206.75	609.007	586.98	326.156
ENSG00000077522	1.8822	0.699534	0.859439	1.37032	0	1.22268	0	1.25635	0	1.76128	0	1.3995	0	0	0	0	0
ENSG00000077549	6475.71	6488.18	7226.16	5816.99	5959.54	6930.18	6297.79	6828.28	2490.28	2442.89	2599.17	2437.93	2331.93	2798.43	2269.93	2524.43	2967.01
ENSG00000077585	45.1728	68.5543	75.6306	63.7197	82.2051	85.5879	52.1082	70.3558	89.0975	91.5865	120.042	82.5704	98.8505	126.817	52.7892	69.7809	103.563
ENSG00000077616	0	0	0	0	0	0	0	0	2.96992	0	1.73974	2.799	1.88287	5.38012	3.86262	4.10476	3.36243
ENSG00000077684	919.455	783.478	560.354	739.97	726.48	536.759	779.538	582.948	595.469	521.339	331.42	681.556	577.099	358.931	695.272	566.456	338.933
ENSG00000077713	63.9948	44.0706	66.1768	28.0915	52.1301	47.0734	37.5179	61.5613	169.285	191.979	228.776	268.704	310.673	266.7	244.633	188.819	228.645
ENSG00000077721	1097.32	1353.6	1091.49	1354.56	1479.02	1425.04	1270.4	1314.15	1600.79	1858.15	1716.25	1742.38	1655.04	1678.6	1693.12	2017.49	1698.03
ENSG00000077782	384.91	472.185	446.908	305.58	352.881	401.041	464.805	473.645	2500.67	2501.02	2331.25	1962.1	2082.45	1732.4	1994.4	1873.82	1606.57
ENSG00000077935	0	0	0	0	0.668334	0	0	1.25635	0	3.52256	0	5.59799	0	1.53718	0	0	0
ENSG00000077942	3942.27	3725.02	4472.52	2536.45	2432.74	4053.81	2847.19	4314.32	15191.1	17822.4	20291.4	17104.7	17048.4	20451.4	15928.2	16926	20268.1
ENSG00000077984	0	0.699534	0	0.685158	0	0	0	0	1.48496	1.76128	4.34935	0	5.6486	4.61154	0	0	3.36243
ENSG00000078018	425.377	403.631	439.173	514.553	464.492	643.132	528.377	565.359	1005.32	1141.31	1310.02	941.862	874.591	1221.29	522.741	414.58	821.105
ENSG00000078043	83.758	122.418	77.3495	102.774	106.934	104.54	87.5417	75.3812	283.627	237.773	238.344	187.533	179.814	202.139	144.205	223.709	198.383
ENSG00000078053	503.489	493.871	454.643	367.93	383.624	416.935	566.937	503.798	571.709	574.177	471.469	726.34	662.769	655.607	588.406	628.028	602.547
ENSG00000078061	332.209	304.997	292.209	335.727	345.529	254.318	327.239	260.065	553.89	509.01	617.607	587.789	543.207	594.888	575.53	769.642	532.609
ENSG00000078070	485.608	516.956	669.503	550.182	541.351	680.424	518.997	610.588	702.386	766.157	902.925	654.965	700.426	918.464	576.818	640.342	888.354
ENSG00000078081	4.7055	7.69487	6.01607	6.16642	9.35668	12.8382	8.3373	13.8199	0	0	0	0	0	0	0	0	0
ENSG00000078098	8.46991	9.09394	18.9076	22.6102	16.7084	40.9599	13.5481	38.9469	13.3646	15.8515	22.6166	15.3945	15.0629	13.066	24.4633	14.3666	21.5195
ENSG00000078114	54.5838	46.1692	41.2531	43.1649	50.7934	70.3044	32.3071	42.716	264.323	230.728	258.351	188.932	237.241	250.56	154.505	139.562	224.61
ENSG00000078124	196.69	193.071	208.844	193.9	203.174	226.808	172.999	185.94	182.65	204.308	193.111	165.141	152.512	132.966	187.981	166.243	132.48
ENSG00000078140	1363.65	1545.27	1251.34	1588.2	1522.47	1640.23	1467.37	1500.09	1158.27	1190.62	1087.34	1056.62	1082.65	1208.99	1165.22	1299.16	1225.94
ENSG00000078142	311.504	292.405	321.43	285.711	233.917	334.404	233.445	277.654	354.905	373.391	402.75	323.284	327.619	526.484	328.323	373.533	544.041
ENSG00000078177	149.635	167.888	124.619	189.789	169.089	122.88	163.62	155.788	271.747	246.579	133.96	170.739	184.521	112.214	199.569	262.704	168.794
ENSG00000078237	375.499	351.166	327.446	348.06	362.237	333.182	284.511	272.629	778.119	783.769	954.247	538.807	538.5	854.671	487.978	545.933	932.065
ENSG00000078246	743.47	670.154	667.784	731.748	691.058	687.76	575.274	645.765	746.934	787.292	630.655	603.184	542.266	480.368	522.741	558.247	475.447
ENSG00000078269	1299.66	1230.48	1340.72	1127.77	1114.11	1275.26	1331.88	1472.45	586.559	693.944	608.039	1055.22	1148.55	1289.69	1066.08	1112.39	1237.37
ENSG00000078295	0	0	0	0	0	0	0	0	127.706	132.096	147.008	30.789	44.2474	42.2724	48.9265	51.3095	64.5586
ENSG00000078304	742.528	930.38	716.772	811.227	890.89	841.207	806.634	717.378	510.826	514.294	447.113	376.465	378.456	388.906	511.153	465.89	410.889
ENSG00000078369	8023.82	8054.43	6955.44	8031.42	8127.62	6932.01	7241.99	6804.41	5329.52	5280.32	5951.65	6008.05	5926.32	4948.95	5881.48	6272.07	5497.57
ENSG00000078399	0	0	0	0.685158	0	0	0	0	0	7.04512	2.60961	0	0.941433	1.53718	3.86262	0	0.672486
ENSG00000078401	2130.65	1741.14	1220.4	1595.73	1640.76	574.662	1787.31	924.676	295.507	382.198	133.96	363.87	415.172	249.023	666.946	500.78	501.674
ENSG00000078403	72.4647	79.0473	52.4258	76.0525	82.2051	68.4703	61.4876	65.3304	136.616	81.0189	153.967	166.54	121.445	141.42	151.93	114.933	139.877
ENSG00000078487	20.7042	14.6902	20.6265	15.7586	12.03	15.8949	11.4638	18.8453	37.124	29.9418	33.9249	40.5855	35.7745	49.9583	34.7636	43.0999	45.0566
ENSG00000078549	0	0	0	0.685158	0	0.611342	0	0	0	0	0	1.3995	0	0	2.57508	0	0.672486
ENSG00000078579	0	0	1.71888	0	1.33667	1.22268	0	1.25635	1.48496	1.76128	0	0	0	0	0	0	0
ENSG00000078596	0	0	0	0	0	0	0	0	0	0	0	0	1.88287	0	0	0	0.672486
ENSG00000078618	3511.25	3739.01	3353.53	3888.95	3836.24	3794.6	3118.15	3178.57	1115.2	1208.24	1187.37	919.47	896.244	1082.17	1053.21	1178.07	1432.39
ENSG00000078668	2450.63	2575.68	2073.83	2795.44	2917.95	2425.2	2534.54	1919.71	2460.58	2212.17	1940.68	1843.14	1858.39	1816.18	2148.9	2532.63	2113.62
ENSG00000078674	1911.38	1916.02	1804.82	1967.09	2006.34	2059	1732.07	1667.18	2450.18	2853.27	1765.84	2072.66	1947.83	1866.13	2246.76	2614.73	2041.67
ENSG00000078687	150.576	137.109	134.932	145.253	125.647	116.766	154.24	111.815	157.406	118.006	132.22	125.955	128.976	99.9166	151.93	135.457	147.947
ENSG00000078699	159.046	164.39	173.607	152.105	175.104	196.241	146.945	178.402	228.684	163.799	273.139	207.126	219.354	262.858	195.706	182.662	258.235
ENSG00000078725	2.8233	13.2911	21.486	6.16642	7.35168	17.1176	7.29514	12.5635	5.93984	0	0.86987	2.799	0.941433	1.53718	0	2.05238	1.34497
ENSG00000078747	106.344	85.3431	110.008	87.015	72.1801	83.7539	67.7406	106.79	51.9736	75.735	39.1441	25.191	48.0131	42.2724	46.3514	26.6809	61.1962
ENSG00000078804	36.7029	27.9814	55.8635	29.4618	36.7584	55.0208	30.2227	57.7922	158.891	209.592	377.523	250.51	270.191	393.518	128.754	119.038	292.531
ENSG00000078808	2693.43	2583.38	2419.32	2215.8	2333.16	2054.11	2675.23	2664.72	2560.07	2855.03	3286.37	3022.92	3408.93	3107.41	3128.72	2918.48	3085.37
ENSG00000078814	1.8822	0.699534	0.859439	0	0	0	1.04216	0	0	1.76128	0	2.799	0.941433	1.53718	0	0	1.34497
ENSG00000078900	116.696	100.033	113.446	88.3853	80.8685	86.8106	116.722	96.7392	106.917	118.006	33.055	60.1784	87.5533	14.6032	88.8403	67.7285	29.5894
ENSG00000078902	382.087	360.26	387.607	389.855	388.302	328.902	381.432	427.16	622.198	630.538	917.712	878.885	899.069	883.109	749.348	646.499	741.752
ENSG00000078967	69.6414	49.6669	68.7551	102.774	91.5618	64.1909	88.5839	79.1502	115.827	95.1091	135.7	139.95	95.0848	106.834	91.4154	88.2523	122.392
ENSG00000079101	0	0	0	0	0.668334	1.22268	1.04216	5.02541	0	5.28384	0	1.3995	0	0	0	0	1.34497
ENSG00000079102	24.4686	29.3804	41.2531	44.5352	30.7434	56.2435	30.2227	66.5867	47.5187	31.703	30.4454	34.9875	23.5358	51.4955	51.5016	49.2571	43.7116
ENSG00000079112	0	0	0	0	0	0	0	0	1.48496	0	0	1.3995	0.941433	0	0	0	0
ENSG00000079134	760.409	759.694	611.92	766.691	750.54	672.477	783.707	604.306	317.781	313.508	249.653	320.485	278.664	225.965	400.425	433.052	271.684
ENSG00000079150	324.68	397.335	404.796	347.375	308.102	436.498	384.558	458.569	129.191	109.199	135.7	103.563	96.0262	155.255	157.08	139.562	207.126
ENSG00000079156	279.507	335.077	300.804	280.915	310.776	330.736	324.113	257.552	406.879	362.824	358.386	300.892	281.489	290.527	310.297	303.752	303.291
ENSG00000079215	246.568	233.644	265.567	274.063	253.967	263.489	312.649	231.169	0	3.52256	1.73974	0	0	0.768589	5.15016	0	2.01746
ENSG00000079246	22819.8	23149	18499.4	23278.9	22915.2	20161.5	20593.1	17001	8297.95	8748.28	5508.01	6244.56	5779.46	5069.61	7447.13	7936.55	6067.17
ENSG00000079263	1.8822	5.59627	0	9.59221	11.3617	3.05671	9.37947	3.76906	0	1.76128	1.73974	0	1.88287	2.30577	1.28754	0	0.672486
ENSG00000079277	586.306	545.636	587.856	575.532	553.381	721.995	567.979	634.458	221.259	234.25	208.769	223.92	240.065	201.37	235.62	252.443	209.143
ENSG00000079308	211.748	232.245	252.675	207.603	173.099	292.222	210.517	285.192	2.96992	15.8515	16.5275	4.1985	9.41433	11.5288	14.1629	6.15713	6.05237
ENSG00000079313	209.865	165.79	163.293	199.381	214.535	139.386	244.908	201.016	129.191	81.0189	132.22	165.141	185.462	113.751	195.706	125.195	117.685
ENSG00000079332	1422.94	1636.91	1595.12	1523.79	1433.58	1787.57	1341.26	1684.77	865.731	857.743	863.78	695.551	675.008	658.681	611.582	788.113	782.101
ENSG00000079335	46.1139	39.8734	42.1125	43.8501	48.7884	65.4136	52.1082	57.7922	38.6089	28.1805	39.1441	37.7865	45.1888	48.4211	24.4633	20.5238	39.0042
ENSG00000079337	0.941101	0.699534	0.859439	2.05547	2.67334	3.05671	2.08433	0	7.42479	7.04512	9.56857	4.1985	0	6.14871	2.57508	2.05238	8.06983
ENSG00000079385	0	0	0	0	2.005	0	0	0	4.45488	12.329	18.2673	5.59799	10.3558	12.2974	2.57508	0	12.7772
ENSG00000079387	274.801	290.307	226.032	303.525	275.354	267.157	260.541	236.194	394.999	283.566	179.193	271.503	250.421	174.47	305.147	322.223	222.593
ENSG00000079393	0	0	0	0	0	0	0	0	0	0	0	0	1.88287	0	0	2.05238	0
ENSG00000079432	525.134	490.373	497.615	399.447	456.472	428.551	502.323	581.691	498.946	507.249	661.971	576.593	596.869	541.855	625.745	490.518	547.403
ENSG00000079435	15.9987	7.69487	24.9237	13.7032	22.055	14.6722	16.6746	17.5889	0	1.76128	0	1.3995	0	0	0	0	0
ENSG00000079459	4245.3	4446.24	4032.49	5207.88	4993.13	3768.93	3856	3787.9	8391.5	7809.51	9139.72	5393.67	5137.4	4712.22	2169.51	2497.74	5665.02
ENSG00000079462	656.888	663.158	698.724	657.751	663.656	673.699	632.593	731.197	776.634	748.544	795.931	904.076	1069.47	601.805	1019.73	952.304	672.486
ENSG00000079482	238.098	245.536	346.354	300.099	301.419	489.685	288.679	388.213	115.827	179.651	150.487	162.342	127.093	169.09	113.304	112.881	146.602
ENSG00000079557	0.941101	0	0.859439	0.685158	0	0.611342	0	1.25635	0	0	2.60961	2.799	1.88287	3.84295	0	4.10476	1.34497
ENSG00000079616	2138.18	1963.59	1791.93	2294.59	2304.42	1499.62	2499.11	1701.1	1587.42	1440.73	865.52	1700.39	1730.35	497.277	2202.98	1992.86	599.857
ENSG00000079691	301.152	353.964	329.165	287.766	295.404	389.425	311.607	315.345	399.454	392.765	361.866	316.287	312.556	318.196	316.735	318.119	352.383
ENSG00000079739	1406.95	1351.5	1847.79	1183.95	1143.52	1903.11	1037.99	1822.97	2037.36	1787.7	2297.33	1924.31	1884.75	2258.12	1671.23	1853.3	2246.1
ENSG00000079785	3698.53	3740.41	3360.4	3353.16	3413.85	3373.39	3278.64	2818	2819.94	2897.3	2406.06	2418.33	2512.69	2673.92	2746.32	3156.56	3013.41
ENSG00000079805	1943.37	1956.6	1849.51	1823.89	1782.45	1705.65	1911.33	1812.92	1486.44	1416.07	1567.5	1419.09	1507.23	1347.34	1696.98	1777.36	1403.48
ENSG00000079819	3507.48	3518.66	3514.24	3308.63	3324.96	3174.09	3487.08	3255.21	1070.66	1165.97	675.019	877.485	839.758	621.789	1082.82	1217.06	857.419
ENSG00000079841	3.7644	0.699534	8.59439	3.42579	4.67834	3.66805	1.04216	3.76906	26.7293	33.4643	42.6236	15.3945	23.5358	20.7519	27.0383	30.7857	24.2095
ENSG00000079931	5071.59	5077.92	4970.99	4988.63	4693.71	4993.44	4187.41	4441.21	175.225	191.979	227.906	260.307	260.777	272.849	303.859	238.076	334.225
ENSG00000079950	522.311	439.307	501.053	448.778	420.382	486.017	471.058	521.386	256.898	258.908	225.296	233.716	261.718	249.023	257.508	270.914	238.732
ENSG00000079974	39.5262	39.1739	20.6265	37.6837	40.1001	28.1217	20.8433	16.3326	16.3345	17.6128	20.8769	23.7915	35.7745	22.2891	12.8754	22.5762	34.2968
ENSG00000079999	1159.44	1143.74	871.471	1086.66	1111.44	657.804	1179.73	792.759	867.216	827.801	864.65	1165.78	1270.93	991.48	1071.23	927.675	823.123
ENSG00000080031	10.3521	13.9907	31.7992	17.8141	8.02001	27.5104	11.4638	22.6144	0	7.04512	13.048	8.39699	22.5944	25.3634	10.3003	10.2619	20.8471
ENSG00000080166	0	0.699534	0	0	0	0	0	0	0	1.76128	0	0	0	1.53718	1.28754	2.05238	0
ENSG00000080189	147.753	186.776	158.137	186.363	221.219	161.394	167.788	185.94	184.135	170.844	286.187	247.711	259.836	254.403	187.981	219.604	238.06
ENSG00000080200	308.681	307.795	315.414	385.744	342.856	367.417	306.396	293.987	406.879	406.856	302.715	358.272	316.322	396.592	334.76	385.847	443.841
ENSG00000080224	7.52881	4.1972	1.71888	2.05547	4.01001	1.83403	1.04216	0	0	1.76128	0	0	1.88287	0	0	0	0
ENSG00000080298	248.451	247.635	276.739	274.063	243.274	326.457	192.8	265.09	831.577	665.764	782.013	863.491	574.274	1077.56	655.358	654.709	892.389
ENSG00000080345	2624.73	2505.73	2449.4	2783.11	2575.76	2748.6	2235.44	2388.33	2187.34	2159.33	1278.71	1719.98	1490.29	1212.07	1995.69	2103.69	1521.84
ENSG00000080371	1234.72	1601.93	1197.2	1305.91	1305.93	1232.47	1422.55	1194.79	1481.99	1585.15	1424.85	1041.23	1303.88	1436.49	1389.26	1453.08	1366.49
ENSG00000080493	2.8233	2.0986	5.15663	2.05547	4.67834	3.05671	3.12649	2.51271	43.0638	38.7482	28.7057	54.5804	52.7203	30.7436	50.2141	61.5713	41.0216
ENSG00000080503	891.222	816.356	843.109	819.448	794.65	1024	957.748	874.422	1949.75	2358.35	1819.77	1799.75	1843.33	1917.63	1977.66	1748.63	2211.81
ENSG00000080511	0.941101	0	0	0	0	0	0	0	0	24.6579	0	4.1985	0	3.07436	0	4.10476	0.672486
ENSG00000080546	38.5851	48.2678	59.3013	50.0165	42.7734	55.6322	45.8552	35.1779	400.939	429.752	479.298	436.644	402.933	619.483	225.32	330.433	581.7
ENSG00000080561	38.5851	66.4557	49.8474	48.6462	47.4517	50.1301	28.1384	55.2795	0	0	0	0	0	0	0	0	0
ENSG00000080573	0	0	0.859439	0.685158	0.668334	0	1.04216	0	283.627	355.778	257.481	194.53	228.768	158.329	195.706	139.562	165.432
ENSG00000080603	35.7618	31.479	25.7832	32.2024	42.7734	23.8424	54.1925	38.9469	65.3382	75.735	72.1992	110.56	77.1975	74.5532	131.329	65.6761	77.3359
ENSG00000080608	3240.21	3042.27	2662.54	2972.9	2823.71	2100.57	3351.6	2649.65	1752.25	1840.54	1078.64	1168.58	1228.57	1106.77	1524.45	1393.56	1250.82
ENSG00000080618	0	0	0	0	0	0	0	0	0	0	0	0	0	0	0	6.15713	0
ENSG00000080644	0	1.39907	0	0	0.668334	3.66805	0	2.51271	1.48496	5.28384	4.34935	0	0	1.53718	0	0	2.01746
ENSG00000080709	0	0	0.859439	0.685158	1.33667	0.611342	1.04216	0	0	5.28384	4.34935	1.3995	2.8243	7.68589	6.4377	6.15713	6.72486
ENSG00000080802	280.448	230.846	315.414	311.062	284.042	289.165	294.932	288.961	221.259	244.818	260.961	202.927	176.048	275.155	204.719	219.604	255.545
ENSG00000080815	423.495	435.81	490.739	445.352	424.392	564.269	453.341	422.135	282.142	265.953	336.64	270.103	244.773	334.336	248.495	279.123	349.693
ENSG00000080819	417.849	448.401	421.984	469.333	475.854	436.498	452.299	366.855	862.761	866.55	704.594	1181.18	1145.72	737.077	979.818	933.832	761.926
ENSG00000080822	561.837	666.656	698.724	663.233	668.334	724.441	524.208	523.899	798.908	700.989	653.272	785.119	764.444	667.904	757.074	892.785	639.534
ENSG00000080823	9.41101	7.69487	6.01607	4.7961	8.68835	9.78148	12.506	12.5635	57.9134	82.7801	45.2332	81.1709	80.9633	60.7185	74.6773	73.8856	43.7116
ENSG00000080824	36332.1	35129.2	27022.5	30719	29977.5	25118.8	36348.6	24417.2	16805.3	20034.6	12998.5	15400.1	13374.9	12880	16371.1	19382.7	15284.3
ENSG00000080839	530.781	484.777	465.816	546.071	521.969	531.257	535.672	477.414	310.356	318.792	202.68	334.48	265.484	153.718	279.396	326.328	213.85
ENSG00000080845	788.642	808.661	789.824	737.915	794.65	726.886	878.543	855.576	491.521	604.119	592.381	603.184	661.828	685.582	755.786	617.766	810.345
ENSG00000080854	0.941101	0	0	0.685158	0	0	0	0	34.1541	42.2707	77.4184	48.9824	73.4318	65.3301	56.6518	51.3095	54.4714
ENSG00000080986	1986.66	1901.33	1987.88	2289.8	2207.51	2452.71	2289.63	2108.16	1110.75	1430.16	589.772	827.104	855.763	325.882	1346.77	1428.46	445.858
ENSG00000081014	339.737	394.537	317.133	407.669	394.317	390.648	304.312	283.936	295.507	248.34	259.221	279.9	246.655	356.625	207.294	223.709	334.898
ENSG00000081019	337.855	285.41	316.273	432.334	320.132	435.276	285.553	397.008	377.18	371.63	309.674	313.488	240.065	292.064	454.502	355.061	340.278
ENSG00000081026	601.363	568.022	453.784	573.477	560.064	499.467	631.551	522.643	247.988	236.011	203.549	253.309	241.007	188.304	336.048	279.123	216.54
ENSG00000081041	0	0	0	2.05547	1.33667	0	0	2.51271	0	1.76128	0	0	0	0	0	0	0
ENSG00000081051	33.8796	47.5683	24.0643	43.1649	46.7834	23.231	50.0238	27.6398	62.3683	68.6899	42.6236	100.764	77.1975	86.8506	70.8147	51.3095	83.3882
ENSG00000081052	35.7618	35.6762	59.3013	43.8501	40.7684	69.693	33.3492	67.8431	59.3984	81.0189	54.8018	37.7865	62.1346	51.4955	42.4888	28.7333	49.0915
ENSG00000081059	56.466	59.4604	94.5382	52.7571	60.1501	112.487	69.8249	162.07	19.3045	47.5545	66.98	117.558	144.039	137.577	108.153	73.8856	74.6459
ENSG00000081087	1313.78	1274.55	1649.26	1311.39	1378.77	1541.19	1491.34	1679.74	889.49	1021.54	1345.69	1325.32	1372.61	1727.02	952.78	917.413	1316.05
ENSG00000081138	0	0	0	0	0	0	1.04216	0	1.48496	1.76128	5.21922	15.3945	1.88287	0.768589	6.4377	0	4.03492
ENSG00000081148	0	0	0	0.685158	0.668334	1.22268	0	0	0	0	0	0	0	0	0	0	0.672486
ENSG00000081154	819.699	821.952	931.631	737.23	722.47	849.766	1041.12	952.316	1268.15	1805.31	1053.41	1080.41	1109.95	1232.82	1108.57	1383.3	1310.67
ENSG00000081177	348.207	353.964	344.635	396.706	357.559	402.263	334.534	375.65	261.353	244.818	247.913	251.91	244.773	282.072	296.134	231.919	251.51
ENSG00000081181	281.389	296.602	463.237	292.562	309.439	418.158	280.342	354.292	89.0975	105.677	116.563	132.952	138.391	109.14	141.629	90.3046	137.187
ENSG00000081189	366.088	359.56	250.956	395.336	374.936	299.558	355.378	299.012	129.191	103.915	138.309	100.764	119.562	119.131	99.1406	86.1999	114.995
ENSG00000081248	0	0	0	0	0	0	0	0	0	5.28384	0.86987	0	1.88287	0	0	0	2.01746
ENSG00000081277	0	0	0.859439	0	0	0	0	0	20.7894	10.5677	7.82883	1.3995	4.70717	2.30577	6.4377	6.15713	14.7947
ENSG00000081307	400.909	410.626	331.743	402.873	421.719	392.482	410.612	379.419	672.686	628.777	583.682	631.174	667.476	609.491	710.722	740.909	669.123
ENSG00000081320	141.165	146.902	143.526	194.585	168.42	171.787	210.517	145.737	230.169	179.651	163.535	174.937	169.458	196.759	145.492	137.509	134.497
ENSG00000081377	20.7042	16.7888	24.0643	24.6657	24.7284	29.3444	21.8854	26.3834	28.2142	19.3741	30.4454	25.191	16.9458	29.2064	20.6006	28.7333	32.2793
ENSG00000081386	106.344	84.6436	82.5061	97.9775	81.5368	100.26	65.6563	90.4574	72.763	66.9286	63.5005	54.5804	38.5988	56.107	64.377	36.9428	82.0433
ENSG00000081479	2.8233	2.79814	1.71888	4.7961	0.668334	5.50208	2.08433	5.02541	11.8797	33.4643	5.21922	2.799	2.8243	0.768589	1.28754	2.05238	6.05237
ENSG00000081665	36.7029	30.7795	66.1768	80.1634	47.4517	77.6405	35.4335	84.1756	25.2443	36.9869	22.6166	26.5905	19.7701	45.3468	16.738	18.4714	46.4015
ENSG00000081692	258.803	274.917	222.595	276.804	268.002	236.589	278.258	228.656	362.33	369.869	396.661	422.649	484.838	360.468	454.502	474.099	385.334
ENSG00000081721	457.375	484.777	346.354	443.982	483.206	309.339	547.136	321.626	408.364	442.081	328.811	335.88	374.69	253.634	386.262	422.79	249.492
ENSG00000081760	679.475	719.121	1032.19	749.562	800.665	913.345	706.587	938.496	657.837	692.183	849.863	576.593	566.743	743.994	571.668	550.037	806.311
ENSG00000081791	355.736	402.232	323.149	358.337	384.961	320.955	341.829	335.446	718.72	641.106	807.239	951.659	946.14	829.308	842.051	745.013	668.451
ENSG00000081803	104.462	120.32	146.105	160.327	172.43	169.342	158.409	123.123	201.954	197.263	166.145	181.935	161.927	116.826	166.093	182.662	141.895
ENSG00000081818	0.941101	0.699534	0.859439	2.05547	0	1.22268	0	0	0	1.76128	0.86987	2.799	0.941433	0.768589	0	0	0
ENSG00000081842	0	0	0	0	0	0	0	0	1.48496	0	0	1.3995	0	0	0	0	0
ENSG00000081853	8.46991	4.89674	3.43775	5.48126	2.005	6.72477	0	2.51271	16.3345	15.8515	24.3563	18.1935	12.2386	24.5949	2.57508	14.3666	20.8471
ENSG00000081870	1006.04	1110.86	1143.91	1032.53	1109.44	1276.48	983.802	971.161	439.548	398.049	251.392	382.063	319.146	262.858	431.326	601.347	293.876
ENSG00000081913	253.156	212.658	250.956	177.456	195.822	202.966	183.421	212.324	169.285	184.934	151.357	135.751	158.161	129.892	151.93	151.876	138.532
ENSG00000081923	125.166	92.3385	123.759	129.495	118.964	94.7581	161.535	105.534	412.819	378.675	353.167	323.284	352.096	294.37	415.876	396.109	373.23
ENSG00000082014	78.1114	101.432	133.213	74.6822	103.592	125.937	133.397	126.892	216.804	318.792	275.749	256.108	332.326	273.618	261.371	295.542	256.89
ENSG00000082068	432.906	410.626	427.141	456.315	461.151	517.807	465.847	484.952	354.905	376.914	309.674	296.694	277.723	344.328	283.259	346.852	365.832
ENSG00000082074	0	0	0	0	1.33667	1.22268	0	0	0	0	0	0	0	0	1.28754	0	0.672486
ENSG00000082126	4.7055	14.6902	23.2048	16.4438	13.3667	6.72477	48.9817	15.0762	141.071	135.619	98.2953	131.553	162.868	136.809	119.741	92.357	83.3882
ENSG00000082146	26.3508	35.6762	25.7832	36.3133	31.4117	48.9074	23.9697	17.5889	54.9435	63.4061	44.3633	61.5779	39.5402	43.041	55.3642	55.4142	37.6592
ENSG00000082153	2020.54	2187.44	2016.24	2406.96	2526.3	2519.34	2271.92	2113.19	1768.59	1708.44	1109.08	1230.16	1260.58	1278.93	1444.62	1286.84	1535.29
ENSG00000082175	0.941101	0	0	0.685158	0	0	1.04216	0	0	0	0.86987	2.799	0	0	0	0	0
ENSG00000082212	655.006	716.323	513.085	779.024	749.871	530.645	613.834	473.645	888.005	859.504	716.773	708.146	657.12	806.25	815.013	701.913	790.843
ENSG00000082213	431.965	468.688	458.94	461.796	479.864	490.297	427.287	417.109	323.721	294.134	279.228	247.711	262.66	278.229	225.32	371.48	296.566
ENSG00000082258	239.04	206.363	240.643	255.564	216.54	285.497	195.927	221.118	169.285	197.263	228.776	169.339	155.336	201.37	160.943	178.557	258.235
ENSG00000082269	59.2893	67.8548	51.5663	77.4228	67.5018	75.8065	51.066	64.074	43.0638	35.2256	37.4044	41.985	31.0673	46.8839	27.0383	38.9952	61.8687
ENSG00000082293	10.3521	13.9907	3.43775	20.5547	15.3717	14.6722	19.8011	15.0762	0	0	0	0	0	0	1.28754	0	0
ENSG00000082397	1785.27	1852.37	1468.78	1351.13	1370.75	1423.21	1616.39	1493.8	0	0	1.73974	0	0	0	0	0	0
ENSG00000082438	237.157	264.424	194.233	336.412	330.157	171.176	286.595	197.247	337.086	371.63	314.893	348.475	309.732	331.262	327.035	318.119	318.086
ENSG00000082458	90.3457	83.9441	103.992	87.015	85.5468	110.653	55.2346	70.3558	149.981	170.844	163.535	163.741	141.215	153.718	122.316	108.776	160.052
ENSG00000082482	2.8233	2.79814	4.29719	4.11095	4.01001	4.89074	4.16865	3.76906	210.864	234.25	255.742	292.495	279.606	311.279	211.157	264.757	293.876
ENSG00000082497	2.8233	6.29581	1.71888	4.11095	3.34167	3.66805	6.25298	2.51271	11.8797	7.04512	6.08909	9.79649	7.53147	3.84295	15.4505	8.20951	7.39734
ENSG00000082512	149.635	143.404	191.655	141.142	137.677	217.027	117.764	146.993	246.503	202.547	234.865	232.317	214.647	199.065	221.457	240.128	221.92
ENSG00000082515	1517.05	1377.38	1406.04	1431.29	1380.11	1420.76	1386.08	1186	1167.18	1148.35	1032.54	807.511	935.785	983.026	1045.48	1095.97	1012.76
ENSG00000082516	1535.88	1460.63	1239.31	1444.31	1392.14	1042.34	1326.67	1125.69	974.133	910.582	702.855	831.302	753.147	647.921	1002.99	1030.29	724.267
ENSG00000082641	2605.91	2653.33	2390.96	2633.75	2794.31	2490	2386.55	2360.69	2340.3	2375.97	2827.08	3354.6	3354.33	3508.61	3087.52	3337.17	3198.34
ENSG00000082684	7.52881	0	6.01607	4.11095	1.33667	9.17014	0	13.8199	13.3646	28.1805	26.966	13.995	9.41433	8.45448	9.01278	22.5762	12.7772
ENSG00000082701	529.84	620.487	533.711	620.753	631.576	605.84	596.117	528.925	858.306	829.563	1021.23	734.737	710.782	910.01	605.144	599.294	948.205
ENSG00000082781	1225.31	1134.64	1466.2	1501.87	1507.09	1727.65	1348.56	1673.46	1686.91	1787.7	2107.69	1763.37	1843.33	1998.33	1510.28	1555.7	1749.14
ENSG00000082805	416.908	447.002	501.912	370.67	336.841	505.58	472.1	491.234	671.201	766.157	573.244	442.241	442.474	527.252	569.093	543.88	519.832
ENSG00000082898	5113	5725.69	3636.28	5904	5706.24	4146.12	4862.73	3319.28	2935.76	3068.15	2101.6	2135.63	2100.34	1952.99	2715.42	3226.34	2432.38
ENSG00000082996	176.927	195.87	183.06	186.363	189.139	246.371	161.535	149.506	620.713	706.273	770.704	485.626	413.289	862.357	372.099	422.79	815.053
ENSG00000083067	0	0.699534	6.01607	2.05547	1.33667	6.11342	5.21082	2.51271	46.0337	22.8966	26.0961	23.7915	19.7701	19.2147	14.1629	30.7857	24.2095
ENSG00000083093	207.983	216.156	183.92	195.27	207.852	198.075	168.83	179.658	170.77	167.322	111.343	174.937	149.688	101.454	150.642	186.766	117.685
ENSG00000083097	194.808	178.381	160.715	175.4	171.762	232.921	134.439	146.993	155.921	153.231	136.57	118.957	134.625	149.875	140.342	180.609	188.969
ENSG00000083099	304.917	329.481	269.004	332.987	333.499	293.444	301.185	275.141	209.379	228.966	196.591	190.332	155.336	192.147	164.805	147.771	203.091
ENSG00000083123	307.74	311.992	311.117	248.027	244.61	342.352	254.288	307.806	256.898	308.224	347.948	321.885	321.029	385.063	325.748	336.59	333.553
ENSG00000083168	598.54	573.618	561.213	639.252	584.124	586.277	577.358	608.075	766.239	741.499	618.477	642.37	676.89	605.648	758.361	784.008	595.822
ENSG00000083223	542.074	551.932	446.049	581.699	474.517	515.362	555.473	537.719	224.229	225.444	214.858	173.538	165.692	243.643	173.818	172.4	299.929
ENSG00000083290	51.7605	41.972	44.6908	47.961	44.1101	49.5187	46.8973	31.4088	0	0	0	0	0	0.768589	0	0	0
ENSG00000083307	0	0	0	0	0	0	0	0	0	0	0.86987	0	0	0.768589	0	0	0.672486
ENSG00000083312	3027.52	3389.24	3124.06	4059.56	3811.51	3535.39	3212.99	2917.25	2172.49	1773.61	1822.38	1861.33	1508.18	1820.79	1875.95	1867.66	2004.01
ENSG00000083444	4339.42	4120.95	6164.75	4603.57	4513.26	6901.44	4352.07	7254.18	939.979	1014.5	1253.48	1137.79	1181.5	1159.8	1184.54	1040.56	1191.64
ENSG00000083457	143.047	139.207	171.028	182.252	184.46	235.367	170.915	180.915	124.737	100.393	133.96	148.347	138.391	114.52	162.23	149.824	156.689
ENSG00000083520	870.518	961.859	892.957	851.651	860.146	889.503	828.52	879.447	1210.24	1299.82	1195.2	1148.99	1070.41	1173.64	1143.34	1270.42	1356.4
ENSG00000083535	239.04	235.743	266.426	241.175	265.997	300.169	223.023	276.398	390.544	440.32	285.317	300.892	307.849	308.973	334.76	412.528	366.505
ENSG00000083544	279.507	274.217	186.498	279.544	268.67	226.197	218.854	178.402	377.18	343.45	273.139	340.078	286.196	316.659	357.936	309.909	333.553
ENSG00000083635	216.453	188.874	208.844	224.732	207.852	201.743	181.336	162.07	213.834	241.295	163.535	151.146	144.039	168.321	184.118	192.924	184.934
ENSG00000083642	1185.79	1173.82	1066.56	1126.4	1086.71	1137.1	1082.81	1011.36	890.975	877.117	461.031	635.372	627.936	380.452	781.537	802.48	517.142
ENSG00000083720	859.225	761.792	744.274	764.636	797.323	742.781	878.543	685.969	1529.51	1646.8	1271.75	1231.56	1312.36	1303.53	1499.98	1793.78	1138.52
ENSG00000083750	84.6991	85.3431	76.49	83.5892	88.2201	119.823	97.9633	94.2265	193.045	158.515	189.632	116.158	135.566	209.056	88.8403	104.671	165.432
ENSG00000083782	0	0	0	0	0	0.611342	0	0	0	0	0	0	0	0	0	0	0.672486
ENSG00000083799	217.394	202.865	198.53	189.789	207.852	226.197	175.083	164.582	527.16	507.249	589.772	576.593	566.743	659.45	563.943	640.342	745.787
ENSG00000083807	15.9987	10.493	27.502	14.3883	10.025	23.8424	11.4638	13.8199	0	0	0	0	0	0	0	0	0
ENSG00000083812	96.9334	74.1506	66.1768	48.6462	61.4868	53.1868	71.9092	50.2541	158.891	88.064	93.9459	116.158	84.729	91.4621	101.716	92.357	66.5761
ENSG00000083814	67.7592	56.6623	45.5502	69.8861	55.4718	62.9683	31.2649	50.2541	89.0975	58.1222	99.1651	79.7714	51.7788	109.908	52.7892	65.6761	102.89
ENSG00000083817	91.2868	88.1413	94.5382	99.3478	74.1851	73.3611	85.4574	55.2795	106.917	66.9286	87.8568	102.163	59.3103	83.7762	69.5272	80.0428	98.1829
ENSG00000083828	84.6991	71.3525	67.8956	81.5337	67.5018	78.2518	76.0779	90.4574	100.977	79.2576	96.5555	86.7689	96.9676	110.677	104.291	84.1475	93.4755
ENSG00000083838	142.106	125.217	132.354	100.033	102.924	84.9766	125.06	108.046	145.526	146.186	215.728	211.324	214.647	186.767	191.843	174.452	192.331
ENSG00000083844	226.805	203.564	176.185	221.306	222.555	215.804	213.643	234.938	141.071	123.29	196.591	163.741	142.156	174.47	167.38	166.243	192.331
ENSG00000083845	12231.5	13769.6	8981.13	13114.6	12553.3	8026.31	12188.1	11287.1	10803.1	9875.49	10096.6	12206.4	12356.3	7355.4	13121.3	11745.8	7343.55
ENSG00000083857	3335.26	3413.03	3390.49	3706.02	3639.75	3830.67	2760.69	3208.73	3553.51	4218.26	3747.4	2071.26	1973.24	2451.03	2211.99	2672.2	3390.67
ENSG00000083896	218.335	208.461	214.86	187.733	171.094	254.93	243.866	231.169	200.469	191.979	140.049	146.947	115.796	189.073	146.78	125.195	203.091
ENSG00000083937	907.221	898.901	960.852	887.279	890.221	1039.89	1000.48	919.65	1086.99	1250.51	1078.64	1097.21	1061.94	1352.72	963.08	1171.91	1320.09
ENSG00000084070	568.425	509.261	517.382	475.499	532.663	544.706	557.557	472.389	409.849	424.468	423.626	426.847	375.632	435.021	396.562	400.214	516.469
ENSG00000084072	949.571	873.018	863.736	924.963	924.307	818.587	958.79	753.812	193.045	176.128	172.234	207.126	169.458	162.941	204.719	186.766	181.571
ENSG00000084073	1655.4	1990.87	1522.93	1928.03	2022.38	1705.03	1392.33	1309.12	1171.63	1053.25	1338.73	895.679	889.654	1192.85	951.492	1011.82	1399.44
ENSG00000084090	1070.97	993.338	849.985	927.703	900.915	782.518	881.67	853.064	806.333	855.982	818.547	787.918	743.732	710.176	754.499	866.104	673.158
ENSG00000084092	452.669	493.171	401.358	461.796	461.151	363.137	508.576	417.109	341.541	398.049	429.716	440.842	496.135	391.212	450.639	445.366	379.954
ENSG00000084093	798.994	831.046	888.66	798.894	760.565	943.913	821.224	898.292	778.119	785.531	741.999	668.96	641.116	827.771	719.735	689.599	913.236
ENSG00000084110	0.941101	0	2.57832	0	0	0	1.04216	0	0	0	0	0	0	0.768589	0	0	0
ENSG00000084112	79.9936	79.0473	92.8194	91.126	92.8985	124.714	92.7525	104.277	130.676	135.619	125.261	131.553	86.6119	109.14	136.479	92.357	115.668
ENSG00000084207	6707.22	6122.32	6890.12	6587.79	6952.01	7092.18	8153.88	7828.34	7706.94	7362.15	8753.5	7981.34	9548.96	8333.04	9272.86	8351.13	9044.26
ENSG00000084234	7258.71	6915.59	7758.15	7080.42	7087.69	8594.25	6824.08	7299.41	11858.9	12850.3	11984.2	11127.4	10722.9	12468.8	11236.4	11579.5	13650.1
ENSG00000084444	171.28	61.559	101.414	89.7556	83.5418	127.771	80.2466	94.2265	65.3382	107.438	86.987	127.354	95.0848	116.826	63.0895	77.9904	85.4057
ENSG00000084463	1007.92	1131.15	1024.45	1144.9	1122.8	897.451	1083.85	1098.05	767.724	885.924	581.943	643.769	644.882	421.187	802.138	689.599	491.587
ENSG00000084623	9561.58	10253.8	9121.22	10105.4	10092.5	9162.19	10614.4	9393.75	4665.74	4868.18	4642.49	4587.56	4368.25	4529.3	4623.56	5358.76	4719.51
ENSG00000084628	0.941101	0	0	0.685158	0	0.611342	1.04216	0	2.96992	0	0	0	0.941433	0	1.28754	0	0.672486
ENSG00000084636	15.0576	18.1879	19.7671	21.2399	24.7284	31.1785	31.2649	42.716	7.42479	8.8064	13.048	18.1935	18.8287	18.4461	1.28754	8.20951	8.74232
ENSG00000084652	3966.74	3766.99	3520.26	3165.43	3297.56	2631.22	3904.98	3403.46	1685.43	2085.35	1771.92	1936.91	2057.97	1740.09	2166.93	1970.28	1760.57
ENSG00000084674	0.941101	0.699534	0.859439	0.685158	0	0	0	0	0	1.76128	0	4.1985	0	0	0	0	0
ENSG00000084676	325.621	354.664	313.695	333.672	322.137	418.158	300.143	320.37	393.514	357.54	409.709	352.674	325.736	397.361	332.185	283.228	406.181
ENSG00000084693	104.462	122.418	97.976	104.144	107.602	121.046	89.626	115.584	231.654	228.966	280.968	216.922	194.877	305.899	211.157	178.557	279.754
ENSG00000084710	432.906	449.8	334.322	408.354	400.332	445.669	397.064	385.7	111.372	95.1091	107.864	92.3669	109.206	96.0736	96.5655	96.4618	94.148
ENSG00000084731	299.27	304.997	473.551	257.619	294.735	405.931	279.3	458.569	81.6727	98.6317	146.138	104.962	126.152	119.9	83.6901	84.1475	137.187
ENSG00000084733	2700.96	2689.01	3201.41	2841.35	2652.62	3598.97	3059.79	3393.41	1675.03	1874	1470.95	1550.64	1505.35	1873.82	1409.86	1409.98	2016.79
ENSG00000084734	1.8822	1.39907	0.859439	2.05547	0	0	0	2.51271	0	1.76128	0	1.3995	0.941433	0	0	0	0
ENSG00000084754	2768.72	2916.36	2648.79	2808.46	2770.91	2788.94	2702.33	2745.13	3195.63	3846.63	3246.35	2698.23	2634.13	3379.49	2594.39	2799.44	3109.57
ENSG00000084764	392.439	335.077	331.743	293.933	278.695	383.312	303.269	355.548	476.672	507.249	643.703	668.96	639.233	862.357	458.364	441.261	683.918
ENSG00000084774	3388.9	3366.86	2720.12	3107.87	3046.94	2234.46	2917.01	2451.14	497.461	644.628	356.647	517.814	499.901	285.147	540.767	539.775	291.859
ENSG00000085063	3881.1	4349	4398.61	5412.06	5374.75	5741.73	4722.04	4206.27	11801	8959.63	10261.9	8884.02	7603.96	9007.87	8309.78	8297.77	11699.9
ENSG00000085117	408.438	416.223	270.723	458.37	486.547	389.425	475.226	344.241	353.42	387.482	534.97	452.038	449.064	599.5	373.387	572.614	504.364
ENSG00000085185	142.106	129.414	220.876	121.958	137.677	231.699	115.68	242.476	151.466	132.096	151.357	132.952	98.8505	116.057	95.278	143.666	99.5279
ENSG00000085224	2961.64	2938.04	3119.76	3107.19	2889.88	3814.16	2612.7	3242.65	1799.77	1803.55	1631.88	1301.53	1177.73	1863.06	1408.57	1485.92	2260.22
ENSG00000085231	95.9923	100.033	88.5222	124.014	116.29	86.1993	86.4995	61.5613	129.191	105.677	73.9389	90.9674	74.3732	86.8506	86.2652	92.357	106.253
ENSG00000085265	0	0	1.71888	0	0	0	0	0	0	1.76128	0	0	0	0	0	0	0
ENSG00000085274	235.275	306.396	261.269	289.822	296.072	265.934	260.541	172.12	253.928	211.354	213.988	195.93	198.642	206.75	249.783	266.809	219.903
ENSG00000085276	266.331	280.513	212.281	280.229	286.715	272.047	307.438	252.527	133.646	96.8704	87.8568	146.947	158.161	142.189	123.604	114.933	98.8554
ENSG00000085365	382.087	505.763	451.205	396.706	381.619	548.985	305.354	424.647	454.397	406.856	541.059	386.262	413.289	589.508	419.738	373.533	629.447
ENSG00000085377	3884.86	3855.13	3858.88	3159.26	2985.45	4018.96	2465.76	3066.76	681.596	637.583	623.696	555.601	508.374	613.334	552.355	681.39	620.032
ENSG00000085382	121.402	134.311	93.6788	123.328	134.335	103.928	105.258	111.815	102.462	114.483	53.9319	88.1684	96.0262	79.1647	84.9777	108.776	80.6983
ENSG00000085415	1363.65	1527.08	1034.76	1572.44	1569.92	1027.67	1444.44	971.161	1288.94	1155.4	729.821	939.063	913.19	663.292	1039.04	1206.8	657.019
ENSG00000085433	393.38	365.856	389.326	411.095	394.317	454.227	328.281	354.292	527.16	463.217	480.168	443.641	402.933	544.93	410.725	537.723	550.093
ENSG00000085449	1035.21	1045.8	1012.42	1001.7	996.487	879.11	1017.15	956.085	653.382	655.196	781.143	645.169	753.147	787.804	529.179	537.723	583.045
ENSG00000085465	1.8822	0	3.43775	2.05547	2.67334	1.22268	0	1.25635	1.48496	0	0.86987	0	0	0.768589	0	2.05238	1.34497
ENSG00000085491	1113.32	1102.47	958.274	1318.24	1271.17	1051.51	1373.57	990.006	732.085	801.382	521.922	689.953	682.539	534.169	753.211	642.394	519.159
ENSG00000085511	1197.08	1289.24	1043.36	1196.29	1137.51	1237.36	1099.48	1074.18	313.326	255.386	275.749	236.515	223.12	332.031	261.371	254.495	277.737
ENSG00000085514	0	0.699534	0	0.685158	0	0	0	0	1.48496	0	2.60961	2.799	3.76573	4.61154	0	4.10476	3.36243
ENSG00000085552	0.941101	0.699534	6.87551	0.685158	0	0.611342	1.04216	1.25635	1.48496	5.28384	4.34935	4.1985	6.59003	2.30577	1.28754	0	0.672486
ENSG00000085563	11.2932	14.6902	34.3775	28.7766	20.05	34.8465	21.8854	32.6652	1.48496	0	0	4.1985	0	0.768589	3.86262	0	0.672486
ENSG00000085644	76.2292	69.2539	74.7712	69.8861	72.8485	53.7981	107.343	79.1502	57.9134	61.6448	85.2472	103.563	103.558	84.5448	105.578	80.0428	84.0607
ENSG00000085662	2103.36	2223.82	2033.43	2395.31	2591.8	2451.48	2509.53	2320.48	1738.89	1438.97	1908.49	2496.71	2600.24	2183.56	2408.99	1960.02	2034.94
ENSG00000085719	1849.26	1970.59	1748.1	1860.2	1769.75	1797.35	1586.17	1600.59	1865.11	1858.15	1820.64	1542.25	1426.27	1957.6	1543.76	1703.47	2047.05
ENSG00000085721	65.877	78.3478	60.1607	71.2564	84.2101	75.8065	73.9936	64.074	49.0036	29.9418	27.8358	26.5905	18.8287	49.1897	25.7508	36.9428	30.9343
ENSG00000085733	3335.26	3257.03	3332.04	3107.87	3101.07	3058.55	3856	3269.03	4195.01	4676.2	5258.36	4607.15	4812.61	5709.08	3991.37	4172.48	4590.39
ENSG00000085741	0	0	1.71888	2.05547	1.33667	1.22268	0	0	10.3947	7.04512	7.82883	22.392	14.1215	9.22307	21.8882	18.4714	17.4846
ENSG00000085760	395.262	353.964	281.896	364.504	394.317	308.728	401.233	273.885	338.571	302.94	265.31	316.287	282.43	336.642	338.623	295.542	266.304
ENSG00000085788	207.983	225.949	222.595	250.083	217.877	267.157	185.505	223.631	452.912	433.275	410.578	341.478	324.794	371.997	321.885	320.171	365.16
ENSG00000085831	5.6466	4.1972	11.1727	2.05547	12.03	13.4495	9.37947	33.9215	1.48496	88.064	1.73974	18.1935	6.59003	13.066	1.28754	0	20.1746
ENSG00000085832	779.231	803.065	651.454	768.747	748.535	838.762	693.038	650.791	412.819	341.688	388.832	372.267	364.335	423.493	357.936	322.223	429.046
ENSG00000085840	1777.74	1980.38	1569.33	1823.2	1864.65	1672.63	1901.95	1555.36	356.39	338.166	158.316	282.699	274.898	104.528	369.524	311.961	169.466
ENSG00000085871	304.917	297.302	404.796	328.876	301.419	519.03	273.047	413.34	337.086	281.805	347.948	274.302	276.781	367.386	293.559	379.69	396.094
ENSG00000085872	1211.2	1231.88	1108.68	1075.7	1142.85	887.669	1262.06	1140.77	886.521	1107.84	841.164	1020.23	1102.42	741.689	1187.11	1204.75	763.944
ENSG00000085978	158.105	162.292	141.807	189.789	183.792	151.002	163.62	207.298	163.345	184.934	184.412	131.553	116.738	112.983	159.655	100.567	136.515
ENSG00000085982	333.15	355.363	341.197	348.06	350.876	322.789	418.95	310.319	265.808	248.34	225.296	207.126	213.705	222.891	227.895	213.447	240.75
ENSG00000085998	608.892	598.102	591.294	513.868	554.718	521.475	572.147	668.38	467.762	526.623	611.518	577.993	544.148	578.748	469.952	392.004	523.866
ENSG00000085999	395.262	397.335	350.651	398.077	407.684	335.016	393.938	345.497	250.958	202.547	113.953	254.709	244.773	60.7185	258.796	252.443	90.1131
ENSG00000086015	400.909	435.81	442.611	406.984	417.041	420.604	413.739	498.772	286.597	325.837	288.797	326.083	360.569	283.609	384.975	348.904	246.802
ENSG00000086061	12000	11073.6	9985.82	11629.9	10570.4	8619.32	12239.2	9651.3	7222.84	7370.95	5336.65	5071.78	4807.9	5539.99	6598.64	6233.07	6488.14
ENSG00000086062	1793.74	1969.19	1862.4	2149.34	2061.14	1945.9	1827.95	2140.83	512.311	466.739	584.552	864.89	900.952	986.1	717.16	599.294	913.908
ENSG00000086065	1433.3	1436.84	1363.07	1475.14	1384.79	1442.16	1423.59	1363.14	740.995	649.912	761.136	584.99	681.598	879.266	634.757	810.689	875.577
ENSG00000086102	845.108	740.107	808.732	847.54	782.62	767.846	817.056	689.738	449.943	380.436	434.935	384.862	388.812	425.798	332.185	375.585	413.579
ENSG00000086159	0	0	0	0	0	0	0	0	0	1.76128	0	1.3995	0	0	0	0	0
ENSG00000086189	669.123	702.332	484.723	696.12	725.811	419.381	663.858	440.98	827.122	855.982	721.992	684.355	684.422	650.995	790.55	853.789	664.416
ENSG00000086200	609.833	747.802	559.495	745.451	747.866	630.905	565.895	503.798	449.943	450.888	327.941	387.661	366.218	356.625	448.064	480.257	377.937
ENSG00000086232	3159.27	3010.79	3071.63	3353.85	3198.65	3537.84	2925.35	3296.67	2787.27	2613.74	2744.44	2299.38	2287.68	2401.84	2837.74	2366.39	2685.24
ENSG00000086288	0	0	0	0	0	0	0	0	0	0	0.86987	0	0	0	0	4.10476	0.672486
ENSG00000086289	789.583	825.45	820.764	790.672	781.283	694.485	850.405	912.112	1257.76	1409.02	1635.35	1575.84	1717.17	1945.3	1377.67	1262.21	1627.42
ENSG00000086300	806.523	749.201	803.575	966.757	861.483	1060.68	719.092	908.343	531.615	475.545	449.723	487.025	456.595	499.583	431.326	435.104	485.535
ENSG00000086475	306.799	225.949	202.828	263.786	295.404	185.237	269.92	218.605	283.627	239.534	207.029	341.478	313.497	193.684	404.288	272.966	219.23
ENSG00000086504	2157	2065.72	2079.84	2145.91	2284.37	2052.28	2260.45	2201.13	1859.17	1859.91	1962.43	2043.27	2060.8	1848.46	2000.84	1736.31	1716.86
ENSG00000086506	0	0	0	0	0	0	0	0	1.48496	1.76128	0	0	0	0	0	0	0
ENSG00000086544	144.929	128.714	112.586	107.57	93.5668	102.706	130.27	106.79	163.345	172.605	267.05	204.327	186.404	265.163	203.431	151.876	249.492
ENSG00000086570	0.941101	0	4.29719	0	1.33667	3.05671	0	1.25635	89.0975	79.2576	52.1922	120.357	98.8505	101.454	65.6646	51.3095	77.3359
ENSG00000086589	1259.19	1264.06	929.913	1179.16	1284.54	986.707	1351.69	934.727	738.025	676.331	623.696	650.767	693.836	590.277	816.301	823.004	665.761
ENSG00000086598	6236.67	5735.48	6020.37	6232.88	6044.42	6678.3	7031.47	5820.68	6319.99	6823.2	5900.33	5581.2	5214.6	6018.82	5365.18	6265.91	6054.39
ENSG00000086619	93.169	67.1553	95.3977	108.255	86.8835	114.932	73.9936	101.765	99.4923	109.199	84.3773	88.1684	93.2019	106.834	86.2652	73.8856	119.03
ENSG00000086666	1074.74	1147.94	1142.19	1233.28	1176.94	1348.62	955.663	1099.31	562.799	604.119	706.334	513.616	552.621	699.416	558.792	605.452	696.023
ENSG00000086696	0	0	0	0	0	0	0	0	53.4585	38.7482	42.6236	25.191	28.243	36.1237	5.15016	14.3666	18.1571
ENSG00000086712	417.849	428.814	417.687	402.873	383.624	402.263	422.076	414.596	273.232	355.778	190.501	228.118	289.02	220.585	288.409	320.171	236.043
ENSG00000086717	0	0	0.859439	0.685158	0	0.611342	2.08433	0	0	0	1.73974	1.3995	1.88287	0.768589	0	0	0.672486
ENSG00000086730	5.6466	2.79814	3.43775	3.42579	5.34668	7.94745	6.25298	7.53812	0	3.52256	0	0	2.8243	0	3.86262	0	0
ENSG00000086758	4122.02	4246.87	4261.96	4430.23	4189.79	4316.69	3649.65	3900.98	3088.71	3598.29	3225.48	3003.32	3040.83	3109.71	3281.94	3757.9	3439.09
ENSG00000086827	1184.85	1340.31	1036.48	1214.78	1185.63	930.463	1148.46	825.424	672.686	718.602	440.154	562.598	545.09	475.757	684.971	701.913	535.299
ENSG00000086848	1.8822	3.49767	0.859439	0.685158	2.005	1.83403	1.04216	0	1.48496	0	0.86987	5.59799	0.941433	0.768589	2.57508	2.05238	0.672486
ENSG00000086967	0	0	0	1.37032	0	0	0	2.51271	0	5.28384	0	0	0	1.53718	0	0	0.672486
ENSG00000086991	4.7055	6.29581	3.43775	6.85158	10.025	5.50208	6.25298	3.76906	23.7593	28.1805	16.5275	39.186	34.833	18.4461	43.7764	36.9428	20.1746
ENSG00000087008	207.983	227.349	238.924	187.048	168.42	245.76	191.758	276.398	265.808	325.837	406.229	316.287	351.155	349.708	339.911	299.647	332.88
ENSG00000087053	641.831	646.369	656.611	776.283	773.263	712.825	736.809	668.38	999.377	908.82	973.384	920.87	889.654	1084.48	892.265	976.932	973.087
ENSG00000087074	123.284	157.395	108.289	122.643	118.964	70.9157	195.927	118.097	582.104	567.132	419.277	744.533	835.993	870.043	455.789	404.319	402.819
ENSG00000087076	14.1165	18.8874	50.7069	23.9805	20.05	66.025	18.7589	52.7668	301.447	331.121	462.771	424.048	475.424	670.21	202.144	182.662	263.614
ENSG00000087077	1935.84	1810.39	1993.04	1762.23	1854.63	1544.25	2306.31	1928.5	3704.97	3726.87	4656.41	5078.78	5418.89	4916.67	4628.71	3435.68	4178.15
ENSG00000087085	0.941101	2.0986	4.29719	0.685158	1.33667	4.89074	1.04216	16.3326	65.3382	65.1673	99.1651	131.553	102.616	169.09	57.9393	88.2523	99.5279
ENSG00000087086	488.431	414.824	739.117	536.478	566.748	1015.44	491.901	873.165	314.811	324.075	595.861	557	624.17	680.201	735.185	586.98	646.259
ENSG00000087087	2997.41	2894.67	2806.07	2681.02	2704.75	2275.42	3238	2748.9	2019.54	2016.67	1457.03	2053.06	1949.71	1148.27	2380.66	2327.4	1273.02
ENSG00000087088	974.98	917.089	943.664	918.111	858.81	809.417	917.103	953.572	2586.8	2844.47	3709.99	2894.16	2893.97	3520.91	2405.13	2690.67	3307.29
ENSG00000087095	47.055	48.2678	42.9719	36.3133	42.7734	42.794	26.0541	45.2287	35.639	35.2256	52.1922	40.5855	38.5988	53.0327	34.7636	38.9952	69.9385
ENSG00000087111	850.755	796.07	1026.17	783.82	787.966	934.742	797.255	953.572	1082.54	1056.77	1349.17	1371.51	1424.39	1632.48	1279.82	1208.85	1681.21
ENSG00000087116	0	0	0	0	0	0	0	1.25635	0	0	0.86987	0	0	0.768589	0	0	0
ENSG00000087152	89.4046	97.2352	85.9439	90.4408	100.919	94.7581	83.373	100.508	86.1276	72.2125	94.8158	92.3669	56.486	79.9333	86.2652	61.5713	104.235
ENSG00000087157	314.328	331.579	355.808	267.211	291.394	305.671	329.324	321.626	363.815	281.805	374.044	390.46	401.051	415.038	405.575	396.109	337.588
ENSG00000087191	7422.46	7567.56	6222.34	6938.59	7360.37	5657.97	7029.39	5757.87	4769.69	4938.63	4177.11	4985.01	5145.87	4151.15	5631.7	5270.51	4402.09
ENSG00000087206	409.379	430.913	392.763	424.113	431.744	358.247	400.191	278.91	387.574	362.824	301.845	328.882	305.966	302.824	405.575	377.638	299.929
ENSG00000087245	4617.04	4571.45	4493.15	4907.78	4940.33	6497.96	4752.26	5883.5	13.3646	10.5677	11.3083	20.9925	21.653	27.6692	12.8754	22.5762	16.8121
ENSG00000087250	0.941101	1.39907	0	2.74063	1.33667	3.66805	0	5.02541	2.96992	1.76128	2.60961	2.799	0.941433	1.53718	0	0	2.01746
ENSG00000087253	485.608	517.655	721.069	628.975	634.249	931.074	488.774	704.814	424.698	399.81	298.365	363.87	385.046	328.188	299.997	309.909	309.343
ENSG00000087258	13.1754	9.79348	13.751	13.018	10.6934	17.1176	10.4216	10.0508	46.0337	79.2576	71.3293	23.7915	21.653	20.7519	27.0383	51.3095	20.8471
ENSG00000087263	1067.21	1091.27	976.322	970.183	968.417	921.293	895.218	900.805	1079.57	1067.34	938.589	919.47	900.952	908.472	933.467	1009.77	919.288
ENSG00000087266	122.343	90.9394	158.996	93.1814	94.9035	127.771	109.427	136.942	66.8232	93.3478	129.611	127.354	137.449	92.2307	96.5655	110.828	104.235
ENSG00000087269	1896.32	1734.14	1421.51	1581.34	1646.11	1145.66	1889.44	1322.94	1642.36	1814.12	1209.12	1470.87	1478.05	1321.2	1760.07	1535.18	1250.82
ENSG00000087274	2400.75	2569.39	2501.83	2132.9	2321.13	2616.55	2399.06	2457.43	2497.7	2860.32	2617.44	2167.82	2125.76	2520.97	2296.97	2317.14	2591.76
ENSG00000087299	252.215	247.635	204.546	269.952	288.052	214.581	221.981	177.146	190.075	186.696	145.268	180.535	196.76	116.057	190.556	285.281	114.323
ENSG00000087301	125.166	108.428	124.619	139.772	131.662	158.338	111.511	111.815	234.624	223.683	154.837	173.538	172.282	186.767	172.53	172.4	180.899
ENSG00000087302	2723.55	2859	2681.45	2866.01	2815.02	2943	2428.24	2585.57	1216.18	1246.99	1323.07	1084.61	1040.28	1265.1	1295.27	1295.05	1361.11
ENSG00000087303	21.6453	25.1832	46.4097	48.6462	36.7584	90.4787	46.8973	70.3558	0	12.329	0	4.1985	0	1.53718	0	0	0
ENSG00000087338	56.466	54.5636	44.6908	59.6087	64.8284	58.6889	47.9395	52.7668	59.3984	36.9869	46.973	57.3794	69.6661	49.1897	52.7892	51.3095	63.2137
ENSG00000087365	6255.5	6025.79	5592.37	5455.91	5506.41	4972.05	6695.9	5580.72	5656.21	6335.32	4780.8	5364.28	5514.92	4849.03	5759.17	6220.76	5161.33
ENSG00000087448	324.68	385.443	288.771	313.802	317.459	285.497	316.818	314.088	634.077	612.925	617.607	600.385	668.418	502.657	767.374	685.494	492.932
ENSG00000087460	18499.2	19434.5	18003.5	17407.8	17116	20063	16656.9	18291.2	14901.6	16557.8	16489.2	12678.1	12525.8	13100.6	13198.6	14563.7	15229.1
ENSG00000087470	1500.11	1521.49	1381.98	1556.68	1479.02	1545.47	1355.85	1320.43	2240.8	2224.5	1915.45	1957.9	1962.89	2006.02	2098.69	2232.99	2085.38
ENSG00000087494	692.65	779.281	403.936	621.438	723.138	351.522	810.803	424.647	402.424	549.519	492.346	775.322	906.6	1041.44	574.243	786.061	611.29
ENSG00000087502	406.555	415.523	327.446	511.813	501.919	440.778	465.847	345.497	539.04	558.326	421.887	478.628	468.834	452.699	533.042	494.623	509.072
ENSG00000087510	980.627	887.709	772.635	1001.7	928.317	559.99	1119.28	743.761	372.725	325.837	360.126	338.679	291.844	230.577	323.173	182.662	184.261
ENSG00000087586	1343.89	1271.75	1463.62	1891.03	1773.76	1509.4	1677.88	1530.24	1043.93	854.221	670.669	759.928	566.743	334.336	983.681	964.618	349.02
ENSG00000087589	0	0	0	0	0	0.611342	0	0	1.48496	0	0	0	0	0	0	2.05238	2.01746
ENSG00000087842	828.169	719.121	858.579	825.615	787.966	947.581	772.243	809.091	0	0	0	0	0.941433	0	0	0	0
ENSG00000087884	75.2881	86.7422	128.056	78.7931	80.2001	127.771	94.8368	115.584	178.195	123.29	194.851	107.761	150.629	162.172	132.617	155.981	184.934
ENSG00000087903	28.233	43.3711	30.9398	33.5727	34.7534	29.3444	33.3492	30.1525	87.6126	100.393	70.4594	106.362	105.441	86.082	93.9904	94.4094	55.1438
ENSG00000087995	146.812	151.099	150.402	113.051	122.974	129.605	108.385	115.584	136.616	140.902	115.693	85.3694	80.9633	106.065	115.879	112.881	129.117
ENSG00000088002	0	1.39907	0.859439	0.685158	0	3.05671	1.04216	11.3072	2.96992	14.0902	18.2673	6.99749	16.9458	15.3718	7.72524	6.15713	13.4497
ENSG00000088035	323.739	371.453	265.567	424.113	384.292	348.465	304.312	270.116	145.526	126.812	127.001	195.93	146.864	129.892	139.054	147.771	140.55
ENSG00000088038	252.215	239.241	220.876	232.268	189.807	190.739	216.77	236.194	188.59	248.34	219.207	193.131	172.282	211.362	238.195	268.862	238.732
ENSG00000088179	31.0563	35.6762	30.0804	33.5727	31.4117	46.462	22.9276	43.9724	86.1276	40.5094	85.2472	54.5804	44.2474	68.4044	47.639	38.9952	90.1131
ENSG00000088205	1988.55	1942.61	1702.55	1952.7	1922.13	1675.69	2045.77	1731.25	827.122	1107.84	604.559	740.335	678.773	705.565	821.451	841.475	743.769
ENSG00000088247	5085.71	4736.54	4995.06	4543.28	4610.84	3624.65	6032.04	5240.25	4200.95	4940.39	3360.31	4300.66	4767.42	2542.49	4899.09	4227.9	2694.65
ENSG00000088256	836.638	868.821	809.591	824.245	775.936	583.221	776.411	685.969	870.186	863.027	916.843	933.465	962.145	677.896	1153.64	892.785	705.438
ENSG00000088280	57.4071	49.6669	85.0844	36.9985	30.075	76.4178	27.0962	89.2011	41.5789	72.2125	100.905	34.9875	53.6617	78.3961	42.4888	34.8904	68.5936
ENSG00000088298	229.629	250.433	238.064	270.637	243.942	286.72	248.035	222.374	231.654	214.876	341.859	249.111	300.317	329.725	213.732	287.333	303.291
ENSG00000088305	127.99	118.921	215.719	123.328	152.38	215.804	153.198	255.04	32.6691	33.4643	25.2262	36.387	34.833	14.6032	39.9137	43.0999	10.0873
ENSG00000088320	0	0	0	0	0	0	0	0	2.96992	0	1.73974	1.3995	1.88287	2.30577	2.57508	2.05238	4.7074
ENSG00000088325	5342.63	5249.3	4635.81	6186.29	6146.67	4681.66	5901.77	4502.77	3528.26	3804.36	1761.49	2618.46	2626.6	1015.31	3919.27	4020.61	1468.04
ENSG00000088356	500.666	528.148	533.711	500.165	503.924	467.066	527.334	407.058	530.13	572.416	531.49	533.209	487.662	521.103	639.908	632.132	529.246
ENSG00000088367	42.3495	27.9814	37.8153	26.7211	23.3917	48.9074	28.1384	52.7668	586.559	588.267	706.334	251.91	255.128	351.245	257.508	246.285	332.88
ENSG00000088387	206.101	218.255	214	233.639	199.164	243.926	192.8	199.76	340.056	322.314	356.647	310.689	306.907	347.402	225.32	264.757	377.937
ENSG00000088448	269.155	299.401	261.269	295.303	270.675	260.432	262.625	237.451	354.905	406.856	404.489	270.103	310.673	305.13	321.885	314.014	295.221
ENSG00000088451	104.462	95.1366	108.289	141.828	127.652	106.374	97.9633	84.1756	198.985	154.993	180.063	151.146	144.039	179.081	225.32	184.714	170.811
ENSG00000088538	11.2932	17.4883	5.15663	13.018	4.01001	7.94745	6.25298	15.0762	108.402	91.5865	113.083	95.1659	68.7246	92.2307	74.6773	84.1475	112.305
ENSG00000088543	11.2932	9.79348	9.45382	10.2774	9.35668	11.0042	7.29514	11.3072	17.8195	21.1354	28.7057	23.7915	28.243	32.2807	16.738	10.2619	30.9343
ENSG00000088682	666.299	657.562	648.017	661.177	591.476	563.658	649.268	547.77	1476.05	1571.06	1902.4	1830.54	1918.64	1747	1427.88	1570.07	1425.67
ENSG00000088726	1.8822	4.1972	8.59439	4.7961	5.34668	4.2794	4.16865	11.3072	0	1.76128	2.60961	0	0.941433	3.07436	2.57508	0	0.672486
ENSG00000088727	37.644	44.0706	53.2852	36.9985	41.4367	50.1301	43.7708	57.7922	129.191	125.051	84.3773	110.56	125.211	125.28	92.7029	168.295	112.978
ENSG00000088756	43.2906	47.5683	64.4579	56.8681	68.1701	69.0817	64.6141	65.3304	106.917	84.5414	97.4254	187.533	168.517	240.568	176.393	170.347	195.693
ENSG00000088766	191.985	217.555	195.952	237.065	233.917	196.852	202.18	214.836	207.894	181.412	220.947	235.116	236.3	219.817	217.594	197.028	207.798
ENSG00000088808	77.1703	83.9441	88.5222	75.3673	96.9085	117.989	84.4152	87.9447	80.1878	119.767	94.8158	90.9674	92.2605	106.834	87.5527	94.4094	115.668
ENSG00000088812	752.881	784.877	807.872	805.06	761.901	964.087	688.87	817.886	994.923	1100.8	1264.79	1161.58	1136.31	1481.84	1031.32	1147.28	1427.69
ENSG00000088826	136.46	180.48	259.55	144.568	197.159	239.035	194.884	288.961	109.887	96.8704	187.892	109.161	138.391	170.627	118.454	143.666	151.982
ENSG00000088827	1.8822	2.79814	0.859439	0	2.005	1.22268	0	1.25635	0	1.76128	0.86987	0	0	0	0	0	0.672486
ENSG00000088832	248.451	241.339	295.647	233.639	271.344	225.585	361.631	438.467	540.525	486.113	642.834	544.405	605.342	671.747	775.099	322.223	637.517
ENSG00000088833	1681.75	1899.23	1293.46	1425.81	1436.25	1071.07	1471.53	1321.68	1789.38	1754.23	1958.08	1515.66	1526.06	1928.39	1699.55	1654.22	2049.74
ENSG00000088836	15.0576	20.986	34.3775	15.0735	16.04	47.0734	9.37947	32.6652	430.638	433.275	547.148	373.666	388.812	363.543	274.246	365.323	368.522
ENSG00000088854	79.0525	90.9394	96.2571	101.403	76.8585	123.491	75.0357	104.277	77.2179	77.4963	93.076	57.3794	64.9589	104.528	61.8019	51.3095	132.48
ENSG00000088876	40.4673	33.5776	42.1125	31.5172	29.4067	40.9599	43.7708	38.9469	26.7293	49.3158	40.014	29.3895	30.1259	40.7352	29.6134	53.3618	45.729
ENSG00000088881	11.2932	6.99534	10.3133	4.7961	4.67834	7.33611	5.21082	5.02541	10.3947	14.0902	17.3974	13.995	12.2386	8.45448	14.1629	12.3143	9.4148
ENSG00000088882	1.8822	0	0	0	0.668334	0	0	0	0	0	0	0	0	0	0	0	0
ENSG00000088888	734.058	738.008	796.7	683.102	634.918	666.363	736.809	854.32	516.766	656.957	808.109	675.958	723.021	761.672	657.933	689.599	685.936
ENSG00000088899	3.7644	10.493	14.6105	8.22189	3.34167	8.55879	7.29514	10.0508	53.4585	49.3158	91.3363	64.3769	69.6661	62.2557	64.377	47.2047	88.7681
ENSG00000088930	3256.21	3289.21	2922.09	3273.68	3248.11	3224.83	2919.1	3135.86	1983.91	1884.57	1572.72	1865.53	1721.88	1688.59	2060.06	2183.73	1975.76
ENSG00000088970	97.8745	88.1413	79.0684	109.625	90.8935	130.827	107.343	138.199	135.131	125.051	141.789	149.746	154.395	166.784	135.192	127.247	176.864
ENSG00000088986	2205	2228.02	2034.29	1862.94	1942.18	1836.47	2653.35	2165.95	1869.56	2189.27	2071.16	1939.7	2252.85	1943.76	1891.4	1999.02	2080
ENSG00000088992	0	0	0	0	0	0	0	0	4.45488	1.76128	0.86987	0	0	2.30577	1.28754	0	0.672486
ENSG00000089006	1167.91	1136.04	1049.37	1333.32	1306.59	1178.06	1327.72	1216.15	1164.21	1167.73	1010.79	1703.19	1569.37	1590.21	1382.82	1420.25	1358.42
ENSG00000089009	1158.49	1378.78	840.531	1541.6	1565.91	1204.34	1500.71	1096.8	1079.57	810.189	812.458	1319.73	1173.97	705.565	1527.02	2009.28	985.192
ENSG00000089022	148.694	146.203	140.948	156.901	135.672	147.334	172.999	143.224	172.255	163.799	147.008	165.141	174.165	151.412	169.955	190.871	158.034
ENSG00000089041	20.7042	22.3851	87.6627	34.2579	37.4267	116.766	26.0541	101.765	90.5825	98.6317	124.391	109.161	79.0804	107.602	64.377	61.5713	87.4232
ENSG00000089048	961.805	852.732	793.262	912.63	886.88	761.733	931.694	776.426	696.446	817.234	517.572	492.623	412.348	625.632	437.764	453.576	532.609
ENSG00000089050	143.047	176.283	178.763	127.439	135.004	176.067	165.704	202.273	194.53	209.592	165.275	186.133	233.475	188.304	206.006	229.866	182.916
ENSG00000089053	1415.42	1473.22	1332.13	1553.25	1523.8	1416.48	1609.1	1277.71	1709.19	1738.38	1583.16	1946.7	1785.9	1450.33	1875.95	2021.59	1488.21
ENSG00000089057	356.677	395.237	385.028	335.727	326.816	395.539	330.366	391.982	764.754	870.072	1009.05	845.297	902.834	955.356	727.46	755.275	823.123
ENSG00000089060	125.166	123.118	120.321	124.699	121.637	130.216	108.385	131.917	109.887	110.961	149.618	110.56	128.976	150.643	100.428	90.3046	135.17
ENSG00000089063	125.166	156.696	137.51	161.012	144.36	152.224	118.807	148.25	239.078	195.502	248.783	179.136	159.102	207.519	162.23	199.081	210.488
ENSG00000089091	23.5275	30.7795	14.6105	33.5727	18.045	25.065	17.7168	15.0762	19.3045	22.8966	19.1371	25.191	25.4187	31.5122	18.0256	28.7333	22.8645
ENSG00000089094	391.498	451.199	539.727	422.057	466.497	480.515	472.1	550.283	402.424	493.158	486.257	429.646	496.135	399.666	422.313	412.528	375.247
ENSG00000089101	0	0.699534	0.859439	0	2.005	1.22268	0	2.51271	4.45488	5.28384	3.47948	2.799	2.8243	4.61154	9.01278	0	4.7074
ENSG00000089123	68.7003	87.4417	92.8194	81.5337	77.5268	96.5921	65.6563	87.9447	57.9134	36.9869	39.1441	60.1784	54.6031	55.3384	38.6262	53.3618	46.4015
ENSG00000089127	5.6466	6.29581	8.59439	8.90705	11.3617	29.3444	9.37947	7.53812	100.977	98.6317	128.741	156.744	139.332	279.766	77.2524	94.4094	212.506
ENSG00000089154	3673.12	3477.38	3573.55	3608.72	3587.62	3192.43	3744.49	3693.68	2916.46	3277.74	3088.91	3220.25	3182.04	3018.25	3301.25	3456.2	3103.52
ENSG00000089157	5702.13	4789.71	4271.41	5407.26	5231.05	3392.34	4984.67	3508.99	4083.64	3362.28	2858.39	4444.81	3815.63	2721.57	4044.16	3554.72	2611.26
ENSG00000089159	3695.7	3598.4	3215.16	3789.61	3888.37	2842.74	3822.65	3284.11	1376.56	1403.74	1728.43	1693.39	1655.04	1437.26	1467.8	1299.16	1356.4
ENSG00000089163	4.7055	6.99534	8.59439	6.16642	2.67334	15.8949	3.12649	1.25635	11.8797	15.8515	16.5275	22.392	7.53147	29.2064	18.0256	12.3143	25.5545
ENSG00000089177	2.8233	3.49767	6.01607	10.2774	8.68835	11.0042	2.08433	11.3072	106.917	89.8253	128.741	107.761	118.621	144.495	86.2652	145.719	124.41
ENSG00000089195	771.703	814.957	569.808	738.6	791.976	671.865	877.501	638.227	498.946	533.668	412.318	417.051	459.419	391.212	423.601	445.366	371.885
ENSG00000089199	9.41101	9.09394	2.57832	4.7961	6.01501	5.50208	5.21082	2.51271	54.9435	86.3027	46.1031	69.9749	87.5533	76.0903	74.6773	57.4666	56.4888
ENSG00000089220	3024.7	2942.94	3185.94	2641.97	2907.92	2726.59	2853.44	3159.73	6452.15	5694.22	6527.5	5623.18	6146.62	5561.51	6202.08	5174.05	4993.88
ENSG00000089225	0	0	0	0	0	0.611342	0	0	5.93984	1.76128	3.47948	2.799	5.6486	3.07436	5.15016	2.05238	4.03492
ENSG00000089234	430.083	488.275	429.719	476.184	451.126	457.284	482.521	404.546	491.521	560.087	537.579	522.013	406.699	565.682	498.278	420.738	583.718
ENSG00000089248	2077.01	2020.25	2356.58	2687.87	2802.99	2840.91	2598.11	2870.77	3394.62	3413.36	3791.76	4153.71	4131.95	4048.93	3231.73	3019.05	3359.74
ENSG00000089250	0	0	0	0.685158	0	0.611342	0	0	0	1.76128	0	0	0	0	0	2.05238	0.672486
ENSG00000089280	9500.41	8988.31	8731.04	8265.74	8694.36	8007.97	12044.3	9427.67	8185.09	8003.25	6303.08	6075.22	6435.64	4571.57	9207.2	9711.85	5546.66
ENSG00000089289	490.313	494.571	562.932	439.871	439.096	509.248	488.774	425.904	276.202	299.418	398.4	256.108	289.02	464.996	338.623	314.014	412.906
ENSG00000089327	981.568	1205.3	859.439	1226.43	1194.31	1046.62	1268.31	1155.84	5.93984	5.28384	7.82883	4.1985	0.941433	1.53718	5.15016	0	1.34497
ENSG00000089335	108.227	121.719	95.3977	89.7556	93.5668	110.042	80.2466	57.7922	46.0337	75.735	76.5485	32.1885	40.4816	61.4871	34.7636	53.3618	66.5761
ENSG00000089351	617.362	626.083	699.583	525.516	614.868	597.281	622.171	690.994	745.449	838.369	1052.54	922.269	1042.17	1143.66	856.214	896.889	856.747
ENSG00000089356	0	0	0.859439	0	0	1.83403	4.16865	0	0	1.76128	0.86987	0	0	0.768589	0	0	2.01746
ENSG00000089472	37.644	56.6623	75.6306	32.2024	41.4367	83.7539	31.2649	87.9447	249.473	264.192	307.064	246.312	219.354	338.948	208.582	236.023	388.697
ENSG00000089486	0.941101	2.0986	0.859439	0	0	0	0	0	0	0	0	1.3995	0	0	0	2.05238	0
ENSG00000089505	60.2304	11.1925	22.3454	2.74063	2.005	3.05671	6.25298	10.0508	2.96992	119.767	6.08909	68.5754	13.1801	6.9173	5.15016	28.7333	23.537
ENSG00000089558	0	0	0.859439	0	0	0	0	0	0	1.76128	0	1.3995	0	0	0	0	0
ENSG00000089597	10790.7	10807.1	12066.5	10046.5	10125.9	11816	9644.18	10827.2	10010.1	10447.9	9640.76	9268.88	9461.4	8490.6	10617.1	12049.5	10241.3
ENSG00000089639	68.7003	66.4557	89.3816	58.9235	64.8284	95.9807	72.9514	87.9447	57.9134	54.5997	97.4254	58.7789	62.1346	78.3961	48.9265	24.6285	67.9211
ENSG00000089682	208.924	206.363	177.044	235.694	229.239	204.188	189.674	175.889	225.714	228.966	167.015	202.927	210.881	209.825	209.869	254.495	188.296
ENSG00000089685	2192.76	2325.95	2878.26	2257.59	2301.08	2274.8	2127.05	2483.81	1462.68	1370.28	1078.64	1410.69	1496.88	591.045	2242.9	2292.51	787.481
ENSG00000089692	0	0.699534	0	0	0	0.611342	0	1.25635	0	0	0.86987	0	0.941433	0.768589	0	0	0
ENSG00000089693	3280.68	3583.01	3202.27	3146.24	3082.36	2994.97	3077.51	3428.59	4129.67	4681.48	5268.8	3933.99	4220.44	3888.29	4239.87	4326.41	3733.64
ENSG00000089723	0	0	1.71888	1.37032	1.33667	6.11342	0	5.02541	2.96992	1.76128	2.60961	4.1985	6.59003	9.99166	3.86262	4.10476	4.7074
ENSG00000089737	303.034	300.8	295.647	253.508	270.007	302.003	269.92	283.936	151.466	151.47	154.837	113.359	126.152	147.569	130.042	141.614	149.292
ENSG00000089775	95.9923	79.7469	67.8956	96.6072	91.5618	94.1467	75.0357	57.7922	77.2179	42.2707	48.7127	55.9799	46.1302	64.5615	59.2269	43.0999	65.2311
ENSG00000089818	498.783	473.584	435.735	433.02	417.709	330.125	372.052	389.469	663.777	611.164	655.012	586.39	556.387	638.698	576.818	550.037	542.024
ENSG00000089820	3.7644	2.0986	4.29719	0	0	1.22268	3.12649	5.02541	4.45488	5.28384	7.82883	4.1985	12.2386	7.68589	0	2.05238	4.03492
ENSG00000089847	1.8822	4.89674	3.43775	0.685158	1.33667	3.05671	0	6.28176	11.8797	15.8515	18.2673	19.593	8.4729	18.4461	6.4377	6.15713	16.8121
ENSG00000089876	842.285	963.258	910.145	932.499	880.196	1069.24	782.664	831.706	17.8195	12.329	20.8769	5.59799	13.1801	13.066	15.4505	12.3143	9.4148
ENSG00000089902	588.188	599.501	633.406	634.456	644.943	696.319	734.725	731.197	314.811	364.585	259.221	319.086	310.673	281.304	339.911	383.795	270.339
ENSG00000089916	449.846	436.509	489.88	429.594	394.317	459.118	461.678	449.774	351.935	292.372	338.379	348.475	297.493	349.708	316.735	465.89	349.693
ENSG00000090006	515.723	452.598	487.302	379.577	350.207	486.629	457.51	540.232	10.3947	10.5677	24.3563	19.593	17.8872	22.2891	21.8882	18.4714	26.8994
ENSG00000090013	1000.39	868.821	1210.09	1032.53	1049.95	1360.24	1252.68	1585.52	2098.25	1990.25	3087.17	3043.91	3327.02	3363.35	2062.64	1701.42	2441.8
ENSG00000090020	459.257	500.866	484.723	476.87	507.266	517.807	465.847	537.719	164.83	165.56	187.022	155.344	177.931	166.784	132.617	160.086	208.471
ENSG00000090054	897.81	923.385	898.973	993.478	976.437	1012.38	922.314	773.913	795.938	808.427	735.91	645.169	658.062	800.87	642.483	738.856	835.9
ENSG00000090060	1661.04	1720.15	1619.18	1764.97	1722.3	1753.33	1784.18	1678.49	1017.2	986.317	987.302	916.671	991.329	930.762	1048.06	1182.17	1032.94
ENSG00000090061	448.905	478.481	493.318	450.834	481.201	456.673	404.359	402.033	286.597	260.669	298.365	211.324	246.655	280.535	231.757	244.233	286.479
ENSG00000090097	104.462	99.3338	148.683	76.0525	69.5068	149.779	108.385	193.478	179.68	179.651	185.282	149.746	138.391	202.139	140.342	133.405	194.348
ENSG00000090238	17.8809	16.0893	42.1125	19.8696	15.3717	73.3611	21.8854	43.9724	53.4585	56.3609	69.5896	57.3794	64.9589	90.6935	24.4633	43.0999	71.956
ENSG00000090263	423.495	395.936	404.796	449.463	482.537	490.908	463.763	425.904	634.077	600.596	597.6	750.131	700.426	786.267	607.719	603.399	781.429
ENSG00000090266	1925.49	1837.68	1911.39	2065.06	2043.77	2032.1	1846.71	1876.99	3682.7	3480.29	4224.09	4162.11	4201.62	4244.92	3844.6	4821.04	3829.13
ENSG00000090273	5546.85	5412.29	4276.57	5673.79	5799.14	4316.69	5832.99	4189.94	1914.11	2092.4	1554.46	1532.45	1788.72	1257.41	2157.92	1912.82	1390.03
ENSG00000090316	1641.28	1478.12	1473.08	1373.06	1358.06	1400.59	1550.74	1561.65	1646.82	1696.11	2095.52	1998.48	2042.91	1923.78	2016.29	1744.52	1843.96
ENSG00000090339	15.9987	4.1972	37.8153	16.4438	22.055	56.8548	13.5481	55.2795	0	0	0	1.3995	0	0.768589	0	0	2.01746
ENSG00000090372	1126.5	1075.18	918.74	958.535	1031.24	863.215	1171.39	984.981	1481.99	1678.5	1537.06	1929.91	2081.51	1401.91	1966.07	1840.98	1367.84
ENSG00000090376	0	0	0	0	0.668334	0.611342	0	0	0	0	0	1.3995	0	0	1.28754	2.05238	0
ENSG00000090382	0	0	0	0	0	0.611342	0	1.25635	0	1.76128	1.73974	0	0	0	0	0	0.672486
ENSG00000090432	695.473	797.469	642.001	681.732	741.851	600.338	730.556	623.151	472.217	516.055	598.47	509.417	510.257	560.302	471.24	478.204	562.871
ENSG00000090447	349.148	350.467	279.318	289.822	308.771	182.791	348.082	263.834	228.684	223.683	173.974	240.714	273.016	153.718	316.735	244.233	143.912
ENSG00000090470	351.031	316.189	458.94	272.008	230.575	281.829	257.414	478.67	319.266	280.043	347.948	424.048	456.595	371.229	521.454	289.385	273.702
ENSG00000090487	709.59	756.196	625.671	759.155	767.916	744.004	724.303	589.23	718.72	602.358	720.252	639.571	648.647	725.548	495.703	605.452	682.573
ENSG00000090512	0	0	0.859439	0	0	0	0	0	37.124	29.9418	28.7057	40.5855	61.1932	85.3134	23.1757	51.3095	69.9385
ENSG00000090520	1924.55	2091.61	1559.02	1503.24	1575.26	1451.94	2002	1507.62	1015.71	1132.5	998.61	884.483	916.956	1003.78	1012.01	1001.56	1130.45
ENSG00000090530	211.748	211.959	213.141	270.637	286.715	229.865	285.553	234.938	917.705	995.123	1163.89	1552.04	1591.02	2073.65	1496.12	1268.37	1825.8
ENSG00000090534	0	0	0.859439	0	0	0	0	0	1.48496	1.76128	0	0	0	0	0	0	0
ENSG00000090539	11.2932	13.2911	14.6105	5.48126	4.01001	12.8382	6.25298	13.8199	28.2142	35.2256	67.8498	25.191	45.1888	36.8923	23.1757	22.5762	22.8645
ENSG00000090554	15.9987	4.1972	13.751	5.48126	12.6984	14.6722	6.25298	20.1016	29.6992	36.9869	40.8839	30.789	50.8374	39.198	33.476	49.2571	48.419
ENSG00000090565	13.1754	14.6902	11.1727	18.4993	19.3817	10.3928	10.4216	12.5635	13.3646	12.329	17.3974	26.5905	23.5358	16.909	19.3131	38.9952	15.4672
ENSG00000090581	290.8	256.029	346.354	313.117	272.012	333.182	325.155	354.292	432.123	493.158	571.504	533.209	579.923	541.855	472.527	291.438	449.221
ENSG00000090612	86.5813	86.0427	85.0844	95.9221	88.2201	78.8632	83.373	79.1502	51.9736	61.6448	43.4935	40.5855	59.3103	66.0987	52.7892	49.2571	69.9385
ENSG00000090615	292.682	276.316	305.96	256.934	261.319	283.663	348.082	376.906	302.932	359.301	312.283	288.297	378.456	318.965	303.859	283.228	378.61
ENSG00000090621	1941.49	1817.39	1567.62	1920.5	1991.64	1291.77	1973.86	1632	1055.81	1121.94	875.959	922.269	916.014	714.788	1118.87	1288.89	862.799
ENSG00000090661	125.166	97.2352	183.92	117.847	116.959	198.075	91.7103	165.839	19.3045	17.6128	49.5826	11.196	13.1801	24.5949	15.4505	6.15713	27.5719
ENSG00000090674	355.736	386.143	296.506	431.649	441.101	303.837	438.751	345.497	433.608	554.803	594.991	499.621	542.266	420.418	339.911	404.319	323.466
ENSG00000090686	2121.24	2116.09	1927.72	2035.6	1850.62	2128.69	2039.51	1914.68	801.878	841.892	675.889	692.752	655.237	676.358	757.074	829.161	770.669
ENSG00000090776	94.1101	70.6529	68.7551	81.5337	95.5718	80.6972	75.0357	95.4828	102.462	79.2576	106.994	102.163	91.319	100.685	97.8531	106.724	108.943
ENSG00000090857	423.495	353.265	441.751	377.522	413.699	396.15	389.769	402.033	187.105	230.728	216.598	197.329	211.822	232.114	199.569	211.395	222.593
ENSG00000090861	4170.96	3773.29	5825.27	4723.48	4335.49	5930.02	3896.65	6055.62	5948.75	5870.34	6189.99	7736.43	7379.89	7990.25	6202.08	6551.19	6962.25
ENSG00000090863	4927.6	4684.08	6430.32	4820.77	4610.84	6888.61	4168.65	6315.69	4760.78	5398.32	5597.61	4835.27	4690.22	5620.69	4975.06	5217.15	6149.21
ENSG00000090889	1806.91	1894.34	1635.51	1904.05	1965.57	1629.23	1894.65	1655.87	1149.36	1234.66	601.95	953.058	901.893	422.724	1330.03	1272.47	507.054
ENSG00000090905	608.892	549.834	583.559	665.973	618.878	602.784	553.389	645.765	522.706	382.198	447.113	457.636	333.267	467.302	445.489	377.638	575.648
ENSG00000090924	108.227	117.522	148.683	91.126	76.1901	117.378	100.048	130.661	54.9435	42.2707	68.7197	46.1834	79.0804	56.8756	63.0895	69.7809	69.9385
ENSG00000090932	22.5864	20.986	28.3615	21.925	21.3867	18.3403	20.8433	23.8707	0	0	0	0	0.941433	0	0	0	0
ENSG00000090971	307.74	230.147	391.045	174.715	175.104	261.655	305.354	393.238	368.27	510.771	531.49	829.903	967.793	739.383	575.53	476.152	544.041
ENSG00000090975	56.466	56.6623	31.7992	33.5727	39.4317	28.1217	40.6444	42.716	49.0036	22.8966	46.973	58.7789	53.6617	46.1154	42.4888	20.5238	48.419
ENSG00000090989	784.878	824.751	666.924	776.283	727.816	827.146	673.237	657.073	577.649	697.467	600.21	579.392	520.613	700.953	516.304	597.242	794.878
ENSG00000091009	119.52	112.625	104.852	108.94	104.26	118.6	86.4995	109.303	56.4284	75.735	66.98	46.1834	41.4231	59.95	60.5144	53.3618	60.5237
ENSG00000091010	0	0	0	0	0	0	0	0	0	0	0.86987	0	0	0.768589	0	0	0
ENSG00000091039	814.993	852.732	872.33	914	833.413	918.848	731.598	785.221	937.009	991.6	909.884	804.712	820.93	1120.6	618.019	792.218	882.301
ENSG00000091073	50.8194	58.0613	57.5824	59.6087	52.7984	39.7373	59.4033	62.8176	130.676	130.335	147.008	180.535	191.111	132.966	260.083	186.766	143.912
ENSG00000091106	0.941101	0	0	0	0	0	0	0	0	0	0	0	0	0.768589	0	0	0
ENSG00000091127	733.117	740.107	565.511	722.841	724.475	587.5	625.298	474.901	706.84	625.254	461.031	617.179	580.864	425.798	665.658	767.589	453.928
ENSG00000091128	0.941101	0.699534	0	0	1.33667	2.44537	0	3.76906	0	0	1.73974	0	0	0.768589	0	0	1.34497
ENSG00000091129	496.901	505.763	434.016	623.493	609.521	481.126	657.605	471.132	938.494	1099.04	966.425	1035.63	916.014	1473.39	838.189	800.428	1542.68
ENSG00000091136	6618.76	6421.72	8914.96	7096.18	7026.87	9613.97	6365.53	9195.25	812.273	1151.88	877.698	800.513	788.921	763.978	663.083	718.332	847.332
ENSG00000091137	5.6466	5.59627	5.15663	7.53673	4.67834	6.72477	7.29514	6.28176	2.96992	3.52256	3.47948	4.1985	0.941433	0.768589	0	0	2.68994
ENSG00000091140	1939.61	1965.69	1753.25	2042.45	2035.08	2163.54	1993.66	1659.64	3936.63	3969.92	3649.1	3778.65	3800.57	4661.49	3669.49	4283.31	4710.09
ENSG00000091157	195.749	209.161	151.261	189.789	173.767	183.403	185.505	115.584	256.898	336.404	275.749	242.113	263.601	302.824	242.058	270.914	299.256
ENSG00000091164	1075.68	1254.26	1031.33	1105.16	1117.46	1037.45	1035.91	997.544	991.953	818.995	1002.96	772.523	814.34	1020.69	887.115	1050.82	1061.86
ENSG00000091317	432.906	454.697	678.097	644.733	607.516	870.552	553.389	722.403	711.295	523.1	562.806	411.453	448.122	445.013	455.789	379.69	509.072
ENSG00000091409	1182.02	1152.13	1486.83	1406.63	1442.27	1883.55	1188.07	1371.94	647.442	829.563	776.794	565.397	607.224	700.953	478.965	420.738	652.311
ENSG00000091428	29.1741	39.1739	52.4258	40.4243	40.1001	72.7497	30.2227	42.716	0	0	3.47948	0	1.88287	0	1.28754	2.05238	0.672486
ENSG00000091436	613.598	624.684	652.314	670.769	646.279	723.218	686.785	591.742	769.209	681.615	489.737	646.568	686.305	484.211	709.435	861.999	475.447
ENSG00000091482	0.941101	0	0.859439	0.685158	0	0	0	1.25635	0	0	0	0	0	0	0	0	0.672486
ENSG00000091483	3560.18	3922.99	2788.02	4314.44	4336.82	3053.66	3895.61	2697.39	6309.59	6234.93	5470.61	7077.26	6349.97	6062.63	6840.7	6951.41	6463.93
ENSG00000091490	820.64	834.544	1224.7	1268.91	1171.59	1876.21	1085.93	1404.6	1020.17	981.033	1277.84	1480.67	1383.91	2055.21	942.479	1015.93	1512.42
ENSG00000091513	0.941101	0	0	0	0	0	0	0	0	0	0	0	0	0.768589	0	0	2.68994
ENSG00000091527	1161.32	1194.1	1143.05	1132.57	1258.47	919.459	1806.07	1478.73	1796.8	2020.19	1370.04	1529.65	1727.53	1740.09	1834.74	1658.32	1757.21
ENSG00000091536	0	0	0.859439	0	0.668334	0.611342	0	0	0	5.28384	0	0	0	0.768589	2.57508	2.05238	0
ENSG00000091542	982.509	1001.03	915.302	975.664	906.262	839.984	863.953	1065.39	482.612	422.707	588.902	612.98	554.504	463.459	557.505	525.409	481.5
ENSG00000091583	0	0	0	0	0	0	0	0	1.48496	0	5.21922	0	0	1.53718	1.28754	0	0
ENSG00000091592	5.6466	8.39441	7.73495	8.90705	4.67834	17.1176	8.3373	13.8199	0	1.76128	10.4384	2.799	5.6486	8.45448	2.57508	0	6.05237
ENSG00000091622	94.1101	111.925	98.8354	129.495	153.049	96.5921	135.481	121.866	219.774	243.057	287.057	228.118	231.593	152.181	139.054	151.876	115.668
ENSG00000091640	973.098	894.004	745.133	865.354	1004.51	708.546	1051.54	822.911	1309.73	1363.23	1170.84	1533.85	1589.14	1419.58	1416.29	1219.11	1349.01
ENSG00000091651	1216.84	1327.72	1162.82	1368.26	1462.98	1264.26	1442.35	1329.22	1057.29	1003.93	528.011	976.85	1040.28	320.502	1130.46	1130.86	462.67
ENSG00000091656	760.409	761.792	675.519	932.499	802.67	593.613	796.213	625.664	155.921	154.993	162.666	127.354	114.855	201.37	144.205	172.4	205.781
ENSG00000091732	639.948	637.975	568.089	668.714	620.214	554.488	636.762	505.054	521.221	547.758	516.703	640.97	538.5	563.376	561.368	543.88	544.041
ENSG00000091831	15.0576	1.39907	4.29719	0.685158	0.668334	0	1.04216	0	8.90975	93.3478	10.4384	25.191	12.2386	6.9173	1.28754	0	1.34497
ENSG00000091844	20.7042	23.0846	18.9076	24.6657	25.3967	22.6197	23.9697	21.358	8.90975	10.5677	9.56857	8.39699	9.41433	15.3718	9.01278	14.3666	17.4846
ENSG00000091947	433.847	418.321	478.707	397.391	388.971	405.32	400.191	453.543	424.698	503.726	547.148	666.161	621.346	697.11	554.93	578.771	561.526
ENSG00000091972	0	0	0	0	0	1.83403	2.08433	0	2.96992	3.52256	2.60961	1.3995	1.88287	0	9.01278	4.10476	2.68994
ENSG00000091986	2495.8	2432.98	1035.62	1745.78	1636.08	911.511	2285.46	1425.96	6049.72	5984.83	4976.52	7610.47	7182.19	7762.75	11665.1	11214.2	12449.1
ENSG00000092010	1774.92	1641.11	3101.71	1997.23	1926.14	3169.81	1687.26	2918.51	2224.47	2166.37	2521.75	2090.85	2038.2	2358.8	2369.07	2557.26	2682.55
ENSG00000092020	136.46	179.78	82.5061	172.66	148.37	99.6488	147.987	87.9447	155.921	128.573	88.7267	134.352	114.855	119.131	112.016	147.771	114.995
ENSG00000092036	379.264	365.157	321.43	326.82	309.439	287.942	290.763	302.781	167.8	195.502	135.7	198.729	203.35	124.511	184.118	164.19	135.17
ENSG00000092051	0	0	0.859439	0.685158	0	0.611342	0	1.25635	0	0	0	1.3995	1.88287	0.768589	0	0	0
ENSG00000092054	1.8822	1.39907	0	0	0	0	0	0	1.48496	0	0	0	0	4.61154	0	2.05238	1.34497
ENSG00000092068	4.7055	3.49767	6.87551	1.37032	6.01501	5.50208	2.08433	2.51271	44.5488	44.032	66.1101	76.9724	60.2517	79.9333	19.3131	51.3095	54.4714
ENSG00000092094	454.552	427.415	378.153	413.835	430.407	344.797	440.835	375.65	170.77	172.605	123.521	145.548	176.048	101.454	159.655	155.981	87.4232
ENSG00000092096	0	0.699534	0.859439	0	0.668334	0.611342	1.04216	0	35.639	12.329	26.966	34.9875	35.7745	39.198	24.4633	18.4714	29.5894
ENSG00000092098	147.753	130.813	144.386	113.051	116.29	121.046	136.523	144.481	92.0675	68.6899	84.3773	95.1659	106.382	83.0076	97.8531	53.3618	69.9385
ENSG00000092108	654.065	738.708	572.386	731.063	701.083	750.117	830.604	605.562	599.923	577.7	530.62	480.028	498.018	611.797	458.364	465.89	664.416
ENSG00000092140	463.022	449.101	471.832	744.766	695.736	610.12	603.412	505.054	286.597	188.457	169.625	235.116	173.224	136.809	321.885	285.281	178.881
ENSG00000092148	1746.68	1662.09	1763.57	1935.57	1796.48	1830.97	1509.05	1590.54	1115.2	1171.25	1043.84	855.094	798.335	1154.42	874.24	933.832	1077.99
ENSG00000092199	3261.85	3429.12	2723.56	2491.23	2569.08	2385.46	2599.15	2776.54	1348.34	1641.51	1085.6	1039.83	934.843	1104.46	1308.14	1619.33	1185.59
ENSG00000092200	0	0	0	0	0	0	0	0	0	3.52256	0	0	0	0	0	0	0
ENSG00000092201	3937.57	3824.35	3253.83	3427.84	3172.58	2961.95	3230.71	2849.41	1773.04	1785.94	1082.12	1309.93	1284.11	1066.8	1609.43	1650.11	1190.97
ENSG00000092203	593.835	650.567	517.382	628.289	685.711	616.233	605.497	530.181	411.334	376.914	440.154	418.45	417.055	418.113	417.163	435.104	432.408
ENSG00000092208	296.447	254.63	245.799	215.825	219.882	230.476	302.227	251.271	179.68	181.412	142.659	219.721	240.065	112.983	215.019	262.704	124.41
ENSG00000092295	2.8233	0	1.71888	0	0.668334	0	0	1.25635	11.8797	15.8515	22.6166	12.5955	11.2972	7.68589	9.01278	12.3143	12.7772
ENSG00000092330	251.274	261.626	263.848	237.065	273.349	242.092	253.246	242.476	185.62	169.083	241.824	244.912	226.885	221.354	178.968	223.709	211.833
ENSG00000092421	1.8822	6.29581	14.6105	8.22189	8.02001	21.397	8.3373	6.28176	16.3345	7.04512	25.2262	8.39699	13.1801	14.6032	1.28754	2.05238	14.7947
ENSG00000092439	391.498	446.303	402.217	527.571	480.532	580.775	399.148	424.647	337.086	366.346	332.29	270.103	245.714	312.816	218.882	233.971	326.828
ENSG00000092445	196.69	167.189	222.595	169.234	163.074	190.127	181.336	183.428	187.105	200.786	127.871	204.327	185.462	102.222	166.093	158.033	117.013
ENSG00000092470	2171.12	2321.05	1904.52	1941.05	1895.4	1816.91	2072.86	1833.02	956.314	914.104	304.454	733.337	628.877	207.519	847.201	909.204	296.566
ENSG00000092529	0	0	0.859439	4.11095	0.668334	3.05671	0	5.02541	0	1.76128	0	0	1.88287	1.53718	0	2.05238	1.34497
ENSG00000092531	837.58	900.3	1094.92	1251.78	1119.46	1367.57	1205.78	1253.84	714.265	935.239	741.129	572.395	628.877	795.49	668.233	759.38	931.393
ENSG00000092607	52.7016	52.465	46.4097	55.4978	48.7884	31.7898	76.0779	45.2287	2.96992	8.8064	4.34935	8.39699	6.59003	12.2974	6.4377	10.2619	5.37989
ENSG00000092621	3785.11	3582.31	7151.39	4482.99	4500.56	7331.22	5247.29	7408.71	4517.25	4603.98	3939.64	5416.06	5821.82	3944.4	5258.31	5358.76	3757.85
ENSG00000092758	697.356	549.134	745.133	270.637	308.771	561.212	564.852	855.576	2.96992	12.329	21.7467	9.79649	13.1801	12.2974	5.15016	14.3666	18.1571
ENSG00000092820	15048.2	14371.2	14083.6	11551.1	11828.2	10236.9	12913.4	11834.8	10844.7	12235.6	9732.1	8381.6	8310.03	9010.94	10528.2	10222.9	10721.4
ENSG00000092841	10031.2	9578.72	11872.3	7873.83	8189.77	10043.1	10675.9	10838.6	13168.6	14731.3	13796.1	10294.7	10700.3	13471.1	10928.6	12782.2	15422.8
ENSG00000092847	782.055	791.173	909.286	795.468	741.183	1272.2	670.111	1085.49	360.845	294.134	418.407	341.478	318.204	386.6	345.061	348.904	391.387
ENSG00000092850	3.7644	2.0986	2.57832	1.37032	2.005	2.44537	0	2.51271	10.3947	3.52256	8.6987	6.99749	10.3558	5.38012	11.5879	14.3666	6.72486
ENSG00000092853	2203.12	2356.73	1816.85	2324.74	2306.42	1953.85	2682.53	1986.29	988.983	945.807	338.379	776.722	719.255	272.081	809.863	870.208	377.937
ENSG00000092871	198.572	188.874	220.016	184.307	171.762	205.411	178.21	189.709	66.8232	66.9286	92.2062	92.3669	91.319	85.3134	78.54	100.567	90.1131
ENSG00000092929	1.8822	0.699534	0.859439	0.685158	2.005	2.44537	3.12649	1.25635	2.96992	7.04512	6.08909	2.799	7.53147	6.14871	2.57508	2.05238	6.72486
ENSG00000092931	279.507	360.96	273.301	290.507	286.047	279.383	240.74	221.118	322.236	287.089	376.654	344.277	311.614	375.84	303.859	383.795	382.644
ENSG00000092964	3320.2	3366.86	3882.94	3172.96	3159.89	3528.67	2725.26	3241.39	6333.35	6647.07	6979.83	6688.2	6453.52	5935.05	5808.09	5561.95	7059.08
ENSG00000092969	1175.43	1205.3	643.72	1067.48	1146.86	808.195	1156.8	768.888	1198.36	1100.8	1057.76	820.106	870.826	910.01	1499.98	1529.02	1200.39
ENSG00000092978	311.504	289.607	346.354	288.451	290.057	336.238	272.005	344.241	417.273	357.54	294.886	279.9	321.029	356.625	337.336	414.58	402.147
ENSG00000093000	191.043	169.287	134.932	174.715	178.445	158.949	199.053	167.095	90.5825	88.064	62.6306	97.9649	93.2019	52.2641	113.304	127.247	64.5586
ENSG00000093009	1325.07	1154.23	936.788	1177.1	1246.44	1005.05	1325.63	904.574	742.479	748.544	315.763	810.31	742.791	226.734	902.566	1007.72	314.723
ENSG00000093010	1336.36	1434.74	1700.83	1467.61	1462.32	1508.79	1612.23	1642.05	813.758	857.743	1109.08	1046.82	1097.71	1190.54	1005.57	1020.03	1014.78
ENSG00000093072	0	0	0	0	0	0	0	0	0	0	0	0	1.88287	0	0	0	1.34497
ENSG00000093144	1727.86	1760.03	1595.98	1843.07	1906.76	1785.12	1673.71	1424.7	834.547	790.815	740.259	621.377	653.355	743.226	639.908	650.604	817.07
ENSG00000093167	1135.91	1097.57	969.447	932.499	905.593	742.781	1077.6	816.629	1480.5	1474.19	1404.84	1121	1173.03	1348.87	1354.49	1307.36	1576.98
ENSG00000093183	286.095	296.602	281.036	304.21	275.354	267.768	279.3	260.065	573.194	521.339	594.121	587.789	592.161	556.459	536.904	476.152	472.085
ENSG00000093217	43.2906	37.7748	32.6587	41.1095	36.7584	30.5671	40.6444	46.4851	90.5825	86.3027	72.1992	97.9649	80.9633	51.4955	50.2141	73.8856	52.4539
ENSG00000094631	488.431	488.974	436.595	401.502	429.071	427.94	407.486	374.393	564.284	523.1	590.641	587.789	570.509	572.599	516.304	636.237	536.644
ENSG00000094755	0	0	0.859439	0	0	0.611342	0	0	0	1.76128	0	0	0	0	0	0	1.34497
ENSG00000094804	2246.41	2342.74	1895.92	1974.62	2152.04	2053.5	2359.46	1834.28	1110.75	1298.06	415.798	1100.01	1032.75	301.287	1095.7	1280.68	519.832
ENSG00000094841	293.623	305.696	331.743	254.193	241.269	328.291	257.414	285.192	256.898	294.134	306.194	260.307	245.714	298.981	235.62	314.014	331.536
ENSG00000094880	1141.56	1155.63	999.527	1178.47	1125.48	1046.62	1057.8	898.292	836.032	813.711	635.875	820.106	778.565	754.755	918.016	956.408	652.311
ENSG00000094914	766.056	849.234	714.193	914.685	865.493	690.817	769.116	683.456	1029.08	1060.29	773.314	946.061	1062.88	642.541	1246.34	1249.9	686.608
ENSG00000094916	2274.64	2053.13	2295.56	2234.3	2232.24	2752.26	2509.53	2746.39	4506.85	4991.47	2504.35	3133.48	3171.69	2382.63	3884.51	3827.69	2974.4
ENSG00000094963	0	0	0	0	0	0	0	0	22.2744	8.8064	16.5275	6.99749	5.6486	16.909	10.3003	4.10476	29.5894
ENSG00000094975	1126.5	1179.41	1287.44	1201.77	1178.27	1218.41	1021.32	1026.44	693.476	822.518	715.033	741.734	755.971	691.73	726.173	708.07	811.69
ENSG00000095002	2152.3	2262.99	1997.34	2219.91	2097.9	2148.87	1885.27	1817.94	1951.24	1893.38	1116.04	1582.83	1407.44	852.365	1617.15	1797.88	1066.56
ENSG00000095015	323.739	307.095	328.306	336.412	304.761	335.627	258.456	335.446	227.199	119.767	155.707	200.128	145.922	179.081	263.946	211.395	264.287
ENSG00000095059	894.046	856.929	772.635	888.649	900.246	778.239	885.839	756.324	972.648	1261.08	849.863	1244.15	1350.96	857.746	1454.92	1459.24	814.38
ENSG00000095066	78.1114	66.4557	117.743	65.7751	55.4718	130.216	67.7406	111.815	56.4284	52.8384	77.4184	85.3694	79.0804	90.6935	57.9393	65.6761	90.7856
ENSG00000095139	3249.62	3373.85	3665.51	3536.78	3366.4	3712.68	3331.8	3564.27	3756.95	3751.53	3512.53	3195.05	2858.19	3913.66	3370.78	3353.59	3985.82
ENSG00000095203	15.0576	19.587	17.1888	11.6477	13.3667	18.9516	10.4216	28.8961	31.1841	21.1354	19.1371	18.1935	22.5944	10.7602	37.3387	26.6809	13.4497
ENSG00000095209	346.325	342.072	290.49	384.373	380.282	316.064	397.064	255.04	363.815	440.32	307.934	398.857	374.69	350.477	412.013	459.733	357.09
ENSG00000095261	1310.95	1371.79	1218.68	1506.66	1477.02	1269.76	1326.67	1108.1	513.796	468.5	483.647	495.422	525.32	506.5	565.23	634.185	554.128
ENSG00000095303	0.941101	0.699534	1.71888	1.37032	0.668334	1.83403	0	2.51271	0	0	0.86987	2.799	0	0	0	0	0
ENSG00000095319	4216.13	4566.56	3026.08	4268.53	4377.59	2826.85	4308.3	2682.31	2362.57	2471.08	1721.47	2288.18	2298.98	1461.09	2329.16	2721.45	1525.2
ENSG00000095321	683.239	666.656	993.511	617.327	612.194	771.514	502.323	930.958	680.111	741.499	999.48	846.697	877.416	1032.22	789.262	855.842	950.895
ENSG00000095370	0	0	0.859439	0.685158	0	3.05671	0	1.25635	1.48496	1.76128	0.86987	0	0.941433	1.53718	1.28754	0	0
ENSG00000095380	1562.23	1452.93	1459.33	1482	1638.09	1394.47	1771.68	1474.96	1348.34	1479.47	1296.98	1167.18	1294.47	1103.69	1327.45	1574.17	1174.16
ENSG00000095383	99.7567	77.6483	104.852	97.9775	78.1951	81.9199	110.469	97.9955	207.894	162.038	167.015	197.329	239.124	142.189	172.53	172.4	173.501
ENSG00000095397	85.6402	95.8362	75.6306	86.3299	96.9085	126.548	85.4574	128.148	29.6992	42.2707	75.6787	55.9799	61.1932	60.7185	41.2013	45.1523	62.5412
ENSG00000095485	607.01	635.876	519.101	578.958	568.084	498.244	570.063	413.34	239.078	236.011	207.899	216.922	178.872	189.073	222.744	314.014	205.108
ENSG00000095564	705.825	677.149	701.302	773.543	705.761	748.283	613.834	598.024	380.149	394.527	297.495	320.485	299.376	298.213	350.211	394.057	347.675
ENSG00000095574	48.9372	47.5683	27.502	53.4423	57.4768	52.5754	37.5179	51.5105	44.5488	29.9418	26.0961	34.9875	32.0087	39.9666	42.4888	45.1523	53.7989
ENSG00000095585	0	0	0	0	0	0	0	0	1.48496	0	2.60961	2.799	1.88287	3.07436	0	0	0
ENSG00000095587	117.638	112.625	43.8314	66.4603	82.2051	33.6238	95.879	40.2033	41.5789	63.4061	58.2813	76.9724	69.6661	116.057	69.5272	104.671	117.685
ENSG00000095596	1.8822	1.39907	8.59439	3.42579	1.33667	9.78148	1.04216	11.3072	0	3.52256	0	1.3995	3.76573	0.768589	1.28754	6.15713	0
ENSG00000095637	114.814	121.019	152.98	97.2924	106.265	180.957	62.5298	130.661	138.101	84.5414	118.302	90.9674	99.7919	101.454	79.8275	94.4094	117.685
ENSG00000095713	0	0	0.859439	0	0	0	0	0	0	1.76128	0	0	0	0	0	0	0
ENSG00000095739	126.107	130.813	130.635	100.033	138.345	145.499	112.554	133.173	203.439	230.728	182.673	212.724	217.471	228.271	198.281	238.076	252.182
ENSG00000095752	1246.02	1164.02	1265.95	1239.45	1462.32	875.442	1735.2	1987.55	8.90975	14.0902	6.08909	33.588	32.0087	13.8346	14.1629	10.2619	15.4672
ENSG00000095777	1.8822	0	0	0	0	0	1.04216	1.25635	0	1.76128	0	0	0	0	0	0	0.672486
ENSG00000095787	708.649	803.065	723.647	817.393	703.088	791.688	797.255	869.396	1078.08	1157.16	978.603	923.669	913.19	1049.12	1017.16	962.565	1147.26
ENSG00000095794	106.344	84.6436	97.1166	113.736	91.5618	81.9199	105.258	80.4066	191.56	169.083	174.844	184.734	192.052	176.776	196.994	182.662	225.283
ENSG00000095906	622.068	495.97	715.053	481.666	526.648	463.398	718.05	748.786	537.555	644.628	678.498	916.671	964.028	579.516	910.291	775.799	585.735
ENSG00000095951	557.132	539.341	408.233	492.628	433.749	330.125	440.835	321.626	212.349	225.444	197.46	211.324	207.115	225.965	208.582	166.243	242.095
ENSG00000096060	212.689	194.47	197.671	152.105	172.43	157.115	251.161	160.813	547.95	676.331	241.824	386.262	413.289	199.065	571.668	517.199	342.295
ENSG00000096063	940.16	933.178	976.322	1080.49	1012.53	1072.91	1134.92	1150.82	978.588	926.433	700.245	751.531	777.624	746.3	915.441	921.518	765.289
ENSG00000096070	188.22	207.062	205.406	223.361	215.204	177.289	210.517	188.453	239.078	258.908	289.667	305.091	332.326	264.395	323.173	279.123	280.427
ENSG00000096080	605.128	530.946	502.772	541.274	634.918	495.799	629.466	505.054	438.063	447.365	483.647	484.226	554.504	465.765	509.866	478.204	490.242
ENSG00000096092	529.84	537.942	513.944	531.682	539.346	690.206	442.919	438.467	950.374	760.873	822.897	888.681	803.984	949.976	681.109	636.237	829.848
ENSG00000096093	200.454	253.231	220.016	215.825	240.6	246.982	190.716	179.658	457.367	470.262	310.543	415.651	389.753	287.452	424.888	523.356	356.417
ENSG00000096384	25707.1	26473.9	20908.4	24218.3	23584.2	18061.5	26635.6	19335.3	11137.2	9921.29	10134.9	9051.96	8987.86	9140.06	11979.3	12813	10587.6
ENSG00000096401	2572.03	2468.66	2334.24	2448.75	2321.13	2288.25	2608.53	2284.05	1940.84	2171.66	1203.9	1521.25	1462.99	1277.4	1681.53	1746.57	1486.87
ENSG00000096433	1757.98	1818.79	1873.58	1876.65	1900.74	1856.04	1862.35	1908.4	227.199	191.979	213.118	300.892	305.024	272.849	186.693	180.609	193.003
ENSG00000096654	189.161	160.893	201.968	193.214	161.737	179.123	159.451	192.222	114.342	70.4512	87.8568	81.1709	49.896	66.0987	87.5527	114.933	81.3708
ENSG00000096696	1265.78	1179.41	1558.16	1299.74	1152.21	1594.38	1027.57	1437.27	1.48496	8.8064	0	1.3995	0.941433	0.768589	1.28754	2.05238	2.68994
ENSG00000096717	515.723	578.515	487.302	628.289	597.491	515.362	614.876	505.054	274.717	295.895	237.474	285.498	256.07	208.288	333.473	264.757	211.833
ENSG00000096746	2904.24	2759.66	3081.09	2606.34	2428.73	2671.57	2752.35	2619.5	2762.02	2567.95	1648.4	2044.67	2015.61	1458.78	2755.34	2577.79	1613.29
ENSG00000096872	627.714	583.411	518.241	565.255	535.336	668.197	533.587	609.331	344.51	401.572	270.529	263.106	266.426	343.559	293.559	246.285	347.675
ENSG00000096968	98.8156	81.8455	64.4579	85.6447	83.5418	77.0291	79.2044	45.2287	141.071	184.934	122.652	159.543	136.508	158.329	163.518	172.4	143.912
ENSG00000096996	0	0	0	0	0	0	0	0	0	5.28384	0	6.99749	3.76573	0.768589	2.57508	4.10476	2.68994
ENSG00000097007	941.101	818.455	802.716	819.448	816.036	687.76	814.971	817.886	738.025	727.408	889.007	696.95	716.431	628.706	700.422	605.452	650.966
ENSG00000097021	2829.89	2771.55	3041.55	2885.2	3072.33	2813.4	3620.47	3586.89	1627.52	1912.75	1651.88	2111.84	2401.6	1945.3	2081.95	1682.95	1595.14
ENSG00000097033	1561.29	1685.88	1698.25	1654.66	1501.75	1675.69	1513.22	1546.57	1725.52	1715.49	1637.96	1347.72	1313.3	1796.96	1537.32	1639.85	1902.46
ENSG00000097046	266.331	292.405	251.816	305.58	255.972	257.375	241.782	182.171	493.006	420.946	234.865	470.231	423.645	183.693	566.518	652.656	225.283
ENSG00000097096	122.343	128.714	154.699	119.217	149.039	126.548	134.439	119.354	138.101	105.677	97.4254	90.9674	111.089	102.991	93.9904	112.881	97.5104
ENSG00000099139	207.042	202.865	202.828	128.81	132.33	171.176	159.451	168.351	219.774	221.921	164.405	131.553	121.445	129.892	163.518	119.038	197.038
ENSG00000099194	6660.17	6295.11	11609.3	9951.91	8679.66	11647.3	4474.01	10434	4769.69	4383.82	7463.48	2887.17	2739.57	4660.72	1686.68	1781.46	5542.63
ENSG00000099203	605.128	527.449	460.659	492.628	540.014	390.648	556.515	503.798	714.265	554.803	659.361	947.46	976.266	734.771	800.85	845.58	581.7
ENSG00000099204	99.7567	76.2492	188.217	100.718	100.919	239.035	69.8249	162.07	1014.23	949.33	1046.45	550.003	522.495	652.532	581.968	564.404	860.782
ENSG00000099219	327.503	360.96	369.559	444.667	483.206	543.483	361.631	373.137	510.826	480.829	454.942	596.186	656.179	616.409	476.39	492.571	542.024
ENSG00000099246	728.412	777.882	675.519	714.619	685.711	779.462	696.165	675.918	1101.84	1009.21	1053.41	939.063	1017.69	1396.53	956.642	1024.14	1318.74
ENSG00000099250	1139.67	1123.45	1078.6	1219.58	1251.79	967.144	1405.88	1064.13	648.927	688.66	598.47	650.767	598.752	633.317	603.856	671.128	600.53
ENSG00000099256	34.8207	36.3758	42.9719	44.5352	40.7684	61.1342	44.813	43.9724	1.48496	0	0	0	0	0	1.28754	0	0
ENSG00000099260	0.941101	0.699534	1.71888	1.37032	1.33667	2.44537	0	2.51271	69.7931	86.3027	99.1651	65.7764	77.1975	127.586	50.2141	73.8856	136.515
ENSG00000099282	189.161	195.17	219.157	265.156	249.289	253.707	224.065	268.86	0	0	0	0	0	0	0	0	0
ENSG00000099284	32.9385	34.2772	33.5181	25.3508	23.3917	42.794	46.8973	37.6906	0	0	0	2.799	0	0	0	0	0.672486
ENSG00000099290	140.224	159.494	129.775	174.03	145.029	131.439	127.144	155.788	54.9435	102.154	107.864	71.3744	63.076	96.0736	45.0639	38.9952	69.266
ENSG00000099308	62.1126	64.3571	118.603	74.6822	75.5218	132.05	76.0779	146.993	71.278	86.3027	73.069	88.1684	102.616	102.222	60.5144	57.4666	86.0782
ENSG00000099326	51.7605	39.1739	36.0964	41.1095	42.1051	26.2877	26.0541	36.4342	44.5488	49.3158	81.7677	60.1784	84.729	83.7762	78.54	41.0476	77.3359
ENSG00000099330	41.4084	33.5776	77.3495	52.072	47.4517	108.819	38.56	79.1502	65.3382	45.7933	111.343	111.96	130.859	117.594	63.0895	41.0476	92.803
ENSG00000099331	1335.42	1203.9	1224.7	1121.6	1098.74	1149.93	1237.05	1296.56	550.92	750.305	648.923	773.923	735.259	634.086	706.86	687.547	646.931
ENSG00000099337	0	4.89674	11.1727	2.74063	7.35168	7.33611	3.12649	13.8199	0	0	0.86987	0	0	0	0	0	0
ENSG00000099338	5.6466	2.0986	5.15663	3.42579	4.01001	4.2794	1.04216	10.0508	11.8797	7.04512	7.82883	9.79649	11.2972	7.68589	3.86262	2.05238	3.36243
ENSG00000099341	3371.96	3585.81	3686.99	3678.61	3737.33	3166.14	3556.9	3698.7	3510.44	3945.27	4263.23	3315.41	3875.88	3527.82	3959.19	3821.53	3452.54
ENSG00000099364	142.106	110.526	103.992	104.829	100.25	113.098	122.975	160.813	118.797	139.141	213.118	200.128	210.881	224.428	216.307	172.4	184.261
ENSG00000099365	0.941101	1.39907	0.859439	1.37032	0	0.611342	0	1.25635	0	5.28384	1.73974	2.799	1.88287	3.84295	0	0	2.01746
ENSG00000099377	15.0576	16.0893	37.8153	13.7032	12.6984	32.4011	18.7589	38.9469	17.8195	17.6128	26.966	30.789	24.4773	25.3634	11.5879	18.4714	10.7598
ENSG00000099381	340.678	339.274	305.96	355.597	350.207	259.821	374.137	330.421	392.029	427.991	394.051	377.865	502.725	335.105	473.815	506.937	353.055
ENSG00000099385	471.491	420.42	577.543	434.39	507.934	436.498	551.304	668.38	911.765	973.988	753.307	1063.62	1084.53	712.482	1234.75	835.318	815.053
ENSG00000099617	6.5877	1.39907	11.1727	2.74063	4.01001	9.17014	2.08433	7.53812	2.96992	7.04512	12.1782	8.39699	11.2972	6.9173	11.5879	8.20951	6.05237
ENSG00000099622	2262.41	2684.11	2108.2	1964.35	2168.08	1793.68	2736.72	2121.98	3015.95	3202.01	2541.76	3351.8	4207.26	3351.05	2999.97	3404.9	3182.88
ENSG00000099624	1922.67	1756.53	1494.56	1400.46	1612.69	1120.59	2068.69	1679.74	2081.91	2573.23	2472.17	3325.21	3629.22	2500.99	2939.45	2323.29	2165.4
ENSG00000099625	34.8207	36.3758	36.9559	17.8141	32.0801	39.7373	33.3492	52.7668	26.7293	36.9869	50.4524	27.99	35.7745	41.5038	20.6006	28.7333	28.9169
ENSG00000099783	12678.5	11534.6	12184.3	10128	10764.9	9808.99	12855.1	11679.1	7268.87	8181.14	5682.86	6471.28	7048.51	5642.21	9414.49	9026.36	6096.76
ENSG00000099785	4.7055	9.79348	12.0321	6.85158	8.02001	15.8949	1.04216	10.0508	38.6089	40.5094	61.7607	16.794	21.653	34.5865	28.3259	22.5762	39.0042
ENSG00000099795	1554.7	1443.14	1649.26	1283.3	1325.31	1286.88	1861.3	1893.32	1839.86	1549.93	2478.26	2397.34	2743.34	2580.15	2330.45	1982.6	2084.03
ENSG00000099797	1383.42	1543.17	1746.38	1857.46	1847.28	2013.15	1687.26	2145.85	1156.78	1060.29	1130.83	1227.36	1158.9	981.488	1109.86	1048.77	1050.42
ENSG00000099800	1730.68	1698.47	1250.48	1552.57	1735.66	1039.89	1801.9	1340.53	1306.76	1722.53	1543.15	1686.4	1674.81	1402.68	1675.09	1840.98	1128.43
ENSG00000099804	748.175	650.567	727.944	628.975	698.409	686.537	845.194	770.144	833.062	808.427	1025.58	1031.43	1109.01	939.985	1063.51	948.199	844.642
ENSG00000099810	1117.09	1057.7	929.053	1087.35	1165.58	1003.21	1107.82	1011.36	420.243	366.346	256.612	403.056	343.623	242.106	401.713	297.595	256.89
ENSG00000099812	1.8822	0	2.57832	1.37032	3.34167	3.66805	1.04216	1.25635	5.93984	10.5677	3.47948	4.1985	2.8243	5.38012	1.28754	2.05238	5.37989
ENSG00000099814	326.562	296.602	346.354	319.969	333.499	317.898	338.703	399.52	222.744	262.431	362.736	316.287	334.209	286.684	315.447	297.595	262.269
ENSG00000099817	3206.33	3029.68	3680.98	3007.16	2859.8	2925.27	2934.73	3457.48	2687.78	2367.16	2854.91	2597.47	2610.59	2531.73	2835.16	2780.97	2401.45
ENSG00000099821	423.495	368.654	346.354	370.67	393.649	297.112	475.226	332.934	279.172	287.089	368.825	400.257	469.775	370.46	457.077	381.742	292.531
ENSG00000099822	33.8796	20.986	48.988	41.7946	50.7934	51.9641	57.319	61.5613	239.078	272.998	420.147	417.051	479.189	506.5	303.859	305.804	404.836
ENSG00000099840	0.941101	2.79814	1.71888	4.11095	0	3.66805	1.04216	7.53812	1.48496	1.76128	1.73974	1.3995	1.88287	1.53718	0	2.05238	4.7074
ENSG00000099849	20.7042	13.2911	32.6587	18.4993	21.3867	17.7289	16.6746	16.3326	14.8496	21.1354	16.5275	20.9925	17.8872	7.68589	12.8754	16.419	8.06983
ENSG00000099860	349.148	465.19	258.691	276.804	415.704	206.022	526.292	263.834	668.232	697.467	472.339	674.558	848.231	445.013	981.106	839.423	484.19
ENSG00000099864	36.7029	32.1786	67.8956	21.2399	24.7284	72.1384	30.2227	79.1502	311.841	355.778	490.606	215.523	244.773	241.337	212.444	139.562	235.37
ENSG00000099866	0.941101	0	0.859439	0	0	0.611342	0	1.25635	1.48496	5.28384	0.86987	0	2.8243	0	0	0	2.01746
ENSG00000099875	324.68	331.579	529.414	466.592	457.141	616.233	397.064	663.354	196.015	237.773	343.598	299.493	280.547	335.873	236.907	246.285	338.933
ENSG00000099889	121.402	112.625	192.514	89.7556	102.255	136.329	96.9212	164.582	144.041	248.34	234.865	204.327	204.291	272.081	132.617	90.3046	211.833
ENSG00000099899	364.206	346.269	366.121	341.208	373.599	306.894	470.016	370.624	157.406	199.025	183.542	215.523	216.53	185.999	172.53	203.185	171.484
ENSG00000099901	2499.56	2887.68	1996.48	2491.23	2784.95	2016.21	2328.19	1976.24	1538.42	1618.62	1150.84	1626.22	1588.2	759.366	1875.95	2050.33	853.385
ENSG00000099904	153.399	125.916	173.607	108.94	122.305	172.399	115.68	182.171	93.5524	98.6317	130.48	97.9649	96.9676	104.528	95.278	100.567	83.3882
ENSG00000099910	305.858	256.029	345.494	250.083	257.977	316.675	267.836	292.73	237.593	258.908	287.057	251.91	283.371	272.081	252.358	287.333	252.855
ENSG00000099917	1387.18	1379.48	1378.54	1403.2	1366.08	1321.11	1351.69	1383.24	607.348	584.745	597.6	570.995	676.89	645.615	708.147	547.985	635.499
ENSG00000099937	2.8233	1.39907	0.859439	0.685158	3.34167	1.22268	1.04216	0	0	0	0	1.3995	0	0	0	0	0
ENSG00000099940	542.074	571.519	698.724	493.313	501.919	637.63	578.4	747.53	449.943	538.952	514.093	554.201	611.932	538.012	552.355	437.157	476.12
ENSG00000099942	443.258	551.932	454.643	560.459	582.119	583.832	552.346	510.079	354.905	383.959	301.845	351.274	305.024	330.493	336.048	305.804	330.191
ENSG00000099949	374.558	386.143	381.591	335.042	380.951	328.902	432.498	346.753	288.082	361.062	400.14	401.656	418.938	403.509	363.086	348.904	355.073
ENSG00000099953	6.5877	2.79814	10.3133	0.685158	2.67334	9.17014	1.04216	1.25635	0	0	0	0	0	0	0	0	0
ENSG00000099954	0.941101	2.0986	4.29719	0.685158	0.668334	0	0	1.25635	0	0	1.73974	1.3995	0	0.768589	2.57508	0	1.34497
ENSG00000099956	335.032	372.152	283.615	334.357	338.177	273.27	360.588	305.294	157.406	133.857	128.741	137.151	123.328	129.892	153.217	199.081	109.615
ENSG00000099957	0.941101	3.49767	4.29719	3.42579	2.67334	0.611342	1.04216	1.25635	28.2142	29.9418	42.6236	57.3794	70.6075	81.4705	28.3259	26.6809	63.2137
ENSG00000099958	3.7644	2.0986	0.859439	0	3.34167	0.611342	2.08433	1.25635	1.48496	0	1.73974	0	0	1.53718	1.28754	0	0
ENSG00000099968	921.338	907.995	891.238	763.951	805.343	890.114	925.441	880.703	981.558	1217.04	1232.61	1052.42	1076.06	1348.11	951.492	1024.14	1454.59
ENSG00000099977	43.2906	42.6716	49.8474	34.943	37.4267	48.9074	17.7168	23.8707	32.6691	24.6579	21.7467	30.789	42.3645	21.5205	46.3514	26.6809	32.9518
ENSG00000099985	0.941101	0	0	0	0	0	1.04216	0	0	1.76128	0	0	0	0	0	0	0.672486
ENSG00000099991	457.375	453.998	512.225	479.61	464.492	514.75	507.533	516.361	463.307	447.365	440.154	463.234	501.784	372.766	468.665	459.733	380.627
ENSG00000099992	54.5838	42.6716	64.4579	56.1829	57.4768	73.3611	59.4033	101.765	53.4585	45.7933	67.8498	57.3794	66.8418	64.5615	42.4888	65.6761	60.5237
ENSG00000099994	0	1.39907	0.859439	0.685158	4.67834	5.50208	4.16865	3.76906	2028.45	2233.3	3068.03	727.739	785.155	981.488	903.853	786.061	1534.61
ENSG00000099995	2813.89	2928.25	2757.94	2659.1	2698.73	2540.13	3029.57	2613.21	1400.32	1734.86	1106.47	1378.51	1534.54	1037.6	1684.1	1693.21	1194.33
ENSG00000099998	0	0	0	0	0	0	0	0	63.8532	66.9286	103.514	47.5829	51.7788	56.8756	64.377	45.1523	92.1306
ENSG00000099999	239.981	211.259	211.422	165.123	158.395	163.228	172.999	201.016	136.616	154.993	204.419	221.121	251.363	179.85	142.917	131.352	168.121
ENSG00000100003	466.786	433.012	519.96	369.3	373.599	457.895	353.293	547.77	100.977	114.483	123.521	117.558	100.733	129.123	123.604	131.352	135.17
ENSG00000100014	142.106	136.409	121.181	115.106	124.979	116.766	119.849	131.917	103.947	103.915	90.4664	82.5704	80.0218	76.8589	86.2652	112.881	92.1306
ENSG00000100023	556.19	529.547	483.004	571.421	582.119	466.454	652.394	565.359	389.059	375.153	381.003	398.857	411.406	386.6	415.876	373.533	373.23
ENSG00000100027	1.8822	3.49767	0.859439	5.48126	4.01001	8.55879	4.16865	3.76906	4.45488	3.52256	0	5.59799	2.8243	2.30577	3.86262	2.05238	0.672486
ENSG00000100028	6013.63	5281.48	6052.17	5174.99	5013.18	5150.56	5658.95	5624.69	3880.2	4762.5	2994.96	3586.91	3609.45	2937.55	3818.84	3903.62	2827.13
ENSG00000100029	2316.05	2428.08	1906.23	2111.66	2241.59	1456.83	2622.08	1840.56	1133.02	1187.1	1105.6	1150.39	1191.85	1041.44	1331.32	1212.96	985.864
ENSG00000100030	1502	1611.73	1512.61	1619.71	1597.32	1701.98	1419.43	1531.49	1146.39	951.091	1199.55	999.242	973.442	1026.84	993.981	1102.13	1062.53
ENSG00000100031	4.7055	3.49767	6.87551	2.05547	4.67834	12.8382	3.12649	7.53812	7.42479	12.329	9.56857	5.59799	3.76573	4.61154	3.86262	6.15713	10.7598
ENSG00000100033	0	0	0	0	0	0	0	0	5.93984	7.04512	6.95896	4.1985	2.8243	4.61154	0	0	2.68994
ENSG00000100034	382.087	362.359	324.868	319.283	332.162	285.497	383.516	428.416	313.326	352.256	368.825	419.85	453.771	333.568	440.339	367.376	318.086
ENSG00000100036	39.5262	45.4697	44.6908	39.7391	45.4467	29.9558	53.1503	45.2287	89.0975	98.6317	121.782	123.156	168.517	143.726	145.492	112.881	154.672
ENSG00000100038	293.623	316.189	263.848	248.712	292.73	253.707	336.619	214.836	60.8833	105.677	86.1171	83.9699	114.855	100.685	63.0895	110.828	71.2835
ENSG00000100055	0	0	0	0	0.668334	0	0	0	0	0	0	1.3995	0	0	0	0	0
ENSG00000100056	348.207	244.137	303.382	245.286	237.927	253.707	314.733	299.012	258.383	260.669	240.084	221.121	254.187	224.428	240.77	229.866	194.348
[truncated: 13,925 more rows]

## Sheet: rna_CDS_normalized_counts
	U251_L1_T0	U251_L1_T1	U251_L1_T24	U251_L2_T0	U251_L2_T1	U251_L2_T24	U251_L3_T1	U251_L3_T24	U343_L1_T0	U343_L1_T1	U343_L1_T24	U343_L2_T0	U343_L2_T1	U343_L2_T24	U343_L3_T0	U343_L3_T1	U343_L3_T24
ENSG00000000003	449.807	462.642	477.303	388.099	427.172	492.766	372.232	406.395	128.248	132.121	167.164	115.316	102.621	131.139	102.289	109.287	118.936
ENSG00000000419	2452.1	2344.76	2500.11	2263.15	2628.39	2256.91	2106.05	2360.34	2990.61	3066.43	2927.46	2840.98	2922.65	2680.66	2728.22	2661.24	2879.7
ENSG00000000457	305.774	237.63	353.287	338.726	316.354	318.566	281.133	292.605	294.085	278.06	334.328	356.433	261.889	323.777	294.373	291.433	344.795
ENSG00000000460	1106.22	832.756	891.035	1052.92	980.317	873.89	970.742	899.488	804.865	728.827	338.507	663.943	605.875	235.146	776.146	716.119	325.573
ENSG00000000938	0	0	1.04215	0	0	0	0	0	0	1.72708	0	0	0	0	0	0	1.20138
ENSG00000000971	20.0701	46.2642	77.1188	29.8538	62.513	147.252	33.305	143.051	40.9066	48.3582	55.373	40.186	28.7339	57.882	55.439	50.809	37.2427
ENSG00000001036	6028.12	6006.99	5495.24	5993.72	6116.8	5259.7	6105.59	5614.76	3551.14	3828.07	3691.19	3539.87	3505.54	3538.94	3240.45	3220.14	3184.85
ENSG00000001084	1362.41	1305.91	1050.48	1419.2	1576.08	1102.95	1301.83	1133.57	854.617	922.26	905.819	974.948	1082.04	1118.75	852.668	872.38	866.193
ENSG00000001167	645.786	530.987	478.345	654.487	626.077	476.405	605.367	532.107	393.588	349.733	324.925	399.239	365.331	261.373	445.074	393.051	313.559
ENSG00000001460	221.952	210.292	223.019	218.162	306.882	233.871	295.827	196.153	153.676	156.301	167.164	197.436	210.168	245.094	110.097	148.592	169.394
ENSG00000001461	658.773	645.597	599.234	709.601	853.397	753.586	800.299	685.995	357.104	338.507	442.984	414.091	419.515	615.901	296.716	324.986	518.995
ENSG00000001497	3800.34	3625.43	3376.55	3814.39	3621.96	3320.4	3642.98	3538.35	2936.43	3298.72	2431.19	2876.8	3107.37	2285.43	3412.23	3717.68	2961.39
ENSG00000001561	487.586	370.114	497.104	424.842	519.994	666.004	457.454	577.623	162.521	189.115	176.567	203.551	201.958	222.484	196.77	160.096	162.186
ENSG00000001617	408.486	472.106	602.36	360.542	251.946	858.491	398.68	749.935	3551.14	3581.96	4366.11	2937.07	3149.24	4166.6	4168.86	4450.1	6569.13
ENSG00000001626	0	0	0	0	0	0	0	0	0	0.863539	0	0	4.92581	0	0.780831	0	1.20138
ENSG00000001629	2313.97	1912.61	2327.11	2307.93	2315.82	2238.62	2012.99	2169.61	3418.47	3498.2	3951.33	3826.41	3764.14	4410.79	3683.96	3646.74	4169.98
ENSG00000001630	1197.12	1152.4	1004.63	1273.38	1391.39	778.609	1203.88	938.502	18.7949	20.7249	18.8059	17.4722	20.5242	14.4705	5.46582	8.62794	12.0138
ENSG00000001631	913.781	676.089	1022.35	941.542	967.057	878.702	653.366	994.855	1409.62	1336.76	1388.5	1383.8	1219.96	1419.01	1536.68	1238.59	1524.55
ENSG00000002016	127.504	70.4478	122.973	115.97	110.818	88.5439	92.0785	125.712	224.434	207.249	232.985	139.777	137.102	199.874	187.4	188.856	181.408
ENSG00000002330	943.296	1304.86	789.947	849.684	669.647	967.246	1045.19	1057.71	2402.43	2337.6	2935.81	2350.88	2448.95	2431.95	2579.87	2851.05	2701.9
ENSG00000002549	2478.07	2613.93	2159.33	2270.04	2527.04	1818.04	2301.96	1912.77	3122.17	3371.26	3151.04	3110.05	3304.4	3520.85	3175.64	3408.99	3476.78
ENSG00000002586	0	0	0	0	1.89433	0	0	0	0	0	0	0	0	0	0	0	0
ENSG00000002587	77.9193	100.94	184.46	83.8202	71.0375	224.247	68.5691	164.725	399.116	284.104	412.686	454.277	440.86	667.452	466.156	370.043	820.54
ENSG00000002726	0	0	0	0	0	0	0	0	0	2.59062	2.08955	0	0.820969	0	0.780831	0.95866	0
ENSG00000002745	5.90298	10.5146	1.04215	9.18578	6.63016	3.84974	4.89779	6.50232	2.21117	0	0	0	0.820969	0	0	0	1.20138
ENSG00000002746	164.103	109.352	196.966	217.014	187.539	279.106	230.196	198.321	2.21117	4.3177	1.04477	1.74722	0	0	1.56166	0	0
ENSG00000002822	1574.92	1752.78	1723.71	1753.34	1427.38	1838.25	2030.62	2033.06	872.306	861.812	958.058	711.992	719.99	611.379	638.72	691.194	759.27
ENSG00000002834	1800.41	1942.05	1704.95	1803.86	1676.48	1752.59	2259.84	1936.61	1405.2	1321.21	1826.26	1377.68	1416.17	1570.95	1446.1	1482.09	1969.06
ENSG00000002919	826.417	897.947	635.709	848.536	826.876	550.512	804.218	585.209	709.785	671.833	743.879	678.794	612.443	756.084	633.254	742.961	753.263
ENSG00000003056	3110.87	3252.17	3167.08	3508.97	3453.37	2798.76	3589.1	2638.86	3480.38	3557.78	4305.51	3286.52	3175.51	3397.85	2459.62	2544.28	2754.76
ENSG00000003096	756.762	600.384	904.583	636.115	719.846	854.641	505.452	713.088	643.45	703.784	688.506	485.727	510.643	632.18	542.678	533.015	726.833
ENSG00000003137	3.54179	19.9777	38.5594	24.1127	12.3132	71.2201	27.4276	63.9395	116.086	103.625	158.806	103.086	107.547	113.051	85.1106	109.287	114.131
ENSG00000003147	188.895	127.227	233.441	117.119	149.652	306.054	161.627	210.242	76.2853	55.2665	142.089	103.086	101.8	189.021	51.5349	74.7755	164.589
ENSG00000003249	826.417	1068.28	799.326	942.69	680.065	888.326	923.724	861.558	311.775	221.066	273.731	175.595	206.063	233.337	185.057	231.037	242.678
ENSG00000003393	2165.21	1836.9	2243.74	2301.04	2065.77	1969.14	2028.67	1956.12	1903.82	2113.08	2137.61	2023.28	1952.26	2217.6	1805.28	1762.02	2250.18
ENSG00000003400	1.1806	0	7.29502	1.14822	1.89433	14.4365	0.979558	11.9209	2.21117	6.04477	16.7164	7.86248	9.03066	15.3749	6.24665	5.75196	8.40964
ENSG00000003402	347.095	346.982	351.203	362.838	338.138	315.678	284.072	300.191	1009.4	1048.34	985.222	1012.51	953.966	1012.93	1149.38	1166.69	1197.77
ENSG00000003436	239.661	226.064	199.05	220.459	299.305	264.669	243.91	247.088	82.9188	55.2665	89.8506	82.1193	93.5904	110.338	67.1515	57.5196	91.3046
ENSG00000003509	461.613	424.79	496.061	528.182	535.149	481.217	343.825	410.73	396.905	404.136	418.954	329.351	362.047	379.851	356.84	373.877	398.857
ENSG00000003756	2696.48	2268	2757.52	2729.32	2296.88	2169.33	2116.83	2438.37	2510.78	2306.51	2498.05	2508.13	2133.7	2439.18	2902.35	2527.03	2694.69
ENSG00000003987	12.9866	15.7719	9.37931	5.74111	0.947166	8.6619	10.7751	14.0884	6.63351	4.3177	13.5821	4.36805	4.92581	3.61762	7.80831	6.71062	6.00688
ENSG00000003989	101.531	85.1683	81.2874	90.7096	127.867	102.98	101.874	83.4465	110.558	107.079	63.7312	145.893	132.176	90.4406	83.549	96.8246	57.6661
ENSG00000004059	1348.24	1569.83	1561.13	1339.98	1298.57	1686.18	1354.73	1537.8	2665.56	2645.02	2739.4	2930.96	3113.93	3134.67	2746.96	2930.62	3422.72
ENSG00000004139	178.27	283.894	201.134	177.974	155.335	214.623	172.402	214.577	612.494	579.435	748.058	601.917	648.565	813.061	613.733	656.682	750.86
ENSG00000004142	4474.46	4471.86	4065.41	4023.37	3951.58	3486.9	4177.82	3499.33	5813.16	5866.02	6131.78	6303.97	6775.46	6857.21	5789.08	6230.33	6008.09
ENSG00000004399	6395.29	6675.72	4637.55	6405.93	4764.25	6189.41	5911.64	6283.41	1746.82	1730.53	2807.31	1784.78	1907.93	3145.52	1426.58	1615.34	3094.75
ENSG00000004455	3324.56	3293.17	3136.86	3134.65	3097.23	2870.94	3184.54	2934.71	1996.69	2109.63	1671.64	1953.39	2086.9	1418.11	1981.75	2109.05	1470.49
ENSG00000004468	0	0	4.16858	1.14822	0.947166	5.7746	0	5.4186	0	0	0	0	0	0	0	0	0
ENSG00000004478	6421.26	5938.65	5190.93	5953.53	5558.92	4214.5	5975.31	4534.29	6114.99	6529.22	5901.93	5090.52	5259.95	4921.78	5958.52	6100.91	5050.59
ENSG00000004487	7771.86	7243.51	8318.41	8332.65	8193.94	7632.1	7048.9	7903.57	2678.83	2946.4	2361.19	2537.84	2623.82	2283.63	3024.94	3102.22	2348.69
ENSG00000004534	2753.15	2516.14	3642.3	2797.07	3081.13	3027.82	2515.51	3007.32	2696.52	3321.17	2656.86	2683.73	2986.68	2282.72	3274.81	3510.61	2588.97
ENSG00000004660	233.758	285.997	182.376	244.571	246.263	263.707	278.195	217.828	181.316	158.028	231.94	227.138	232.334	293.028	124.152	170.641	198.227
ENSG00000004700	2524.11	2012.49	2731.46	2492.79	2575.35	2630.33	2271.6	2576	1807.63	1928.28	1595.37	1381.18	1406.32	1114.23	1589.77	1675.74	1350.35
ENSG00000004766	514.74	451.076	567.97	505.218	661.122	530.301	459.413	481.172	852.406	801.364	815.968	751.304	745.44	812.157	822.996	749.672	810.929
ENSG00000004776	0	1.05146	0	0	0	0	0	0	1.10558	0.863539	1.04477	0	0	3.61762	1.56166	0	0
ENSG00000004777	226.674	373.268	166.743	256.054	198.905	171.313	328.152	247.088	453.29	378.23	251.79	413.217	496.686	245.094	529.404	564.651	212.644
ENSG00000004779	1544.22	1591.91	1527.79	1583.4	1650.91	1427.29	1575.13	1438.1	2002.21	1966.28	2484.47	2068.71	2056.53	2095.51	1931	1989.22	2127.64
ENSG00000004799	7.08358	11.5661	11.4636	6.88933	10.4188	14.4365	21.5503	14.0884	0	0	1.04477	1.74722	0.820969	0	0	0	0
ENSG00000004838	5.90298	13.669	11.4636	8.03756	7.57733	12.5116	3.91823	7.58604	18.7949	3.45416	5.22387	7.86248	9.85163	6.33084	15.6166	8.62794	3.60413
ENSG00000004846	0	0	0	0	0	0.962434	0	0	32.0619	33.678	35.5223	33.1972	32.0178	29.8454	14.8358	11.5039	3.60413
ENSG00000004848	0	2.10292	2.08429	0	4.73583	0.962434	1.95912	2.16744	0	0	0	0	0	0	0	0	0
ENSG00000004864	1811.03	1656.05	1759.14	1845.19	1765.52	1704.47	1682.88	1608.24	2375.9	2688.2	2658.95	2738.77	2891.45	2958.31	2516.62	2587.42	2449.61
ENSG00000004866	714.261	698.17	577.349	752.086	817.405	627.507	685.691	691.414	1683.8	1894.6	1690.44	1692.18	1567.23	1713.85	1617.88	1587.54	1584.62
ENSG00000004897	3390.67	2776.91	3602.7	3614.6	3728.99	3451.29	3329.52	3409.38	2665.56	2746.92	2401.94	2900.38	2650.09	2292.67	3210	3009.23	2446
ENSG00000004961	1434.42	1422.63	1326.65	1455.95	1589.35	1251.16	1416.44	1222.44	1321.17	1442.97	1355.07	1440.58	1461.32	1344.85	1280.56	1309.53	1255.44
ENSG00000004975	2858.22	3254.27	2952.4	2900.41	2329.08	2763.15	2930.84	3015.99	2133.78	2084.58	2158.5	2098.41	2105.79	2204.94	1567.13	1575.08	1888.56
ENSG00000005007	2893.64	3191.18	2900.29	3178.28	2825.4	3068.24	3362.82	3153.63	2253.18	2040.54	1874.32	2054.73	1992.49	1758.17	2397.93	2563.46	2190.11
ENSG00000005020	1141.64	916.873	1486.1	1229.75	1427.38	1594.75	1165.67	1585.48	811.499	888.582	1093.88	800.226	805.37	992.134	539.554	576.155	797.714
ENSG00000005022	24838.6	26143.5	18386.6	24871.6	26757.5	19828.1	23099.9	19807.2	27928.2	29293.8	21766.8	29069.4	30509.7	20187.2	29364.7	30646.4	19398.6
ENSG00000005059	1033.02	1032.53	959.816	982.878	1146.07	802.67	964.865	765.107	2161.42	2215.84	1729.1	1988.33	2144.37	1550.15	1996.59	1871.3	1487.3
ENSG00000005073	15.3477	11.5661	6.25288	25.2609	28.415	26.9481	11.7547	13.0046	1.10558	0	0	0	0	0	0	0	0
ENSG00000005075	1381.3	1367.95	1466.3	1286.01	1303.3	1217.48	1414.48	1236.52	2329.47	2419.64	2313.13	2889.9	3089.31	2659.86	3171.74	3428.17	2867.69
ENSG00000005100	1687.07	1711.78	1555.92	1839.45	1762.68	1421.51	1815.12	1465.19	1037.04	1064.74	692.685	975.822	1047.56	649.364	1134.55	1088.08	649.945
ENSG00000005102	0	0	0	1.14822	0	0.962434	0	2.16744	0	0	1.04477	0	0	0	0	0	0
ENSG00000005108	11.806	9.46314	37.5173	10.334	25.5735	41.3847	17.6321	28.1767	38.6955	82.8998	54.3282	49.7957	73.8872	42.5071	35.1374	48.8917	45.6523
ENSG00000005156	1641.03	1472.04	1046.31	1670.66	1675.54	1061.56	1488.93	1051.21	1091.21	1017.25	885.968	1135.69	1106.67	976.759	1243.08	1280.77	1074.03
ENSG00000005175	2219.52	1998.83	2150.99	2271.18	2668.17	2029.77	1998.3	2130.59	2015.48	1970.6	1886.86	1790.03	1769.19	1519.4	1784.98	1600.96	1755.21
ENSG00000005187	0	2.10292	0	3.44467	3.78867	2.8873	8.81603	0	1.10558	11.226	5.22387	4.36805	9.85163	1.80881	5.46582	5.75196	3.60413
ENSG00000005189	174.728	128.278	154.238	191.753	221.637	161.689	190.034	125.712	351.576	475.81	235.074	333.719	361.226	150.131	438.046	499.462	237.873
ENSG00000005194	1752	1546.7	1382.93	1542.06	1564.72	1369.54	1366.48	1389.33	2562.74	2585.44	2562.83	2452.22	2565.53	2712.31	2397.93	2395.69	2561.34
ENSG00000005206	173.548	232.373	281.379	180.271	147.758	413.847	232.155	454.079	368.16	282.377	426.268	390.503	397.349	425.071	424.772	456.322	508.182
ENSG00000005238	785.096	936.851	875.403	648.746	696.167	1116.42	962.906	1206.18	602.543	573.39	1173.28	711.118	802.908	1283.35	570.007	590.534	1082.44
ENSG00000005243	138.13	134.587	218.851	95.3024	122.184	210.773	138.118	188.567	6.63351	0	0	0	0	0.904406	0	0.95866	0
ENSG00000005249	226.674	233.424	294.927	303.131	316.354	271.406	293.868	243.837	706.468	681.332	517.163	533.775	525.42	334.63	520.034	545.477	400.058
ENSG00000005302	1872.43	1764.35	1590.31	2087.47	1966.32	1410.93	1932.67	1538.88	1152.02	1095.83	962.237	1063.18	977.774	834.767	1124.4	1157.1	935.872
ENSG00000005339	4082.5	3726.38	4023.73	4535.48	3546.19	3816.05	4246.39	3953.41	3875.07	3727.03	3607.6	3464.73	3593.38	3679.12	4278.18	4515.29	3886.45
ENSG00000005379	0	0	1.04215	0	0	0.962434	0	0	45.329	60.4477	58.5073	68.1415	56.6469	38.8895	22.6441	28.7598	32.4372
ENSG00000005421	0	0	0	0	0	0	0	0	0	0.863539	0	0.873609	0	0.904406	0	0.95866	0
ENSG00000005436	538.352	514.164	510.652	605.113	619.447	465.818	506.432	503.93	679.934	712.42	441.939	620.263	651.849	355.432	726.173	693.111	455.322
ENSG00000005448	1384.84	1425.78	1422.53	1193	1217.11	1664.05	1138.25	1546.47	696.518	732.281	565.223	881.472	831.641	527.269	865.942	873.339	609.098
ENSG00000005469	471.058	363.805	425.196	391.544	388.338	428.283	402.599	424.818	633.5	622.612	750.148	755.672	629.683	865.517	674.638	647.095	887.817
ENSG00000005471	167.645	144.05	292.843	171.085	172.384	294.505	169.464	293.688	4.42234	0.863539	4.1791	2.62083	4.10484	0	1.56166	0.95866	1.20138
ENSG00000005483	3338.73	2559.25	3247.33	3286.21	2836.76	3062.46	2612.48	2928.21	2505.25	2225.34	2832.38	2094.92	1759.34	2469.03	2262.85	1872.26	2801.61
ENSG00000005486	1685.89	1906.3	1552.8	1477.76	1406.54	1968.18	1765.16	1949.61	4292.98	4128.58	4866.56	3896.3	4507.12	5156.02	4358.6	4947.64	6128.22
ENSG00000005700	611.549	534.142	694.069	702.712	776.676	756.473	650.427	775.944	470.979	491.354	538.059	598.422	589.456	654.79	501.294	431.397	531.009
ENSG00000005801	1311.64	1202.87	1386.05	1547.8	1491.79	1266.56	1140.21	1273.37	925.374	952.484	1135.67	874.483	861.196	949.626	915.134	917.437	1056.01
ENSG00000005810	2092.02	1730.7	2183.3	1949.68	2318.66	2445.54	1869.98	2309.41	2457.71	3036.2	2642.23	2798.17	2916.08	3112.97	2849.25	2659.32	2939.77
ENSG00000005812	851.21	855.889	943.142	822.127	951.902	753.586	930.581	765.107	1787.73	1841.07	1519.1	1577.74	1706.79	1376.51	1716.27	1664.23	1596.63
ENSG00000005844	0	0	0	1.14822	0	2.8873	0	4.33488	1.10558	0	0	0	0	0	0	0	0
ENSG00000005882	212.507	214.498	291.801	179.123	151.547	384.011	156.729	361.963	531.786	715.874	839.998	746.936	820.969	953.244	662.926	739.127	993.539
ENSG00000005884	20883.6	23623.2	19577.8	21475.2	20336.6	21036.9	27678.4	23007.4	17089	18531.6	20345.9	26044.9	26780.8	30059.7	20457	22050.1	26815.9
ENSG00000005889	1208.93	1152.4	918.131	1266.49	1281.52	1001.89	1174.49	850.721	1357.66	1261.63	1142.98	1343.61	1203.54	1356.61	1356.3	1216.54	1484.9
ENSG00000005893	9303.1	8477.92	10902.9	9920.64	10693.5	10617.6	9272.5	10289.9	5263.69	5840.12	6238.34	5585.86	5713.94	6787.57	4073.6	4119.36	5490.29
ENSG00000005961	21.2507	8.41168	14.59	12.6304	14.2075	27.9106	14.6934	10.8372	1.10558	0.863539	0	3.49444	0	0	0	1.91732	0
ENSG00000006007	1447.41	1507.79	1401.69	1399.68	1423.59	1471.56	1424.28	1470.61	1502.49	1683.9	1614.18	1619.67	1628.8	1549.25	1552.29	1485.92	1504.12
ENSG00000006015	29.5149	114.609	32.3065	48.2253	35.9923	37.5349	49.9575	75.8604	72.9686	56.9936	122.239	67.2679	71.4243	108.529	82.7681	106.411	122.54
ENSG00000006016	12.9866	28.3894	1.04215	1.14822	1.89433	12.5116	11.7547	16.2558	11.0558	21.5885	17.7612	3.49444	2.46291	0.904406	0	5.75196	0
ENSG00000006025	75.5581	113.558	150.069	81.5238	75.7733	175.163	100.895	160.391	66.3351	74.2644	67.9103	118.811	143.67	196.256	104.631	103.535	166.991
ENSG00000006042	0	0	0	0	0	1.92487	0	0	1472.64	1463.7	1363.43	1548.91	1691.2	1680.39	1494.51	1522.35	1766.02
ENSG00000006047	0	3.15438	2.08429	0	1.89433	10.5868	0.979558	7.58604	0	1.72708	0	0	0	0	0	0.95866	1.20138
ENSG00000006062	1799.23	1619.25	1486.1	2028.91	1737.1	1710.24	1914.06	1848.83	1335.55	999.115	1017.61	1972.61	1572.16	1382.84	2290.18	1834.87	1571.4
ENSG00000006071	0	0	0	0	0	3.84974	0	0	0	0	2.08955	0	0	0	0	0	0
ENSG00000006118	1401.37	2086.1	1351.66	1593.73	1448.22	1841.14	1825.9	1687.35	2498.62	2268.52	3125.96	1888.74	2003.16	2983.64	1841.2	2074.54	3563.28
ENSG00000006125	7284.28	6665.21	7140.78	7236.1	7293.18	7734.12	5655.97	7382.3	6876.73	7327.13	7851.48	7540.12	7401.86	9179.72	7008.74	7072.99	8344.76
ENSG00000006194	1116.84	1231.26	1004.63	1149.37	1233.21	991.307	1174.49	974.265	1354.34	1095.83	1253.73	1146.18	1040.99	1135.03	1200.14	1196.41	1297.49
ENSG00000006210	50.7656	48.3672	44.8123	28.7056	46.4112	100.093	41.1415	89.9488	723.052	800.501	1118.95	781.007	793.056	1428.06	721.488	822.53	1458.47
ENSG00000006282	774.471	973.652	1134.9	710.75	704.692	1565.88	814.013	1439.18	4067.44	4284.88	5710.73	5159.54	5582.59	7228.92	3745.65	4093.48	6161.86
ENSG00000006283	0	0	0	1.14822	0.947166	1.92487	1.95912	1.08372	1.10558	2.59062	2.08955	1.74722	0	0	0	0.95866	0
ENSG00000006327	9103.58	13377.7	5012.72	8489.96	6851.8	4784.26	11765.5	5676.53	10193.5	9080.11	9461.47	11556.1	12886.7	11192	11554.7	12089.7	10597.3
ENSG00000006377	2.36119	8.41168	11.4636	6.88933	13.2603	17.3238	19.5912	15.1721	0	0	0	0	0	0	0	0	0
ENSG00000006432	386.055	337.519	459.586	445.51	453.693	491.804	443.74	523.437	415.7	383.411	488.954	351.191	323.462	454.012	407.594	398.802	414.475
ENSG00000006451	1309.28	1139.78	1559.05	1287.16	1412.23	1171.28	1273.43	1188.84	1083.47	1072.52	936.117	934.762	910.454	717.194	861.257	904.016	718.423
ENSG00000006453	462.794	372.217	682.606	522.441	530.413	714.126	452.556	782.446	354.893	431.77	322.835	487.474	507.359	373.52	491.924	484.123	359.212
ENSG00000006459	44.8626	53.6245	72.9502	81.5238	66.3016	113.567	49.9575	111.623	21.0061	21.5885	19.8507	56.7846	45.1533	64.2128	29.6716	31.6358	61.2702
ENSG00000006468	461.613	445.819	1075.49	564.925	747.314	1080.81	766.015	1051.21	409.066	428.315	322.835	184.332	178.15	122.999	135.865	116.957	151.373
ENSG00000006530	968.089	841.168	842.054	1016.18	967.057	764.172	864.95	753.186	1181.87	1267.68	1186.86	1440.58	1410.42	1373.79	1432.04	1456.2	1265.05
ENSG00000006534	197.16	268.122	175.081	160.751	203.641	239.646	297.786	254.674	771.698	738.326	993.58	1092.89	1192.87	1739.17	930.751	1052.61	1546.17
ENSG00000006576	1289.21	1223.9	1402.73	1511.06	1685.96	1328.16	1441.91	1340.56	2637.92	2613.93	1760.44	2474.06	2219.9	1505.84	2586.89	2568.25	1374.37
ENSG00000006606	154.658	104.095	204.261	159.603	291.727	221.36	218.442	288.27	405.749	411.908	547.461	212.287	306.221	383.468	253.77	261.714	545.425
ENSG00000006607	1100.32	979.961	1175.54	1055.22	1069.35	1096.21	963.886	1119.48	718.63	644.2	670.745	717.233	663.343	548.07	871.408	740.085	659.556
ENSG00000006625	1757.91	1584.55	1444.41	1641.96	1636.7	1281.96	1525.17	1351.4	1481.48	1542.28	1023.88	1564.63	1637.83	851.046	1537.46	1587.54	833.755
ENSG00000006634	1780.34	1260.7	1721.63	2033.5	1722.9	1411.89	1470.32	1481.45	2567.17	2387.69	1669.55	2481.05	1967.86	879.083	2733.69	2473.34	858.984
ENSG00000006638	14.1672	12.6175	17.7165	24.1127	0	25.0233	31.3459	19.507	24.3229	12.9531	14.6268	22.7138	14.7774	22.6102	9.36998	13.4212	9.61101
ENSG00000006652	3822.77	3783.15	3395.31	4344.87	4375.91	2920.99	3851.62	3243.58	4982.87	5032.71	5103.72	6404.43	6042.33	5519.59	5118.35	5064.6	3724.27
ENSG00000006695	497.031	568.84	518.989	493.736	536.096	545.7	532.88	513.683	634.605	654.563	632.088	589.686	659.238	747.944	554.39	626.005	569.453
ENSG00000006704	1212.47	1282.78	1190.13	1246.97	1029.57	1390.72	1401.75	1401.25	1110.01	990.479	955.968	1212.57	1110.77	1153.12	1044.75	1193.53	920.255
ENSG00000006712	2953.85	2978.79	2922.18	2807.4	2877.49	2476.34	2769.21	2405.86	2312.88	2512.04	2213.88	2315.94	2414.47	2043.96	2532.24	2621.93	2285.02
ENSG00000006715	2880.65	2727.49	2617.87	3045.09	3188.16	2758.34	2880.88	2840.43	2809.29	2837.59	3987.9	2758.86	2836.45	3893.47	1788.88	1817.62	2889.31
ENSG00000006744	4533.49	4600.14	3785.07	4305.83	4431.79	3554.27	4361.97	3756.17	2486.46	2675.24	2437.46	2548.32	2495.75	2456.37	2664.2	2614.27	2556.53
ENSG00000006747	0	1.05146	8.33717	14.9269	1.89433	0.962434	4.89779	1.08372	0	0	0	0	0	0	3.12333	0	0
ENSG00000006756	127.504	156.668	172.996	118.267	117.449	309.904	142.036	196.153	355.998	425.725	668.655	678.794	724.095	933.347	454.444	494.668	881.811
ENSG00000006757	102.712	89.3741	108.383	98.7471	106.083	137.628	116.567	118.126	0	0	0	0	0	0	0	0	0
ENSG00000006788	0	0	0	0	0	0	0	1.08372	1.10558	0	0	0	0	0.904406	0	0	0
ENSG00000006831	2049.51	2034.58	1867.53	2212.62	2133.02	1859.42	1854.3	1813.06	1893.87	1967.14	1583.88	1680.82	1717.47	1468.76	1458.59	1539.61	1617.05
ENSG00000006837	82.6417	69.3964	63.5709	43.6324	69.1431	81.8069	60.7326	50.9349	107.242	100.171	147.313	102.212	111.652	156.462	98.3848	74.7755	163.387
ENSG00000007047	501.753	619.31	831.632	585.593	405.387	887.364	582.837	859.39	1217.25	1165.78	2026.86	1328.76	1416.17	1995.12	1369.58	1345	1737.19
ENSG00000007062	0	1.05146	1.04215	2.29644	0	0	0	3.25116	3.31675	0	6.26864	3.49444	0.820969	1.80881	3.90416	0.95866	2.40275
ENSG00000007080	855.932	1273.32	801.41	752.086	711.322	766.097	1110.82	1016.53	1227.2	1143.33	1619.4	1237.9	1239.66	1304.15	1479.68	1646.02	1508.93
ENSG00000007168	4623.21	4319.4	3853.86	4430.99	4374.01	4104.78	3893.75	3915.48	2979.55	3099.24	3042.38	2981.63	2862.72	3119.3	2999.17	3056.21	3219.69
ENSG00000007171	0	4.20584	2.08429	0	2.8415	0.962434	0	0	4.42234	5.18123	14.6268	6.11527	6.56775	9.94847	10.9316	3.83464	18.0207
ENSG00000007174	47.2238	48.3672	32.3065	34.4467	45.464	62.5582	4.89779	41.1814	1.10558	6.90831	2.08955	0	6.56775	0.904406	0.780831	0.95866	1.20138
ENSG00000007202	16798.7	15401.8	15245.6	16886.9	17224.2	15899.4	15170.4	15736.7	16256.5	16236.3	16024.7	18372.9	18742.7	17149.3	16643.4	16860	15741.6
ENSG00000007237	0	0	0	0	0	0	0	2.16744	6.63351	4.3177	9.40296	0	0	0.904406	2.34249	0.95866	1.20138
ENSG00000007255	22.4313	29.4409	29.1801	10.334	20.8377	51.009	19.5912	43.3488	156.993	127.804	338.507	213.161	222.483	378.946	128.056	171.6	410.871
ENSG00000007264	0	0	0	0	0	0	0	0	0	0	0	0.873609	0	0.904406	0	0	0
ENSG00000007312	0	0	0	0	0	0	0	0	0	0	0	0.873609	0	0.904406	0	0	0
ENSG00000007314	0	0	0	0	1.89433	0	0	0	0	0	0	0.873609	0	0	0.780831	0	0
ENSG00000007341	403.764	289.152	377.257	349.06	360.87	377.274	294.847	415.065	568.27	609.659	674.924	728.59	739.693	745.231	713.68	690.235	737.645
ENSG00000007350	1.1806	2.10292	22.9272	5.74111	9.47166	16.3614	9.79558	18.4232	2.21117	0.863539	0	0	4.92581	0	0.780831	0	0
ENSG00000007372	423.834	278.637	410.606	414.508	372.236	566.873	345.784	460.581	2185.74	2030.18	1857.61	2034.64	1959.65	2386.73	2675.13	2532.78	2910.94
ENSG00000007376	357.721	615.104	241.778	396.137	194.169	311.829	540.716	342.456	601.438	417.089	567.312	504.946	568.11	479.335	548.144	639.426	522.599
ENSG00000007384	264.453	301.769	337.655	217.014	165.754	363.8	320.316	389.056	561.637	569.072	692.685	640.356	628.862	805.826	547.363	549.312	819.339
ENSG00000007392	1016.49	966.292	934.805	1202.19	974.634	854.641	1063.8	936.334	901.051	881.673	705.222	818.572	779.92	558.019	914.354	907.851	782.096
ENSG00000007402	0	0	0	0	0	0	0	0	1.10558	1.72708	0	0	1.64194	3.61762	3.12333	0	0
ENSG00000007516	1.1806	0	0	1.14822	0	4.81217	0.979558	1.08372	1.10558	0.863539	0	0	0.820969	0	0	3.83464	2.40275
ENSG00000007520	888.989	1264.91	731.586	857.722	790.884	922.012	1211.71	992.688	1536.76	1384.25	1629.85	1425.73	1481.85	1648.73	1424.24	1583.71	1693.94
ENSG00000007541	963.366	1617.15	1191.17	760.123	720.794	1552.41	1309.67	1560.56	1100.06	1040.56	1240.15	1221.31	1333.25	1291.49	1254.02	1425.53	1387.59
ENSG00000007545	355.359	396.401	476.261	440.917	388.338	488.916	428.067	520.186	384.743	263.379	293.581	345.076	314.431	323.777	366.991	301.978	352.003
ENSG00000007866	89.7253	110.403	160.49	79.2273	101.347	180.938	75.426	197.237	412.383	382.548	489.999	376.526	417.873	502.85	329.511	443.86	496.169
ENSG00000007908	2.36119	0	0	0	0	0	0	0	0	0	0	0	0	0	0	0	0
ENSG00000007923	2979.82	3016.64	2788.78	3180.58	2928.64	2521.58	3029.77	2586.84	1491.43	1648.5	1525.37	1502.61	1663.28	1532.06	1626.47	1654.65	1492.11
ENSG00000007933	0	0	0	0	0	0	0	0	0	0	1.04477	0	1.64194	2.71322	0	0	3.60413
ENSG00000007944	158.2	205.035	250.115	183.716	200.799	319.528	185.137	241.67	81.8132	95.8528	96.1192	67.2679	64.0356	92.2494	139.769	127.502	108.124
ENSG00000007952	0	3.15438	0	0	0	0	0	0	0	0	0	0	0	0	0	0	0
ENSG00000007968	47.2238	53.6245	44.8123	47.0771	61.5658	52.9339	51.9166	50.9349	23.2173	31.0874	6.26864	20.9666	31.1968	5.42644	27.3291	23.0078	13.2151
ENSG00000008018	10985.4	11331.6	10526.7	10413.2	11257.1	9617.6	9760.32	10087.3	6694.31	7302.95	7076.25	6885.79	7093.99	7274.14	7153.2	7282.94	7698.42
ENSG00000008056	0	0	0	0	0	0	0	1.08372	0	1.72708	0	0.873609	0	0.904406	0.780831	0.95866	2.40275
ENSG00000008083	818.153	812.779	978.575	915.133	717.952	893.139	759.158	827.962	414.594	374.776	361.492	458.645	431.009	435.019	554.39	580.948	531.009
ENSG00000008086	239.661	158.77	333.487	254.905	268.995	337.814	251.747	341.372	274.185	197.75	311.343	302.269	283.234	351.814	285.003	276.094	325.573
ENSG00000008128	1413.17	1393.18	1580.94	1450.2	1321.3	1446.54	1514.4	1609.32	969.597	923.987	1016.56	982.811	913.738	845.62	1071.3	1074.66	1025.98
ENSG00000008130	1844.09	2008.29	1803.95	1837.16	1761.73	1900.81	1945.4	1877	2229.96	2156.26	2139.7	2018.91	2249.45	2110.88	2151.19	2164.65	2282.62
ENSG00000008196	0	0	1.04215	1.14822	0	0.962434	2.93868	0	0	0	0	0	0	0	0	0	0
ENSG00000008226	0	0	5.21073	0	3.78867	0.962434	2.93868	0	0	5.18123	0	1.74722	0	4.52203	2.34249	4.7933	2.40275
ENSG00000008256	3625.61	3519.24	4449.96	3753.54	3498.83	3597.58	2806.44	3556.77	5228.31	5271.04	4848.8	3249.83	3282.23	3096.69	3242.79	3321.76	3187.25
ENSG00000008277	1.1806	13.669	5.21073	9.18578	11.366	12.5116	8.81603	19.507	383.638	348.87	423.133	480.485	493.402	464.865	435.704	474.537	409.669
ENSG00000008282	2034.17	2071.38	1653.89	2031.21	2222.05	1899.84	1898.38	1854.25	3129.91	3035.34	3068.5	3571.32	3581.89	3557.03	3267.78	3434.88	3216.09
ENSG00000008283	315.219	385.886	305.349	283.611	202.694	372.462	362.437	397.725	674.406	657.153	823.282	729.464	814.401	939.678	711.337	733.375	922.657
ENSG00000008294	3398.94	3030.31	3818.42	3739.76	4069.97	3691.9	3617.51	3695.49	3496.96	3763.3	3770.59	4150.52	4149.18	4266.08	4298.48	4243.99	4531.59
ENSG00000008300	113.337	148.256	168.828	119.415	139.233	219.435	135.179	221.079	386.955	335.917	449.253	536.396	468.773	547.166	489.581	533.015	832.554
ENSG00000008311	598.562	475.26	678.437	731.418	669.647	618.845	509.37	705.502	786.07	938.667	786.715	720.728	743.798	917.068	1108.78	1018.1	995.941
ENSG00000008323	4.72238	3.15438	5.21073	0	4.73583	9.62434	4.89779	18.4232	4.42234	17.2708	8.35819	3.49444	7.38872	13.5661	2.34249	9.5866	12.0138
ENSG00000008324	101.531	134.587	64.6131	90.7096	82.4035	76.0323	82.2829	83.4465	101.714	97.5799	63.7312	88.2345	104.263	68.7349	114.782	83.4034	85.2977
ENSG00000008382	649.328	870.609	700.322	682.044	660.175	884.477	699.405	813.874	566.059	706.375	667.61	594.928	668.269	695.488	553.609	607.79	762.874
ENSG00000008394	6545.22	6443.35	5863.11	6353.11	6882.11	5716.86	6964.66	6120.85	10818.1	10904.8	13153.7	10376.7	10825.3	12964.7	9353.58	9432.25	13007.3
ENSG00000008405	809.889	851.683	867.065	959.914	910.227	695.84	670.998	694.665	1075.73	1203.77	850.446	933.888	956.429	719.003	932.313	910.727	710.014
ENSG00000008441	3151.01	3310	3293.18	3113.98	2636.91	4134.62	3016.06	3873.22	8836.94	8000.69	9621.32	8366.56	8886.17	10420.6	8652.39	9256.82	11224.5
ENSG00000008513	225.494	194.52	306.391	204.384	234.897	317.603	182.198	299.107	145.937	124.35	185.97	161.618	180.613	209.822	108.536	74.7755	153.776
ENSG00000008516	1.1806	10.5146	2.08429	1.14822	2.8415	4.81217	5.87735	5.4186	0	0.863539	8.35819	2.62083	3.28388	8.13966	7.02748	1.91732	2.40275
ENSG00000008517	3.54179	16.8234	7.29502	10.334	6.63016	11.5492	12.7343	8.66976	306.247	307.42	324.925	252.473	257.784	550.783	352.155	375.795	740.048
ENSG00000008710	826.417	1358.49	1008.8	1006.99	832.559	1547.59	1428.2	1680.85	1261.47	1046.61	1680	1391.66	1505.66	1793.44	1520.28	1896.23	1993.08
ENSG00000008735	8.26417	21.0292	18.7586	21.8162	28.415	26.9481	13.7138	27.093	18.7949	26.7697	35.5223	22.7138	29.5549	28.0366	15.6166	22.0492	12.0138
ENSG00000008838	2892.46	3156.48	2405.27	2956.67	2599.97	2558.15	3028.79	2483.89	3112.22	3028.43	2874.17	3420.18	3802.73	3786.75	3629.3	3703.3	3518.83
ENSG00000008853	832.32	872.712	856.644	808.348	813.616	892.176	944.294	900.572	775.015	807.409	601.79	664.817	670.732	484.762	776.146	734.333	499.773
ENSG00000008869	1017.67	737.074	1001.5	957.617	908.333	1070.23	818.911	1008.94	755.114	860.085	904.774	940.004	723.274	884.509	854.23	769.804	929.866
ENSG00000008952	2763.78	2578.18	3236.91	3056.57	3346.34	2981.62	2836.8	2741.81	3351.03	3413.57	3507.31	3245.46	3026.09	3290.23	3117.86	3095.51	3236.51
ENSG00000008988	17818.7	18502.5	14294.1	16223.2	16937.2	14881.2	14671.8	14651.9	10930.9	11556.7	10309.8	11261.7	11072.4	9973.79	11572.7	12073.4	11640.1
ENSG00000009307	29550.3	26920.5	26014	30215.5	31746.2	25766.3	26908.5	25353.6	22178	22591.9	21941.3	22385.4	21947	21486.9	22591	22239	20759.8
ENSG00000009335	7836.8	7397.02	7354.42	8160.42	8345.48	6861.19	7707.17	6865.37	6260.92	6593.98	5746.26	7281.53	7213.03	6506.3	6818.22	6813.2	6087.38
ENSG00000009413	1875.97	1576.14	1877.95	1837.16	2001.36	1745.85	1725	1681.93	2244.34	2237.43	2978.65	1827.59	1847.18	2630.92	1803.72	1561.66	2741.54
ENSG00000009694	308.136	251.299	716.996	456.992	552.198	971.096	275.256	956.925	4.42234	1.72708	3.13432	0	2.46291	0	2.34249	0	1.20138
ENSG00000009709	79.0999	94.6314	46.8966	90.7096	63.4601	98.1682	91.0989	69.3581	0	4.3177	1.04477	0	1.64194	0	0	0	0
ENSG00000009724	25.9731	18.9263	33.3487	20.668	20.8377	14.4365	13.7138	13.0046	4.42234	1.72708	0	1.74722	0	0.904406	3.12333	8.62794	1.20138
ENSG00000009780	175.909	147.204	162.575	144.676	183.75	128.966	156.729	134.381	112.77	123.486	98.2087	114.443	105.084	125.712	59.3432	64.2302	67.2771
ENSG00000009790	0	1.05146	0	0	0	0	0	0	0	0	0	0	0	0	2.34249	0	0
ENSG00000009830	1203.03	1228.11	1088	1281.42	1239.84	1366.66	1260.69	1343.81	585.96	614.84	644.625	705.003	781.562	636.702	605.144	700.78	564.647
ENSG00000009844	1821.66	1540.39	1507.99	1524.84	1702.06	1618.81	1570.23	1584.4	1137.65	1140.74	1070.89	1133.07	1104.2	1120.56	1088.48	1025.77	1138.91
ENSG00000009950	2.36119	7.36022	17.7165	1.14822	2.8415	13.4741	1.95912	16.2558	1.10558	0.863539	2.08955	0.873609	0	0.904406	0	0	0
ENSG00000009954	10025.6	8252.91	10449.6	10716.4	10218	8531.98	8557.42	9326.5	11981.2	11748.5	9605.65	12089	11118.4	9128.17	12679.9	12355.2	8390.42
ENSG00000010017	2154.59	2154.44	2113.47	2098.95	2258.04	1863.27	2103.11	2073.16	2915.43	3295.27	3012.08	2785.07	2694.42	2582.08	2497.88	2561.54	2281.41
ENSG00000010030	0	3.15438	1.04215	1.14822	1.89433	4.81217	0	5.4186	38.6955	27.6333	27.1641	48.9221	45.1533	73.2569	58.5624	46.9743	98.5129
ENSG00000010072	544.255	570.943	540.874	603.965	576.824	541.85	515.248	477.921	577.115	610.522	581.939	663.07	629.683	626.753	620.761	581.907	588.675
ENSG00000010165	2692.94	2726.44	2102.01	2825.78	2411.49	2077.89	2505.71	2089.41	2154.78	2329.83	2080.14	2365.73	2343.87	2187.76	2410.43	2277.78	2287.42
ENSG00000010219	603.285	603.538	584.644	529.33	649.756	497.578	542.675	558.116	1125.48	1135.55	1174.33	1103.37	1151.82	1030.12	1073.64	1039.19	1090.85
ENSG00000010244	6813.22	6520.1	6373.76	6533.38	6919.05	5710.12	7004.82	6247.65	6516.31	6804.69	6032.52	5525.58	5709.02	5484.32	6700.31	6780.6	5910.77
ENSG00000010256	8533.35	9237.08	7392.98	9022.73	8577.54	8158.55	9365.56	7617.47	10157	10370.2	10271.2	11754.4	12587.1	11741	10649	11135.8	10562.5
ENSG00000010270	2872.39	2759.03	2853.4	3085.27	3004.41	2327.16	2782.93	2591.18	1645.11	1748.67	1484.62	1584.73	1545.06	1291.49	1631.16	1778.31	1447.66
ENSG00000010278	1077.88	1013.61	1812.29	940.394	1011.57	2083.67	763.076	1716.61	4824.77	4916.13	4909.39	4008.99	4172.98	4279.65	3694.89	3453.09	4586.86
ENSG00000010292	11790.6	10835.3	11616.8	12481.2	12406.9	11946.7	11215	12113.8	8320.63	7998.1	6002.23	6393.07	6149.06	3596.82	8587.58	8510.98	4509.97
ENSG00000010295	239.661	227.115	289.717	275.573	230.161	295.467	271.338	293.688	300.719	305.693	405.372	365.169	277.487	491.093	274.072	301.019	458.926
ENSG00000010310	0	1.05146	3.12644	0	1.89433	5.7746	0.979558	8.66976	2.21117	0	0	0.873609	0.820969	4.52203	0	0	7.20826
ENSG00000010318	27.1537	25.235	30.2222	49.3736	44.5168	22.136	36.2437	21.6744	58.596	83.7633	67.9103	75.1304	95.2324	56.9776	57.7815	55.6023	40.8468
ENSG00000010319	0	0	8.33717	9.18578	0.947166	19.2487	0.979558	14.0884	0	0.863539	0	0	0	5.42644	1.56166	0	0
ENSG00000010322	851.21	976.807	1145.32	986.323	736.895	1323.35	1112.78	1564.89	2069.65	1895.47	2252.53	1655.49	1636.19	2147.96	1915.38	1892.39	2300.64
ENSG00000010361	54.3074	45.2128	43.7701	17.2233	19.8905	63.5206	37.2232	35.7628	91.7635	85.4904	134.776	88.2345	105.084	113.051	71.0557	68.0648	110.527
ENSG00000010404	2408.42	2760.08	2654.35	2428.49	2825.4	3081.71	2892.64	2809	3440.58	3375.57	4227.16	4147.9	4477.56	5033.92	3003.86	3234.52	3885.25
ENSG00000010438	0	0	0	0	1.89433	0	0	0	0	0	0	0	0	0	0	0	0
ENSG00000010539	492.309	521.524	428.322	525.886	616.605	360.913	427.088	397.725	315.092	324.691	224.626	264.704	260.247	235.146	261.579	299.102	218.651
ENSG00000010610	0	0	0	0	0	0.962434	0.979558	3.25116	0	0	0	0	0	0	0	0	0
ENSG00000010626	80.2805	59.9332	83.3717	45.9289	55.8828	92.3936	71.5078	86.6976	291.874	356.642	352.089	338.96	362.047	420.549	238.934	266.507	385.642
ENSG00000010671	0	0	0	0	0	0	0	0	2.21117	1.72708	5.22387	8.73609	1.64194	0.904406	0.780831	0	4.80551
ENSG00000010704	478.141	492.083	590.897	470.771	480.213	588.047	543.655	568.953	372.582	425.725	557.909	466.507	550.87	677.4	395.882	383.464	594.681
ENSG00000010803	1383.66	1330.1	1455.88	1243.52	1255.94	1263.68	1316.53	1192.09	1997.79	2044	1962.09	1804	1927.63	1634.26	1934.12	1962.38	1589.42
ENSG00000010810	1459.22	1598.22	2035.31	1504.17	1472.84	2182.8	1148.04	1916.02	980.653	959.392	1187.91	975.822	1115.7	1398.21	974.478	881.008	1374.37
ENSG00000010818	945.657	733.919	1198.47	706.157	735.948	1322.38	667.079	1211.6	720.841	662.335	961.192	705.003	701.107	1125.08	819.873	703.656	1118.48
ENSG00000010932	1.1806	4.20584	0	0	0	0	0	0	184.633	181.343	220.447	41.9332	52.542	87.7274	78.864	82.4447	163.387
ENSG00000011007	7544.01	7310.8	6884.42	7531.19	7622.8	5775.57	7377.06	6470.89	1647.32	1770.26	1497.16	1679.08	1577.08	1376.51	1727.98	1810.91	1512.53
ENSG00000011009	421.473	577.252	446.038	445.51	341.927	528.376	580.878	496.344	247.651	186.524	288.358	222.77	212.631	331.917	206.92	243.5	324.372
ENSG00000011021	543.074	439.51	580.475	513.255	489.685	480.254	441.781	472.502	286.346	221.93	348.954	299.648	293.086	256.851	191.304	141.882	260.699
ENSG00000011028	3762.56	4334.12	3656.89	3388.4	2792.25	5794.81	4741.06	5396.93	2017.69	2120.85	2046.71	1581.23	1637.01	1991.5	1496.07	1599.04	2062.76
ENSG00000011052	30.6955	65.1905	37.5173	31.002	21.7848	61.5958	54.8553	67.1907	90.6579	92.3987	114.925	73.3832	108.368	82.301	96.8231	106.411	92.506
ENSG00000011105	718.983	681.346	1227.65	791.125	731.212	1187.64	713.119	1065.3	613.599	539.712	613.282	342.455	348.912	340.961	424.772	411.265	493.766
ENSG00000011114	79.0999	74.6537	81.2874	66.5969	72.9318	48.1217	77.3851	67.1907	42.0122	33.678	43.8805	31.4499	25.45	36.1762	17.9591	26.8425	39.6454
ENSG00000011132	205.424	254.453	257.41	244.571	176.173	331.077	350.682	305.609	271.974	228.838	243.432	276.934	313.61	282.175	260.798	326.903	283.525
ENSG00000011143	393.138	415.327	369.962	273.277	347.61	423.471	309.54	360.879	514.097	517.26	546.417	599.296	560.722	582.438	583.281	533.974	544.224
ENSG00000011198	1049.55	916.873	829.548	1052.92	1055.14	861.378	992.293	822.544	1278.06	1347.12	1177.46	1355.84	1306.98	1170.3	1477.33	1456.2	1359.96
ENSG00000011201	1.1806	0	2.08429	0	0	0	0	5.4186	90.6579	84.6268	99.2535	58.5318	66.4985	88.6318	37.4799	55.6023	128.547
ENSG00000011243	1511.16	1484.66	1623.66	1341.12	1350.66	1549.52	1487.95	1524.79	1195.14	1094.97	1253.73	912.048	984.342	1172.11	1072.86	1045.9	1289.08
ENSG00000011258	232.577	206.086	385.594	290.5	293.622	312.791	202.769	296.939	214.483	229.701	301.94	240.243	254.5	305.689	293.593	270.342	370.024
ENSG00000011260	2417.86	2502.48	2118.68	2414.71	2434.22	1804.56	2350.94	1862.92	2601.44	2594.07	2262.98	2721.29	2552.39	2387.63	2639.99	2717.8	2096.4
ENSG00000011275	5917.15	5732.56	5363.93	6183.18	6215.31	5149.02	5474.75	5414.27	4217.8	4100.95	4172.83	3653.43	3676.3	3971.25	3896.35	3943.93	3773.52
ENSG00000011295	1955.07	1869.5	2377.13	1958.87	1888.65	2159.7	1943.44	1979.96	1981.21	2179.57	2576.41	2336.91	2421.04	2434.66	2052.81	2076.46	2534.9
ENSG00000011304	7775.41	9859.54	6747.9	7891.73	6858.43	6876.59	10330.4	7218.66	6909.9	7052.52	5582.23	6662.14	7397.75	4633.27	7965.26	8872.4	5447.04
ENSG00000011332	179.451	225.012	228.23	172.233	137.339	179.013	193.953	211.325	370.371	382.548	198.507	299.648	302.117	124.808	366.21	350.87	115.332
ENSG00000011347	0	6.30876	0	1.14822	0.947166	3.84974	0.979558	1.08372	0	1.72708	0	0	0	0.904406	0.780831	0.95866	1.20138
ENSG00000011376	1096.77	900.05	990.039	1102.29	1145.12	990.344	1118.66	981.851	2347.16	2527.58	2247.31	2868.06	2714.12	3061.41	2768.05	2547.16	2623.81
ENSG00000011405	2656.34	2102.92	3183.76	2985.38	3160.69	2865.17	2266.7	3055.01	3785.52	3562.1	4286.71	3089.08	2772.41	3643.85	2800.06	2492.52	3882.85
ENSG00000011422	5212.33	5934.44	5138.82	5524.1	5059.76	5600.4	6087.96	5341.66	545.053	647.654	635.223	673.553	732.304	788.642	659.803	714.202	843.366
ENSG00000011426	11901.6	9830.1	10639.3	13315.9	14740.8	9301.92	12521.7	9727.47	6234.39	5867.75	3114.47	5072.18	4403.68	1463.33	7058.72	6615.71	1817.68
ENSG00000011451	1898.4	2808.45	1496.52	1878.49	1601.66	1553.37	2777.05	1910.6	2871.2	2763.33	3086.26	3066.37	3460.38	3271.24	2982.78	3508.7	3419.12
ENSG00000011454	1356.5	1212.33	1990.5	1621.29	1444.43	1851.72	1271.47	1756.71	1720.29	1857.47	2016.41	1831.09	1702.69	2193.18	1705.34	1553.03	2027.92
ENSG00000011465	0	0	4.16858	0	0	3.84974	1.95912	0	1.10558	0	0	0	0	0	0.780831	0	0
ENSG00000011478	325.844	523.627	427.28	390.396	415.806	621.732	467.249	551.614	473.19	471.492	494.178	435.057	488.476	419.644	384.95	460.157	505.78
ENSG00000011485	4086.04	4161.68	3165	3728.28	3885.28	3237.63	4344.34	3008.41	6430.08	6443.73	4634.62	6466.46	6878.9	4560.02	6598.81	6980.96	4833.14
ENSG00000011523	378.971	357.496	466.881	349.06	298.357	439.832	383.007	418.316	684.357	649.381	842.088	626.378	664.985	836.576	632.473	575.196	933.47
ENSG00000011566	1099.13	854.837	1057.78	1039.14	1133.76	1030.77	886.5	1097.81	592.593	713.283	552.685	612.4	605.875	539.93	634.816	637.509	549.029
ENSG00000011590	0	1.05146	0	0	0	0	0	0	1.10558	2.59062	0	0.873609	0	1.80881	2.34249	3.83464	1.20138
ENSG00000011600	0	0	0	0	0	0	0	0	0	0	0	0	0	1.80881	0	0	0
ENSG00000011638	11.806	12.6175	18.7586	9.18578	20.8377	44.272	15.6729	31.4279	47.5401	50.9488	53.2835	55.0374	51.721	69.6393	27.3291	31.6358	40.8468
ENSG00000011677	191.257	206.086	254.284	260.646	233.95	332.04	232.155	243.837	13.267	8.63539	8.35819	13.1041	9.85163	10.8529	19.5208	14.3799	12.0138
ENSG00000012048	3064.83	2406.79	3158.74	2777.55	3229.84	2912.32	2748.64	3252.24	3134.33	3312.54	1582.83	3506.67	3361.87	1072.63	3515.3	3573.88	1331.13
ENSG00000012061	1907.84	1995.67	1673.69	1821.08	1652.81	1836.32	2062.95	1782.72	2548.37	2381.64	2535.67	2308.08	2617.25	2539.57	2508.81	2560.58	2569.74
ENSG00000012124	0	0	0	0	0.947166	0.962434	0	0	1.10558	0	1.04477	0	0.820969	0	0	0	0
ENSG00000012171	112.157	117.764	254.284	81.5238	55.8828	320.49	60.7326	203.739	470.979	543.166	1088.65	532.902	594.381	1029.21	617.638	589.576	1398.4
ENSG00000012174	1331.71	1315.38	1258.91	1312.42	1479.47	1359.92	1312.61	1319.97	1025.98	1130.37	1036.42	1160.15	1154.28	1208.29	1078.33	1037.27	1084.84
ENSG00000012211	244.383	260.762	322.023	324.947	287.939	440.795	283.092	384.721	218.906	195.16	335.372	269.945	271.741	353.623	201.455	220.492	305.15
ENSG00000012223	2.36119	0	1.04215	1.14822	0	0	1.95912	0	17.6893	28.4968	30.2984	41.0596	23.8081	86.823	32.7949	46.0157	44.4509
ENSG00000012232	4235.98	4217.41	5287.85	4695.08	4213.94	5124.96	4495.19	5000.29	3807.63	3732.22	3812.38	3456	3403.74	3973.96	3356.01	3562.38	3939.31
ENSG00000012504	8.26417	15.7719	55.2337	22.9644	38.8338	20.2111	39.1823	69.3581	46.4345	49.2217	35.5223	27.9555	26.271	52.4556	42.9457	38.3464	55.2633
ENSG00000012660	6858.08	6106.88	7532.63	7021.38	7488.3	6974.76	6259.38	7338.95	2693.2	2710.65	2332.98	2294.97	2376.7	1772.64	2146.51	2242.31	1963.05
ENSG00000012817	1041.29	1016.76	1164.08	1213.67	929.17	1166.47	1034.41	1240.86	2287.45	2265.93	2571.19	2539.58	2306.92	2492.54	2604.85	2520.32	2812.42
ENSG00000012822	227.855	229.218	341.824	205.532	183.75	397.485	212.564	332.702	787.176	796.183	1230.74	887.587	839.03	1561.91	686.351	714.202	1612.25
ENSG00000012963	462.794	393.246	443.954	424.842	430.961	357.063	373.212	306.693	312.88	333.326	197.462	319.741	306.221	153.749	297.497	335.531	188.616
ENSG00000012983	1756.73	1540.39	1736.22	1947.38	1890.54	1640.95	1804.35	1662.43	1540.08	1557.82	1638.21	1723.63	1753.59	1795.25	1553.85	1337.33	1526.95
ENSG00000013016	296.33	315.438	472.092	394.988	481.161	658.305	480.963	615.553	8.84467	11.226	10.4477	16.5986	15.5984	19.8969	6.24665	11.5039	26.4303
ENSG00000013275	2574.88	2570.82	2202.05	2326.3	2447.48	2115.43	2635.01	2151.18	1693.76	1845.38	1740.59	1762.94	1823.37	1772.64	1964.57	1909.65	1949.83
ENSG00000013288	990.52	1189.2	1340.2	1062.11	1003.05	1726.61	1414.48	1636.42	1332.23	1368.71	1803.28	1591.72	1664.1	2218.51	1412.52	1557.82	2017.11
ENSG00000013297	1.1806	0	2.08429	1.14822	0	0	0.979558	0	0	1.72708	0	8.73609	5.74678	1.80881	3.12333	4.7933	0
ENSG00000013306	4257.23	5484.42	3890.33	4096.86	3682.58	4467.62	4888	4534.29	7132.12	7176.01	7242.37	8239.88	8751.53	8571.06	7555.32	8285.7	7692.42
ENSG00000013364	1643.39	1698.11	3245.24	1426.09	1919.91	4219.31	2752.56	3602.29	1688.23	1566.46	3272.23	1993.58	2013.02	3944.12	1588.21	1650.81	3365.06
ENSG00000013374	1417.9	1293.3	1593.44	1405.42	1532.52	1578.39	1449.75	1586.57	1955.78	2104.44	1967.31	2363.11	2359.46	2482.59	2306.58	2292.16	2376.32
ENSG00000013375	1447.41	1376.36	1556.97	1627.03	1659.44	1671.75	1430.16	1757.79	824.766	912.761	909.998	700.635	761.038	775.98	826.12	763.093	825.346
ENSG00000013392	179.451	161.925	306.391	195.198	197.958	244.458	166.525	210.242	140.409	157.164	241.343	125.8	139.565	167.315	135.084	95.866	140.561
ENSG00000013441	1226.64	987.321	1536.12	1206.78	1237.95	1126.05	874.746	1224.6	787.176	498.262	589.252	678.794	475.341	640.32	677.762	508.09	690.792
ENSG00000013503	595.02	445.819	490.851	612.002	646.915	434.058	564.226	443.242	605.86	689.968	563.133	666.564	559.08	593.29	619.199	607.79	663.16
ENSG00000013523	264.453	247.093	248.031	260.646	302.146	313.753	299.745	302.358	373.688	309.147	382.387	374.778	313.61	391.608	295.154	298.143	431.294
ENSG00000013561	1933.82	1868.44	1599.69	1775.15	2189.85	1765.1	1827.86	1616.91	3070.21	2950.71	3656.71	3269.92	3462.85	4326.68	2576.74	2582.63	2933.76
ENSG00000013563	302.233	328.056	342.866	293.945	268.048	431.17	328.152	368.465	535.103	468.902	796.118	528.534	568.931	823.01	389.635	423.728	741.249
ENSG00000013573	708.358	643.494	773.272	692.378	619.447	689.103	766.015	730.428	452.184	511.215	230.895	469.128	496.686	208.013	511.445	519.594	257.095
ENSG00000013583	473.419	443.716	362.667	425.99	435.697	482.179	449.617	405.311	212.272	190.842	247.611	257.715	264.352	238.763	243.619	190.773	219.852
ENSG00000013588	282.162	289.152	234.483	298.538	353.293	361.875	371.253	418.316	0	0	0	1.74722	0.820969	1.80881	0	0	0
ENSG00000013619	755.581	793.852	975.449	878.39	684.801	944.148	834.584	1016.53	677.723	658.88	571.491	353.812	378.467	339.152	379.484	391.133	249.886
ENSG00000013810	9451.85	9716.54	10831	10357	10219.9	10616.6	11521.6	11600.1	7469.33	7482.57	5104.77	6591.38	6950.32	3692.69	8158.91	8414.16	3538.05
ENSG00000014123	746.137	734.971	862.897	830.165	907.385	881.589	822.829	896.237	635.711	729.691	651.939	745.189	674.015	779.598	772.242	699.822	772.485
ENSG00000014138	1376.57	1326.94	1167.2	1144.78	1250.26	987.457	1088.29	1123.82	1356.55	1503.42	590.297	1226.55	1228.99	450.394	1478.89	1509.89	577.862
ENSG00000014164	118.06	168.234	157.364	130.897	77.6676	125.116	185.137	197.237	206.744	172.708	287.313	269.072	304.579	337.343	332.634	338.407	350.802
ENSG00000014216	2554.81	2675.97	2870.07	2244.77	2422.85	3968.11	2674.19	3479.83	3935.88	3782.3	5330.44	4016.86	4034.24	6022.44	3031.97	3413.79	5401.39
ENSG00000014257	0	4.20584	7.29502	0	2.8415	4.81217	4.89779	5.4186	0	0	0	0	0	0.904406	0	0	0
ENSG00000014641	7100.1	6813.46	8583.11	7019.08	7428.63	8250.94	6826.54	7832.05	9207.31	9814.99	10851	9787.92	10025.7	10174.6	7713.05	8211.88	8880.58
ENSG00000014824	2238.41	2023.01	2534.5	2150.62	2358.44	2333.9	1919.93	2176.11	3199.56	3390.25	3548.05	3209.64	3315.07	3433.13	3103.02	3108.93	3407.1
ENSG00000014914	323.483	297.563	254.284	284.759	283.203	329.152	298.765	328.367	349.365	431.77	465.969	473.496	455.638	541.739	348.251	360.456	436.1
ENSG00000014919	930.31	853.786	757.64	1032.25	926.329	871.965	934.499	836.632	718.63	715.01	755.371	817.698	825.895	868.23	739.447	659.558	724.43
ENSG00000015133	167.645	141.947	188.628	213.569	199.852	286.805	237.053	240.586	30.9564	34.5416	14.6268	33.1972	36.9436	57.882	38.2607	54.6436	36.0413
ENSG00000015153	160.561	153.513	174.038	159.603	174.279	139.553	134.2	169.06	305.141	390.32	368.805	293.533	297.191	316.542	325.607	300.061	361.614
ENSG00000015171	1631.58	1320.63	1303.72	1514.51	1625.34	1199.19	1385.1	1065.3	1822	1897.2	1654.92	1939.41	2034.36	1703.9	1950.52	1897.19	1524.55
ENSG00000015285	9.44477	4.20584	23.9694	18.3716	6.63016	25.9857	6.85691	29.2605	18.7949	16.4072	26.1193	21.8402	12.3145	23.5146	30.4524	28.7598	31.2358
ENSG00000015413	0	1.05146	0	0	0	0	0	0	0	0	0	0	0	11.7573	0	0	2.40275
ENSG00000015475	813.431	1093.52	997.334	965.655	845.82	1008.63	1145.1	1191.01	520.73	589.797	492.088	477.864	610.801	425.975	621.542	670.103	567.05
ENSG00000015479	3.54179	2.10292	2.08429	1.14822	0	2.8873	7.83647	0	1.10558	3.45416	1.04477	1.74722	2.46291	2.71322	3.12333	3.83464	3.60413
ENSG00000015520	0	0	0	0	0	4.81217	0	1.08372	4.42234	0.863539	0	0	0	0	0	0.95866	0
ENSG00000015532	867.738	1064.08	930.636	877.242	767.205	1318.53	1066.74	1169.33	1315.65	1213.27	1714.47	1714.9	1707.62	2239.31	1573.38	1460.04	2036.33
ENSG00000015568	0	0	4.16858	0	0	0	0	0	0	0	0	1.74722	6.56775	0	0	0	0
ENSG00000015592	0	0	0	0	0	0	0	0	0	11.226	6.26864	0	0	0	0	0	0
ENSG00000015676	2029.44	1781.17	1772.69	1892.27	1864.97	1776.65	2010.05	1763.21	1641.79	1664.9	1625.67	1398.65	1500.73	1425.34	1518.72	1553.99	1344.34
ENSG00000016082	3.54179	2.10292	5.21073	1.14822	3.78867	1.92487	0.979558	3.25116	0	0	0	0.873609	0	0	0.780831	0	0
ENSG00000016391	53.1268	70.4478	84.4138	40.1878	40.7282	86.619	57.794	109.456	349.365	329.008	317.611	452.53	486.835	454.012	348.251	443.86	395.253
ENSG00000016402	54.3074	82.0139	66.6973	86.1167	100.4	55.8212	66.61	61.7721	17.6893	18.1343	10.4477	27.0819	15.5984	10.8529	14.8358	19.1732	12.0138
ENSG00000016864	1284.49	1227.05	1142.19	1148.22	1146.07	1089.48	1112.78	1080.47	2021.01	2159.71	1877.46	1878.26	1884.94	2005.97	1881.02	1894.31	2063.97
ENSG00000017260	2537.1	2315.32	2249.99	2699.47	3083.97	2389.72	2758.44	2205.37	3605.31	3948.1	3769.54	3939.98	3875.79	4002	3951.01	3993.78	4090.69
ENSG00000017427	0	0	1.04215	0	0	0.962434	0	0	0	0	0	0.873609	3.28388	2.71322	0	0	0
ENSG00000017483	0	1.05146	0	5.74111	0	0.962434	0	3.25116	6.63351	5.18123	6.26864	17.4722	10.6726	5.42644	10.1508	2.87598	1.20138
ENSG00000017797	3650.4	3410.94	3611.04	3802.91	4093.65	3512.88	3510.74	3465.74	3353.24	3427.39	3316.11	2874.17	2956.31	3060.51	3078.04	3037.99	3168.03
ENSG00000018189	225.494	201.88	277.211	245.72	219.743	310.866	229.217	278.516	625.761	612.249	660.297	520.671	580.425	695.488	508.321	514.8	689.59
ENSG00000018236	5646.79	5367.7	5022.1	6911.15	7030.82	3552.34	6716.83	3847.21	421.228	492.217	302.984	826.434	854.629	494.71	786.297	915.52	526.203
ENSG00000018280	0	0	0	0	0	0.962434	0	1.08372	0	0	0	0	0	0	0	0	0
ENSG00000018408	2874.75	2786.37	3599.57	2682.25	2448.43	3207.79	2168.74	2989.98	1270.32	1210.68	1385.37	1008.15	995.014	972.237	1255.58	1226.13	1351.55
ENSG00000018510	6090.69	5137.43	6079.88	6278.48	6444.52	6242.35	5397.37	6140.36	2030.96	2076.81	2212.83	2470.57	2387.38	2587.51	2121.52	2086.04	2270.6
ENSG00000018610	455.71	491.032	462.713	485.698	536.096	415.771	503.493	418.316	464.345	458.539	423.133	492.716	474.52	473.909	424.772	472.619	460.127
ENSG00000018625	0	0	2.08429	0	0	0	0	3.25116	1.10558	11.226	19.8507	30.5763	25.45	79.5877	8.58915	6.71062	38.4441
ENSG00000018699	1062.54	958.932	823.295	1120.66	1067.46	798.82	1014.82	765.107	582.643	683.923	496.268	617.642	585.351	482.953	623.103	683.524	610.299
ENSG00000018869	66.1134	82.0139	31.2644	89.5613	103.241	35.61	41.1415	36.8465	43.1178	90.6716	68.9551	97.8442	91.1275	65.1172	75.7406	35.4704	63.673
ENSG00000019102	0	2.10292	1.04215	0	0	0	0.979558	3.25116	1.10558	1.72708	0	0	0.820969	0	0	0	0
ENSG00000019144	2024.72	2141.82	2353.17	1977.24	1940.74	3161.59	2472.41	2969.39	4388.06	4246.02	5800.58	4498.21	4591.68	6175.28	4151.68	4357.11	7068.9
ENSG00000019186	44.8626	46.2642	42.728	37.8913	47.3583	20.2111	59.7531	35.7628	4.42234	0.863539	1.04477	6.98887	0.820969	5.42644	3.90416	0.95866	0
ENSG00000019485	155.839	181.903	121.931	181.419	130.709	116.454	147.913	127.879	91.7635	120.895	138.955	101.339	95.2324	151.94	106.193	95.866	97.3115
ENSG00000019549	887.808	775.978	872.276	698.119	700.903	683.328	783.647	731.511	583.749	499.126	895.371	781.88	733.946	1226.37	567.664	473.578	1052.41
ENSG00000019582	0	0	0	0	0	0	0	0	1.10558	3.45416	1.04477	3.49444	1.64194	3.61762	0.780831	0	2.40275
ENSG00000019995	3444.98	3268.99	3592.28	3686.94	3853.07	3150.05	3165.93	3508	1118.85	1060.43	1159.7	1016.01	946.577	1010.22	1049.44	1027.68	848.172
ENSG00000020129	1140.46	1583.5	1514.24	1444.46	1181.12	1582.24	1695.62	1633.17	711.996	634.701	978.953	849.148	894.035	1239.04	832.366	904.975	1050
ENSG00000020181	83.8223	103.043	182.376	106.785	65.3545	373.424	129.302	227.581	287.452	319.509	388.656	398.366	467.952	441.35	388.854	433.314	439.704
ENSG00000020256	1004.69	1207.08	1184.92	1134.44	1042.83	1107.76	1325.34	1148.74	852.406	710.693	745.969	765.282	701.107	762.414	844.86	836.91	783.298
ENSG00000020426	990.52	1022.02	1208.89	1028.81	1065.56	966.284	997.191	993.772	566.059	652.836	699.998	633.367	614.085	558.923	582.5	604.914	517.793
ENSG00000020577	170.006	186.108	312.644	182.567	139.233	306.054	127.343	246.005	298.508	261.652	381.342	284.797	287.339	416.931	277.976	332.655	422.885
ENSG00000020633	5.90298	18.9263	33.3487	18.3716	24.6263	18.2862	29.3868	24.9256	0	0	0	0	0	0	0	0	0
ENSG00000020922	746.137	534.142	649.257	659.08	758.68	609.221	630.836	652.4	676.618	704.648	419.999	682.289	593.56	362.667	751.16	771.721	400.058
ENSG00000021300	74.3775	94.6314	116.72	70.0416	48.3055	148.215	41.1415	120.293	227.75	223.657	276.865	193.068	201.958	256.851	117.125	110.246	203.033
ENSG00000021355	277.44	257.608	503.357	296.241	326.772	507.203	275.256	448.66	2.21117	7.77185	1.04477	3.49444	1.64194	0.904406	8.58915	2.87598	1.20138
ENSG00000021488	1.1806	2.10292	0	1.14822	3.78867	0.962434	0	2.16744	0	0	0	5.24166	0	0	0	0	1.20138
ENSG00000021574	422.653	349.085	403.31	394.988	430.961	401.335	354.6	346.791	419.016	407.59	361.492	326.73	352.196	379.851	399.005	375.795	389.246
ENSG00000021645	277.44	315.438	394.973	343.318	321.089	380.161	374.191	393.391	0	0	0	0.873609	0.820969	1.80881	0.780831	1.91732	1.20138
ENSG00000021762	157.019	178.748	220.935	134.342	93.7695	281.031	189.055	268.763	153.676	145.938	192.238	187.826	151.058	155.558	135.865	156.262	152.575
ENSG00000021776	1963.33	1742.27	1917.55	1999.05	2061.98	1798.79	1669.17	1856.41	1359.87	1499.97	1221.34	1216.94	1117.34	1161.26	1432.83	1336.37	1227.81
ENSG00000021826	345.915	309.129	566.927	347.911	316.354	771.872	343.825	666.488	780.543	902.398	999.849	862.252	868.585	955.053	990.094	1014.26	959.9
ENSG00000022267	775.652	695.015	932.721	729.121	825.929	1071.19	722.914	882.148	1733.56	1955.92	1934.92	1657.24	1747.02	1806.1	1506.22	1523.31	1858.53
ENSG00000022277	3512.27	3671.7	3655.85	3612.31	3625.75	3174.11	3498	3146.04	2526.26	2858.31	2868.95	2501.14	2754.35	2891.39	2771.17	2831.88	2993.83
ENSG00000022556	80.2805	53.6245	77.1188	62.004	77.6676	68.3328	53.8757	67.1907	0	0.863539	0	0	0	0	0	0	0
ENSG00000022567	201.882	257.608	264.705	195.198	175.226	300.279	256.644	275.265	96.1858	102.761	108.656	98.7179	90.3066	118.477	81.2065	114.081	98.5129
ENSG00000022840	8006.8	8065.75	9782.62	8492.25	8015.87	9178.73	7520.07	9521.57	10577.1	10866.8	13465	10323.4	10727.6	13101.2	10641.2	10914.3	13129.8
ENSG00000022976	554.88	536.245	646.131	576.408	506.734	727.6	536.798	643.73	405.749	438.678	413.73	514.556	444.144	409.696	513.006	394.968	418.079
ENSG00000023041	1211.29	1047.25	1046.31	1175.78	1334.56	1055.79	1091.23	1058.79	394.694	477.537	370.895	408.849	440.039	305.689	426.334	424.686	315.962
ENSG00000023171	48.4044	43.1099	73.9924	72.338	57.7771	97.2058	56.8144	95.3674	18.7949	17.2708	48.0596	46.3013	52.542	85.0142	46.0691	24.9252	49.2564
ENSG00000023191	135.769	256.556	150.069	181.419	149.652	155.914	269.379	210.242	214.483	177.889	213.134	205.298	201.137	257.756	181.934	231.037	198.227
ENSG00000023228	616.271	509.958	654.468	606.261	661.122	600.559	577.94	580.874	906.579	931.759	936.117	839.539	960.534	938.774	752.721	868.546	832.554
ENSG00000023287	2747.25	2384.71	3210.85	3215.02	3369.07	3354.08	2626.2	3342.19	2886.68	2798.73	3562.68	2898.64	2814.28	3547.08	2932.02	2721.64	3142.8
ENSG00000023318	2037.71	1783.28	2049.9	1836.01	1812.88	1931.6	1930.71	1896.51	1365.4	1632.95	1861.79	1385.54	1414.53	1627.03	1520.28	1478.25	1620.66
ENSG00000023330	2430.85	2636.01	2278.13	2756.88	2941.9	2358.93	2877.94	2325.66	2884.47	2938.62	2783.28	2998.23	3062.21	3100.3	2031.72	2041.95	2300.64
ENSG00000023445	12.9866	10.5146	21.8851	17.2233	63.4601	28.873	44.0801	17.3395	195.688	223.657	197.462	320.615	248.754	502.85	352.936	279.929	419.28
ENSG00000023516	2247.85	1796.95	2133.27	2310.22	2615.13	2148.15	1927.77	2081.83	3062.47	2937.76	2603.58	3098.69	2740.39	2987.25	3017.91	2579.75	2459.22
ENSG00000023572	547.797	574.097	522.115	585.593	638.39	417.696	608.306	512.6	631.289	635.565	640.446	666.564	766.785	680.113	564.541	562.733	425.287
ENSG00000023608	2275.01	1774.86	2841.93	2182.77	1916.12	2238.62	1857.24	2293.15	437.811	493.081	284.178	392.251	408.022	274.035	393.539	381.547	284.726
ENSG00000023697	854.751	863.249	877.487	753.234	878.97	858.491	825.768	863.725	1722.5	1814.3	1442.83	1775.17	1847.18	1240.85	1728.76	1763.93	1119.68
ENSG00000023734	5071.84	5200.52	4361.38	4884.54	5430.1	4151.94	4514.79	4272.03	5732.45	5926.47	5892.52	4890.47	4958.65	4910.93	5319.02	5449.98	4847.56
ENSG00000023839	96.8089	63.0876	71.9081	128.601	130.709	83.7317	89.1398	102.953	55.2792	44.0405	90.8953	80.3721	77.992	100.389	74.9598	66.1475	72.0826
ENSG00000023892	2.36119	4.20584	1.04215	3.44467	1.89433	21.1735	5.87735	19.507	3.31675	2.59062	4.1791	0	3.28388	2.71322	2.34249	4.7933	7.20826
ENSG00000023902	2103.82	2511.94	1845.64	2289.56	1981.47	1775.69	2404.82	1987.54	920.952	727.964	697.909	599.296	776.637	790.451	748.036	728.581	649.945
ENSG00000023909	2276.19	2033.52	1745.59	2372.23	2541.25	1683.3	2190.29	1803.31	2178	2220.16	2647.46	2510.75	2453.88	2483.5	2484.61	2507.85	2474.84
ENSG00000024048	914.962	710.787	841.012	891.02	858.133	956.659	714.098	883.232	654.506	778.049	870.297	743.442	663.343	807.635	733.201	665.31	812.131
ENSG00000024422	218.41	277.585	302.222	227.348	160.071	423.471	336.968	480.088	1890.55	1764.21	3402.83	1974.36	1867.7	3160.9	1528.87	1651.77	2925.35
ENSG00000024526	3465.05	2604.47	4349.92	4223.16	4589.97	4036.45	3836.93	4416.16	2178	2118.26	1533.73	2471.44	2111.53	807.635	3129.57	2692.88	964.706
ENSG00000024862	330.567	280.74	352.245	237.682	334.35	366.687	268.399	289.353	257.601	203.795	297.761	259.462	265.173	346.388	228.003	242.541	342.392
ENSG00000025039	466.335	374.32	718.039	509.811	596.715	797.858	506.432	718.507	1014.93	1164.05	1298.65	1036.97	1120.62	1119.65	581.719	543.56	533.411
ENSG00000025156	685.926	630.876	736.797	736.01	754.892	608.258	681.773	668.655	613.599	617.43	581.939	588.813	550.049	576.107	622.323	564.651	551.432
ENSG00000025293	1450.95	1291.19	1474.64	1454.8	1427.38	1424.4	1224.45	1434.85	1229.41	1149.37	1185.82	898.944	871.869	1063.58	1032.26	1034.39	1149.72
ENSG00000025423	9.44477	13.669	21.8851	12.6304	17.049	18.2862	23.5094	6.50232	28.7452	36.2686	34.4775	30.5763	27.092	18.9925	31.2333	31.6358	24.0275
ENSG00000025434	80.2805	119.866	106.299	121.712	86.1921	168.426	114.608	127.879	277.502	218.475	301.94	251.599	268.457	348.196	227.222	239.665	305.15
ENSG00000025708	1.1806	5.2573	0	0	0	0	0	0	0	2.59062	1.04477	1.74722	0.820969	8.13966	3.90416	2.87598	3.60413
ENSG00000025770	1750.82	2098.71	1464.22	1652.29	1800.56	1636.14	2266.7	1515.04	1207.3	1324.67	591.342	1112.98	1108.31	502.85	1369.58	1414.98	634.327
ENSG00000025772	2194.73	2279.57	2541.79	2260.85	2315.82	2094.26	2238.29	2453.54	5165.29	5199.37	5333.57	5009.28	5226.29	4971.52	4528.82	4834.52	4853.56
ENSG00000025796	2649.26	2322.68	3082.67	2870.56	3156.91	2863.24	2532.16	3056.09	1720.29	1759.89	1707.16	1693.05	1708.44	1644.21	1764.68	1726.55	1691.54
ENSG00000025800	1299.84	1217.59	1135.94	1539.77	1368.66	1311.8	1240.12	1428.34	790.493	765.096	773.133	808.962	747.082	887.222	744.132	824.447	761.673
ENSG00000026025	106151	107224	95869.1	96409.3	95387.2	105214	92429.2	102905	68810.5	73571.8	72227.3	74249.8	73108.1	89210.6	85978.9	90387.2	106508
ENSG00000026036	0	5.2573	4.16858	3.44467	0	6.73704	1.95912	4.33488	7.73909	1.72708	2.08955	6.11527	1.64194	0.904406	3.90416	0.95866	4.80551
ENSG00000026103	44.8626	44.1613	81.2874	45.9289	53.0413	61.5958	67.5895	35.7628	542.842	660.607	705.222	528.534	651.028	619.518	413.06	521.511	647.542
ENSG00000026297	158.2	140.896	201.134	141.231	133.55	178.05	173.382	227.581	163.626	140.757	242.388	161.618	167.478	235.146	99.9464	92.99	187.415
ENSG00000026508	39202.9	37252.2	35928	35484.7	33504.1	30027	33462.7	31699.9	19530.1	21042.7	19847.6	18561.6	19255.8	19841.8	17018.2	17992.1	18518
ENSG00000026559	126.324	114.609	154.238	132.046	130.709	271.406	195.912	312.111	1.10558	0	10.4477	13.9777	20.5242	14.4705	8.58915	16.2972	20.4234
ENSG00000026652	250.286	241.836	260.536	250.312	189.433	368.612	184.157	295.856	225.539	246.972	259.104	199.183	204.421	287.601	177.249	213.781	281.122
ENSG00000026751	0	0	0	0	0	0	0	0	33.1675	25.0426	35.5223	20.093	15.5984	25.3234	2.34249	12.4626	0
ENSG00000026950	297.51	236.579	248.031	274.425	343.821	349.363	287.99	314.279	222.222	202.068	313.432	318.867	281.592	367.189	281.099	271.301	358.01
ENSG00000027001	478.141	432.15	477.303	493.736	569.247	509.127	484.881	413.981	1053.62	1113.97	995.669	1505.23	1381.69	1321.34	1140.01	1119.71	917.852
ENSG00000027075	201.882	200.829	477.303	204.384	263.312	544.738	209.626	418.316	1.10558	0	0	0	0.820969	0	0	0	0
ENSG00000027697	1009.41	917.925	1115.1	957.617	933.906	936.448	867.889	988.353	765.064	963.71	752.237	753.925	773.353	855.568	671.515	708.45	774.888
ENSG00000027847	535.991	761.257	558.59	523.589	503.893	720.863	584.796	614.469	720.841	744.371	946.565	853.516	898.14	1041.88	774.585	831.158	1064.42
ENSG00000028116	197.16	235.527	206.345	207.828	232.056	215.585	177.3	224.33	274.185	327.281	129.552	255.094	248.754	136.565	310.771	263.631	144.165
ENSG00000028137	0	0	1.04215	0	0	4.81217	0.979558	0	0	0	0	0	0	0	0.780831	0	1.20138
ENSG00000028203	3767.28	3557.09	4133.15	3892.47	4138.17	3649.55	3490.17	3645.64	4608.08	4834.96	4800.74	4205.56	4247.69	4475.91	4455.42	4407.92	4843.95
ENSG00000028277	2.36119	0	0	1.14822	0.947166	0	0	0	0	0.863539	1.04477	2.62083	0	0	0	0	2.40275
ENSG00000028310	1323.45	1322.74	1306.85	1330.79	1201.01	1090.44	1389.01	1206.18	856.828	911.897	686.416	879.725	842.314	699.106	986.19	988.378	855.38
ENSG00000028528	3195.87	3090.24	3693.37	3257.51	3043.25	3601.43	3033.69	3629.38	3174.13	3214.96	3924.17	3176.44	3261.71	3738.81	2937.49	3194.25	3960.94
ENSG00000028839	645.786	529.936	763.893	591.334	591.032	645.793	570.103	651.316	520.73	609.659	525.521	572.214	555.796	558.019	621.542	574.237	528.606
ENSG00000029153	1760.27	1703.37	1348.54	2023.17	2033.57	1255.98	1930.71	1257.12	1337.76	1461.11	659.252	1556.77	1477.74	737.091	1574.94	1502.22	717.222
ENSG00000029363	2815.72	2325.83	2376.09	2559.39	2940.95	2123.13	2272.58	2219.46	1168.6	1180.46	947.61	1078.91	980.237	794.069	1122.84	1091.91	800.117
ENSG00000029364	667.037	639.288	490.851	752.086	657.333	631.357	673.936	598.214	431.178	485.309	473.283	451.656	467.131	483.857	442.731	467.826	488.96
ENSG00000029534	586.756	625.619	497.104	486.846	455.587	451.381	484.881	423.735	771.698	660.607	1164.92	908.554	865.301	1375.6	1101.75	1222.29	2027.92
ENSG00000029639	655.231	597.229	676.353	685.489	738.79	650.605	737.608	629.642	255.39	275.469	264.328	273.44	267.636	302.976	267.044	235.83	273.914
ENSG00000029725	3042.4	2400.48	3117.06	3378.07	3300.87	2696.74	3041.53	2629.11	3578.78	3599.23	3553.28	3513.66	3320.82	3551.6	3036.65	3024.57	2934.96
ENSG00000029993	4188.75	3837.83	4053.95	4465.44	5323.08	3382.95	4131.78	3296.68	2362.63	2660.56	2247.31	2128.11	2142.73	1637.88	2307.36	2397.61	1856.13
ENSG00000030066	4905.38	3945.08	4659.43	4693.93	4600.39	4526.33	4224.84	4773.79	2187.95	2100.99	1526.41	1794.39	1858.67	1211	2039.53	2067.83	1347.94
ENSG00000030110	330.567	370.114	317.855	332.984	305.935	345.514	341.866	311.028	629.077	632.111	800.297	668.311	701.107	838.384	637.158	672.021	699.201
ENSG00000030304	0	1.05146	0	1.14822	0	3.84974	0	0	1.10558	0	0	0	1.64194	0	3.12333	0	0
ENSG00000030419	5.90298	4.20584	8.33717	6.88933	10.4188	10.5868	11.7547	5.4186	39.801	45.7676	18.8059	38.4388	39.4065	41.6027	42.9457	24.9252	62.4716
ENSG00000030582	3444.98	4300.47	4958.53	3281.62	3549.98	6498.35	4663.68	5716.63	5376.46	5372.94	8099.09	7114.67	7753.23	10813.1	5312.78	5902.47	8311.12
ENSG00000031003	2121.53	1863.19	2063.45	1939.35	2020.31	1454.24	1691.7	1575.73	2185.74	2277.15	2068.65	2021.53	2049.96	1804.29	2051.24	2114.8	1731.18
ENSG00000031081	912.601	847.477	866.023	781.939	782.359	889.289	830.666	972.097	2561.64	2617.39	3626.41	3635.09	3531.81	5552.15	3632.43	3591.14	5928.79
ENSG00000031691	361.262	344.879	446.038	369.728	433.802	413.847	399.66	410.73	229.962	258.198	149.403	253.347	279.95	106.72	277.976	248.293	139.36
ENSG00000031698	5558.25	5317.23	6962.58	6647.06	6132.9	7362.62	5402.27	6787.34	9024.89	9341.77	11961.6	11425.9	11836.7	14312.2	9377.79	9799.42	11968.1
ENSG00000031823	1894.86	1929.43	1748.72	1776.3	1598.82	1692.92	1818.06	1739.37	2150.36	2088.04	1820	2060.84	1953.08	2028.58	2267.53	2280.65	2032.73
ENSG00000032219	321.122	229.218	517.947	346.763	369.395	538	239.992	462.749	384.743	325.554	483.73	391.377	307.863	441.35	378.703	278.011	446.912
ENSG00000032389	1279.77	1431.04	1246.41	1374.42	1263.52	1436.91	1396.85	1312.39	1288.01	1416.2	1461.64	1486.01	1470.36	1560.1	1444.54	1517.56	1564.19
ENSG00000032444	1324.63	1817.97	1204.72	1330.79	1211.43	1896.96	2136.42	1884.59	1577.67	1550.92	2100	1821.48	1844.72	2177.81	1735.79	1890.48	2220.14
ENSG00000032742	395.5	285.997	332.445	314.613	340.98	336.852	330.111	365.214	505.252	620.885	492.088	634.24	547.586	537.217	580.939	556.023	529.807
ENSG00000033011	710.719	860.094	546.084	776.198	657.333	602.484	914.908	574.372	601.438	689.104	646.715	679.668	660.88	697.297	637.158	642.302	702.805
ENSG00000033030	1165.25	950.52	1130.73	1213.67	1058.93	973.021	1032.45	1013.28	669.984	683.923	622.685	727.717	618.19	615.901	926.847	770.763	555.036
ENSG00000033050	4344.59	3900.92	3908.05	4282.87	4620.28	3517.7	4364.91	3780.02	2958.54	2980.94	2708.05	2991.24	2876.67	2806.37	3119.42	3180.83	3094.75
ENSG00000033100	2688.22	3389.91	2880.49	2510.01	2189.85	3218.38	3247.24	3414.8	2368.16	2314.28	3003.72	2217.22	2334.84	3424.99	2468.21	2728.35	4131.53
ENSG00000033122	9.44477	8.41168	18.7586	18.3716	17.049	23.0984	8.81603	18.4232	30.9564	44.0405	47.0148	34.0708	39.4065	69.6393	24.9866	9.5866	27.6317
ENSG00000033170	2609.12	2439.39	2589.73	2809.7	2830.13	2352.19	2612.48	2481.72	1470.43	1748.67	2054.03	1647.63	1653.43	2116.31	1567.91	1468.67	2572.15
ENSG00000033178	1774.44	1591.91	1912.34	1747.59	1950.22	1787.24	1790.63	1707.94	1217.25	1213.27	1124.18	1266.73	1188.76	1131.41	1391.44	1276.93	1192.97
ENSG00000033327	166.464	156.668	204.261	198.642	138.286	235.796	170.443	186.4	884.467	940.394	887.013	997.662	1035.24	1094.33	851.106	1001.8	884.213
ENSG00000033627	846.487	803.316	880.613	896.762	922.54	926.824	848.298	886.483	1579.88	1553.51	2061.34	1723.63	1594.32	2517.87	1344.59	1271.18	1821.29
ENSG00000033800	1557.21	1142.94	1480.89	1391.65	1328.87	1441.73	1270.49	1453.27	860.145	854.04	773.133	819.446	779.92	806.73	968.231	811.985	967.108
ENSG00000033867	3704.71	3153.33	6016.31	4298.94	4132.49	5002.73	3395.15	5444.61	1828.64	1922.24	1613.13	2066.96	2026.15	2045.77	2145.72	1865.55	1834.5
ENSG00000034053	199.521	257.608	299.096	186.012	192.275	260.82	194.932	241.67	30.9564	22.452	26.1193	27.0819	36.9436	31.6542	37.4799	43.1397	38.4441
ENSG00000034152	2220.7	2675.97	2075.95	1996.76	2097.03	2067.31	2305.88	2169.61	1641.79	1515.51	1793.88	762.661	889.109	1159.45	873.75	886.76	1268.65
ENSG00000034510	1952.71	2201.76	1688.28	2197.7	2244.78	1133.75	1954.22	1839.07	2309.57	2176.98	2292.23	1950.77	1892.33	1856.75	1900.54	1984.43	1952.24
ENSG00000034533	393.138	348.033	367.878	390.396	452.746	314.716	383.007	295.856	407.961	430.042	369.85	421.08	359.584	368.093	401.347	382.505	470.94
ENSG00000034677	1184.14	1110.34	1240.15	1224	1072.19	1232.88	1021.68	1157.41	2491.99	2235.7	2646.41	2543.95	2320.06	2760.25	2447.91	2193.41	2653.84
ENSG00000034693	469.877	455.282	472.092	436.324	448.01	431.17	479.004	408.563	416.805	420.544	334.328	370.41	316.073	297.55	334.977	352.787	324.372
ENSG00000034713	1041.29	985.218	922.299	1032.25	1017.26	917.199	873.766	992.688	2187.95	2154.53	2788.5	2035.51	2100.86	2826.27	1963.01	1857.88	2798.01
ENSG00000035115	213.688	209.241	175.081	174.53	173.331	216.548	177.3	192.902	191.266	202.068	302.984	257.715	224.124	303.88	181.934	185.021	348.399
ENSG00000035141	988.159	1112.44	1078.62	1086.22	1077.88	949.922	1116.7	965.595	1575.46	1512.06	1242.24	1148.8	1305.34	1014.74	1346.15	1542.48	1028.38
ENSG00000035403	9483.73	8139.35	11790.8	9811.56	9483.03	10488.6	8290	10940.2	4778.34	5283.13	4863.42	4156.63	4184.48	5200.34	5004.35	4984.07	6319.24
ENSG00000035499	3018.78	2809.5	2491.77	3182.87	3252.57	2057.68	3015.08	2214.04	1391.93	1357.48	553.73	1199.47	1366.91	264.087	1628.03	1598.09	412.072
ENSG00000035664	1057.81	1022.02	1250.58	994.36	685.748	803.632	834.584	1028.45	26.534	27.6333	69.9998	41.9332	31.1968	124.808	52.3157	52.7263	134.554
ENSG00000035681	2378.9	2105.02	1766.44	2250.52	2263.73	1703.51	2231.43	1758.88	2828.08	2931.72	2656.86	2983.38	3141.85	2843.45	2876.58	2953.63	2443.6
ENSG00000035687	1231.36	1236.52	1263.08	1241.23	1325.09	1056.75	1192.12	1024.12	1768.93	1913.6	1636.12	2290.6	2218.26	2005.07	2168.37	2070.71	1770.83
ENSG00000035862	3448.52	3733.74	4173.79	3898.21	4145.75	5331.88	4190.55	5044.72	6767.28	7258.91	7998.79	6891.9	7192.51	7967.82	5037.92	5570.77	7094.13
ENSG00000035928	3121.5	2669.66	3854.9	3231.1	3321.71	3519.62	2912.23	3564.36	2606.97	2636.39	2032.09	2424.27	2300.35	1750.93	2672.01	2701.5	2024.32
ENSG00000036054	1345.88	1128.22	1274.54	1351.46	1176.38	1271.38	1156.86	1147.66	2021.01	1911.88	2100	1880.88	1738.81	2263.73	1927.09	1855.97	2197.32
ENSG00000036257	3350.53	2882.05	3583.94	3456.15	3782.04	3107.7	2971	3160.13	2673.3	2892.86	2696.56	2275.75	2179.67	2289.96	2394.03	2358.3	2277.81
ENSG00000036448	0	1.05146	1.04215	0	1.89433	0	0	0	19.9005	24.1791	40.7462	30.5763	29.5549	26.2278	29.6716	29.7185	54.062
ENSG00000036530	7.08358	8.41168	4.16858	3.44467	3.78867	6.73704	1.95912	6.50232	44.2234	56.9936	71.0446	52.4166	47.6162	64.2128	42.9457	52.7263	72.0826
ENSG00000036549	3685.82	2830.53	3146.24	3988.92	3915.59	2715.03	3275.64	2823.09	2331.68	1980.96	2229.55	2351.76	2057.35	2493.45	2393.25	1988.26	2140.85
ENSG00000036565	0	0	0	0	0	3.84974	0	0	0	0	0	0	0	0	0	0	0
ENSG00000036672	55.488	67.2935	92.751	57.4111	78.6148	118.379	46.0392	68.2744	217.8	210.704	319.701	249.852	250.396	359.049	210.824	211.864	430.093
ENSG00000037042	940.935	1189.2	997.334	1063.25	880.865	1002.86	1055.96	1075.05	1516.86	1436.93	1433.43	1661.6	1895.62	1405.45	1657.71	1730.38	1362.36
ENSG00000037241	157.019	142.999	122.973	157.306	150.599	135.703	138.118	125.712	348.259	398.092	388.656	331.972	371.078	373.52	327.949	353.745	403.663
ENSG00000037280	4.72238	0	0	0	0	0	0	0	0	1.72708	0	0	0	0	0	0	0
ENSG00000037474	5090.73	4804.12	4489.56	4983.28	5204.68	3659.17	4582.37	4119.22	3318.96	3474.02	2956.71	3004.34	3110.65	2608.31	3307.6	3280.53	2680.27
ENSG00000037637	1241.99	1241.77	1324.57	1225.15	1213.32	1316.61	1092.21	1298.3	1339.97	1376.48	1418.8	1180.25	1360.35	1568.24	1476.55	1461.96	1432.04
ENSG00000037749	1083.79	893.741	1192.21	1164.3	1027.68	1123.16	838.502	1116.23	846.878	930.895	978.953	832.55	789.772	923.399	826.9	757.341	1039.19
ENSG00000037757	394.319	487.878	322.023	373.172	348.557	416.734	472.147	445.409	65.2295	70.8102	72.0894	46.3013	58.2888	55.1688	118.686	106.411	92.506
ENSG00000037897	553.7	541.502	492.935	531.627	523.783	407.109	624.958	483.339	678.829	683.923	469.103	641.229	682.225	389.799	620.761	650.93	392.85
ENSG00000037965	18.8895	6.30876	17.7165	24.1127	45.464	3.84974	26.4481	24.9256	7.73909	7.77185	6.26864	1.74722	8.20969	0	7.02748	4.7933	9.61101
ENSG00000038002	599.743	557.274	702.406	601.668	600.503	699.689	563.246	689.246	346.048	385.138	307.164	340.708	385.034	354.527	356.84	356.621	372.427
ENSG00000038210	37.7791	67.2935	31.2644	29.8538	39.781	27.9106	36.2437	39.0139	49.7513	48.3582	63.7312	67.2679	67.3194	47.0291	86.6723	54.6436	26.4303
ENSG00000038219	2005.83	1647.64	2275	2005.94	2567.77	2340.64	1675.05	2023.31	1616.36	1560.42	1580.74	1539.3	1325.04	1677.67	1594.46	1444.7	1689.14
ENSG00000038274	3587.83	3451.94	3125.4	3591.64	3675.01	3009.53	3337.36	2948.8	2037.59	2217.57	2128.2	2424.27	2359.46	2261.02	2234.74	2217.38	2223.75
ENSG00000038295	10.6254	5.2573	3.12644	4.59289	4.73583	16.3614	15.6729	9.75348	0	0	0	0	0	0	0	0	1.20138
ENSG00000038358	2269.11	2473.03	2687.69	2431.93	2048.72	2697.7	2521.38	2769.99	2836.93	2807.37	2567.01	2619.95	2480.15	2432.85	3061.64	3229.73	2795.6
ENSG00000038382	12682	11808.9	8742.56	13024.3	11424.7	8082.52	10844.7	8421.59	3707.02	3280.59	3110.29	4294.66	3762.5	4174.74	4447.62	3963.1	3929.7
ENSG00000038427	5119.06	3979.78	7291.9	5505.73	5522.93	7034.43	4617.64	6779.75	8990.61	12847.7	8480.43	6978.39	6083.38	7704.64	8663.32	8247.35	9129.26
ENSG00000038532	631.619	659.266	716.996	652.19	676.277	689.103	694.507	771.609	892.207	928.305	908.953	1043.09	996.656	1052.73	1066.62	1042.06	904.637
ENSG00000038945	1.1806	0	0	0	0.947166	4.81217	0	0	0	0	1.04477	0	0	0	0	0	0
ENSG00000039068	2.36119	0	6.25288	0	1.89433	8.6619	0	0	3825.32	4038.77	3776.86	2154.32	2328.27	2244.74	2867.21	2696.71	3285.77
ENSG00000039123	3651.58	2973.53	3527.66	3467.63	3958.21	3091.34	3140.46	3117.86	1974.57	2081.99	1659.1	1886.12	1660	1451.57	1859.94	1840.63	1534.16
ENSG00000039139	112.157	105.146	96.9196	125.156	89.0336	140.515	106.772	130.046	54.1736	44.904	49.1044	95.2234	82.0969	64.2128	79.6448	68.0648	39.6454
ENSG00000039319	1456.86	1191.3	1834.18	1601.77	1780.67	1795.9	1333.18	1796.81	1039.25	1167.5	1005.07	1116.47	993.372	1039.16	1088.48	922.231	861.387
ENSG00000039523	44.8626	66.242	36.4751	58.5593	55.8828	40.4222	56.8144	50.9349	95.0803	85.4904	92.9849	101.339	81.2759	91.345	97.6039	91.0727	104.52
ENSG00000039537	0	0	0	0	0	0	0	0	4.42234	0	0	0	0	0	0	0	0
ENSG00000039560	5686.93	4961.84	7125.15	6126.91	5826.97	5429.09	4583.35	5681.95	6847.99	7580.15	6460.88	6006.06	5887.99	6109.26	6294.28	6537.1	6160.66
ENSG00000039600	7.08358	0	6.25288	1.14822	5.683	20.2111	3.91823	8.66976	1.10558	3.45416	0	0	0	0	0	0	0
ENSG00000039650	528.907	549.914	488.766	508.662	518.1	589.009	611.244	545.111	940.852	918.806	947.61	1076.29	1136.22	870.039	955.738	1020.01	1044
ENSG00000039987	0	0	2.08429	0	0	0	0	0	0	0	0	0	0	0	0	0	0
ENSG00000040199	1442.69	1202.87	1523.62	1685.59	1550.51	1379.17	1306.73	1453.27	1237.15	1140.74	1107.46	1117.35	928.516	827.532	1149.38	1058.36	1068.02
ENSG00000040275	8697.45	6934.38	6421.7	8229.31	7720.35	5594.63	6850.05	6302.92	2750.69	2400.64	1307.01	2465.33	2114.82	890.84	3238.11	2978.56	1025.98
ENSG00000040341	913.781	835.911	1140.11	879.538	1011.57	1058.68	877.684	1080.47	1269.21	1361.8	1711.34	1388.17	1293.85	1633.36	1150.95	1174.36	1440.45
ENSG00000040487	479.322	665.574	478.345	512.107	447.063	520.677	584.796	537.525	482.035	465.448	616.417	534.649	565.648	658.408	408.375	482.206	599.487
ENSG00000040531	316.4	299.666	268.874	291.648	255.735	298.354	322.275	266.595	241.017	284.968	313.432	245.484	298.833	318.351	163.194	155.303	267.907
ENSG00000040608	61.391	146.153	72.9502	42.4842	40.7282	92.3936	103.833	122.46	134.881	75.9914	144.179	74.2568	88.6646	76.8745	52.3157	46.9743	66.0757
ENSG00000040633	3483.94	3086.04	3532.87	3715.65	3209.95	3013.38	2908.31	2917.38	2425.65	1873.88	2852.23	2472.31	1915.32	2947.46	2110.59	1910.61	2969.8
ENSG00000040731	22.4313	38.904	18.7586	26.4091	40.7282	19.2487	48.9779	11.9209	48.6457	47.4947	68.9551	83.8665	107.547	151.036	69.494	63.2716	94.9088
ENSG00000040933	923.226	958.932	967.111	930.06	887.495	992.269	900.214	1046.87	944.169	921.396	977.908	1005.52	1083.68	1144.98	850.325	803.357	980.323
ENSG00000041353	15.3477	14.7204	15.6322	17.2233	49.2527	22.136	49.9575	24.9256	79.6021	116.578	82.5371	119.684	118.22	125.712	55.439	55.6023	82.895
ENSG00000041357	9874.5	9405.31	10145.3	9378.68	11187.9	8436.69	8772.93	8423.76	5069.1	5446.34	4969.99	4882.6	5064.56	4674.88	5233.13	5437.52	5195.95
ENSG00000041515	0	0	1.04215	1.14822	1.89433	1.92487	4.89779	3.25116	21.0061	10.3625	11.4925	2.62083	13.1355	8.13966	8.58915	6.71062	8.40964
ENSG00000041802	2343.48	2087.15	2305.23	2436.53	2558.3	2120.24	2346.04	2194.53	1538.97	1562.14	1518.06	1516.59	1481.85	1258.93	1453.91	1464.83	1226.61
ENSG00000041880	103.892	175.594	195.923	126.304	99.4525	226.172	136.159	191.819	1467.11	1716.72	1910.89	1554.15	1770.83	2061.14	1282.13	1316.24	1657.9
ENSG00000041982	28906.9	26534.7	38101.9	25364.2	25145.4	41587.7	24157.9	34667.1	13656.2	17859.7	13807.7	14392.7	14282.4	17430.6	15765	17011.4	23074.8
ENSG00000041988	563.144	567.789	534.621	516.7	488.738	499.503	565.205	527.772	325.042	290.149	349.999	269.945	282.413	293.028	374.018	295.267	287.129
ENSG00000042062	0	0	1.04215	0	0	0.962434	0.979558	4.33488	0	0	0	0	0	0	0	0	0
ENSG00000042088	2044.79	1762.25	1702.87	1966.9	1837.5	1315.65	1851.37	1408.84	660.034	580.298	410.596	622.883	601.77	390.703	676.981	758.3	474.544
ENSG00000042286	1560.75	1834.8	1461.09	1686.74	1732.37	1597.64	1878.79	1718.78	993.92	866.13	1023.88	950.487	1027.85	1175.73	884.682	974.957	1132.9
ENSG00000042317	201.882	180.851	213.64	130.897	198.905	217.51	133.22	152.805	128.248	135.576	151.492	124.053	137.923	158.271	80.4256	99.7006	169.394
ENSG00000042429	1567.83	1424.73	1368.34	1575.36	1429.27	1099.1	1322.4	1123.82	1086.79	1167.5	990.446	1147.92	1000.76	1013.84	1106.44	1073.7	1119.68
ENSG00000042445	1057.81	1191.3	1415.23	1063.25	1090.19	1566.84	1151.96	1486.86	2169.16	2250.38	3387.16	2139.47	2314.31	3484.68	1377.39	1416.9	2844.86
ENSG00000042493	107.434	147.204	193.839	110.229	122.184	214.623	159.668	198.321	1472.64	1436.93	1811.64	1690.43	1676.42	1848.61	1026.01	1241.46	1414.02
ENSG00000042753	4428.42	4774.68	4008.09	3909.7	3728.99	4019.12	4028.92	4071.54	5461.59	5751.17	4947	5715.15	6257.42	4884.7	5821.88	6069.28	4925.64
ENSG00000042781	0	2.10292	0	5.74111	0.947166	3.84974	2.93868	1.08372	2.21117	9.49893	3.13432	0.873609	0.820969	7.23525	2.34249	0.95866	3.60413
ENSG00000042832	4.72238	0	0	0	0.947166	6.73704	0	1.08372	4.42234	5.18123	11.4925	7.86248	9.85163	9.94847	6.24665	3.83464	8.40964
ENSG00000042980	3.54179	3.15438	14.59	3.44467	11.366	5.7746	7.83647	7.58604	0	0.863539	1.04477	1.74722	0	0	1.56166	0	0
ENSG00000043093	742.595	651.905	832.675	750.937	1000.21	816.144	761.117	777.028	669.984	597.569	779.401	663.07	548.407	614.092	649.652	627.922	652.348
ENSG00000043143	1474.56	1549.85	1693.49	1623.59	1774.99	1862.31	2125.64	1931.19	1165.29	996.524	1158.65	1023	962.175	1087.1	998.683	1063.15	1088.45
ENSG00000043355	24.7925	6.30876	36.4751	20.668	15.1547	52.9339	33.305	28.1767	530.68	500.853	353.134	522.418	569.752	385.277	591.87	617.377	362.816
ENSG00000043462	0	0	0	0	0	0	0	2.16744	0	0	0	0	0	0	0	0	0
ENSG00000043514	840.584	720.25	772.23	870.352	937.695	803.632	862.011	826.879	623.55	658.88	601.79	578.329	571.394	550.783	635.597	713.243	591.077
ENSG00000043591	0	2.10292	0	0	0.947166	0	0.979558	0	4.42234	1.72708	3.13432	1.74722	0.820969	2.71322	1.56166	1.91732	1.20138
ENSG00000044090	1118.02	1145.04	1286.01	1126.41	990.736	1465.79	967.804	1498.79	1506.91	1512.06	2038.35	1852.05	1829.94	2342.41	1510.91	1448.54	2632.22
ENSG00000044115	16665.3	15962.2	20329.1	16943.2	17311.4	18932	15303.6	18512.1	25847.5	28256.7	27396.1	23586.6	23988.7	24916.4	23451.5	24239.7	25301
ENSG00000044446	674.12	602.487	673.226	801.459	843.925	615.958	642.59	742.348	337.203	334.19	288.358	337.213	316.073	310.211	413.06	419.893	403.663
ENSG00000044459	628.077	552.017	662.805	601.668	730.265	638.094	614.183	609.051	601.438	646.791	436.715	639.482	484.372	331.013	603.583	550.271	295.539
ENSG00000044524	4056.53	3664.34	3796.54	4038.3	4258.46	4126.92	3995.62	3918.73	30.9564	22.452	26.1193	66.3943	74.7082	46.1247	29.6716	30.6771	27.6317
ENSG00000044574	41652.6	39560.1	32335.7	40411.7	37965.3	27715.2	31499.7	29976.8	15575.5	18665.4	19655.3	19260.5	19628.5	23920.6	16178	16922.3	25565.3
ENSG00000046604	1691.79	1456.27	1844.6	1868.16	2296.88	2057.68	2102.13	2008.13	1.10558	0.863539	0	0.873609	0	0.904406	2.34249	0	2.40275
ENSG00000046647	328.206	339.622	224.061	293.945	282.256	247.345	261.542	255.758	374.793	353.188	372.984	348.57	308.684	402.461	302.182	332.655	430.093
ENSG00000046651	834.681	800.161	1005.67	810.645	928.223	909.5	621.04	840.967	445.55	475.81	471.193	415.838	390.781	413.314	436.485	448.653	404.864
ENSG00000046653	450.988	395.349	645.088	363.986	311.618	602.484	236.074	428.07	137.092	156.301	120.149	76.004	98.5163	79.5877	120.248	119.832	90.1033
ENSG00000046774	0	0	0	0	0	0	0	0	0	0	0	0.873609	0	0	0.780831	0	0
ENSG00000046889	0	2.10292	2.08429	3.44467	4.73583	0	2.93868	5.4186	113.875	82.0362	59.5521	36.6916	46.7952	33.463	85.1106	74.7755	69.6799
ENSG00000047056	225.494	191.366	238.651	206.68	222.584	187.675	206.687	211.325	156.993	183.934	288.358	175.595	163.373	194.447	147.577	149.551	252.289
ENSG00000047188	1249.07	1076.7	1307.89	1232.04	1363.92	1468.67	984.456	1282.04	950.803	1142.46	903.729	960.97	804.549	1031.93	1086.92	965.37	898.63
ENSG00000047230	481.683	407.967	503.357	424.842	493.474	499.503	373.212	489.842	291.874	283.241	249.701	218.402	285.697	265.895	285.003	254.045	285.928
ENSG00000047249	1435.6	1434.19	1408.98	1387.05	1540.09	1365.69	1182.33	1297.21	2061.91	2347.96	2701.79	2306.33	2171.46	2995.39	1692.84	1732.3	2663.45
ENSG00000047315	8749.4	7863.87	8769.66	8680.56	9160.05	7892.92	8085.28	8161.5	5388.62	5720.95	5347.15	4931.52	4814.98	4748.13	5325.27	5671.43	5102.25
ENSG00000047346	455.71	395.349	756.598	391.544	436.644	769.947	407.496	779.195	715.313	699.467	1219.25	769.65	737.23	1222.76	580.158	621.212	1135.3
ENSG00000047365	44.8626	43.1099	84.4138	89.5613	102.294	71.2201	75.426	49.8511	593.699	607.932	465.969	657.828	597.665	534.504	567.664	488.917	533.411
ENSG00000047410	5215.87	4338.32	6955.28	5698.63	5852.54	6452.16	4781.22	6462.22	4297.41	4822	3825.96	4147.02	3778.1	3371.63	4804.46	4645.67	3829.99
ENSG00000047457	5.90298	1.05146	1.04215	1.14822	0.947166	7.69947	0	0	377.004	403.273	403.283	157.25	145.311	206.205	97.6039	99.7006	180.207
ENSG00000047578	642.244	595.126	758.682	628.078	680.065	971.096	615.163	825.795	422.333	417.089	570.447	442.046	471.236	589.673	453.663	435.232	606.695
ENSG00000047579	541.894	552.017	571.096	598.224	535.149	514.902	509.37	486.59	540.631	618.294	519.253	500.578	600.949	482.048	491.924	520.552	466.134
ENSG00000047597	153.477	128.278	146.943	182.567	207.429	131.853	181.218	121.377	0	0	0	0	0	0.904406	0	0	0
ENSG00000047617	0	0	0	0	3.78867	0	0	0	113.875	118.305	107.612	19.2194	19.7033	44.3159	37.4799	14.3799	50.4578
ENSG00000047621	670.579	579.355	639.878	682.044	749.209	504.315	711.159	602.549	494.196	518.123	447.163	516.303	472.057	449.49	467.718	436.19	395.253
ENSG00000047634	574.95	552.017	825.38	628.078	852.45	739.149	629.856	707.669	1044.78	850.586	850.446	1029.11	955.608	647.555	900.299	752.548	597.084
ENSG00000047644	1008.23	1080.9	872.276	953.024	858.133	1013.44	1124.53	912.493	2506.36	2336.74	2784.32	2288.86	2379.99	2358.69	2460.4	2737.93	2734.33
ENSG00000047648	2.36119	8.41168	4.16858	2.29644	5.683	7.69947	4.89779	10.8372	5.52792	6.04477	8.35819	2.62083	1.64194	4.52203	3.12333	0.95866	0
ENSG00000047662	0	18.9263	9.37931	3.44467	6.63016	13.4741	1.95912	5.4186	0	2.59062	0	2.62083	3.28388	0.904406	2.34249	2.87598	1.20138
ENSG00000047849	8510.92	7346.55	9149	8881.5	8759.39	9076.71	7995.16	9184.53	12999.5	14105	13679.2	10571.5	10750.6	12891.4	10937.9	11569.1	13228.4
ENSG00000047932	996.423	842.22	899.372	944.987	908.333	807.482	864.95	913.576	384.743	366.141	418.954	368.663	351.375	380.755	390.416	359.497	410.871
ENSG00000047936	51.9462	17.8748	58.3602	57.4111	127.867	127.041	75.426	102.953	4.42234	6.04477	7.31342	5.24166	9.03066	6.33084	8.58915	4.7933	38.4441
ENSG00000048028	1280.95	985.218	1368.34	1281.42	1380.02	1533.16	1117.68	1465.19	1000.55	957.665	879.7	1126.96	967.922	952.34	1123.62	1022.89	884.213
ENSG00000048052	4881.76	4247.9	4491.65	5317.42	4282.14	3244.36	4241.49	3512.34	2477.61	2234.84	2767.61	2162.18	2215.79	3160.9	2166.03	2000.72	3332.62
ENSG00000048140	2109.73	2599.21	2119.72	2042.69	1989.05	2221.3	2075.68	2130.59	1855.17	2016.36	2087.46	1842.44	2057.35	2199.52	1811.53	2149.32	2168.49
ENSG00000048162	2795.65	3186.98	1807.08	2724.73	2799.82	1433.06	3158.1	1719.86	2278.61	2216.71	1690.44	1911.46	1775.76	1580	2085.6	2226.97	1517.34
ENSG00000048342	231.397	176.645	245.946	211.273	191.328	192.487	191.014	190.735	285.241	308.283	380.298	284.797	316.894	346.388	169.44	224.326	279.921
ENSG00000048392	416.75	412.172	424.153	431.732	456.534	482.179	394.762	434.572	1367.61	1448.16	2069.7	1349.73	1371.02	2083.75	1026.79	1086.16	2042.34
ENSG00000048405	737.872	656.111	827.464	771.605	874.235	682.366	697.446	781.362	782.754	826.407	704.178	715.486	690.435	792.26	760.53	740.085	744.854
ENSG00000048471	160.561	114.609	145.9	161.899	122.184	248.308	160.648	173.395	143.726	137.303	147.313	146.766	152.7	186.308	144.454	131.336	172.998
ENSG00000048540	66.1134	56.7789	41.6858	90.7096	59.6715	45.2344	48.9779	48.7674	184.633	144.211	184.925	160.744	146.953	167.315	173.345	153.386	153.776
ENSG00000048544	1544.22	1366.9	1383.97	1463.98	1723.84	1255.98	1495.79	1321.06	1134.33	1171.82	1126.27	1179.37	1192.05	1144.07	1171.25	1119.71	1063.22
ENSG00000048649	1305.74	1063.03	1761.23	1328.49	1462.42	1859.42	1067.72	1729.62	1299.06	1438.66	1393.73	1201.21	1038.53	1327.67	1195.45	1121.63	1388.79
ENSG00000048707	2205.35	1944.15	2636.63	2103.54	2113.13	2763.15	1856.26	2525.07	2911	2881.63	3030.89	2906.5	2934.96	3877.19	3405.99	3047.58	4273.3
ENSG00000048740	145.213	180.851	168.828	177.974	152.494	179.975	163.586	176.646	350.47	391.183	368.805	240.243	285.697	281.27	149.92	188.856	211.442
ENSG00000048828	7812	7911.19	8100.6	8748.31	8106.8	8171.06	8955.12	8420.51	8850.2	8197.58	8317.44	8598.06	8821.31	8047.41	9160.71	9434.17	7872.62
ENSG00000048991	3697.63	3223.78	3597.49	3732.87	3710.05	3694.78	3365.76	3504.75	2476.51	2551.76	2373.73	2571.03	2692.78	2573.94	2971.06	2866.39	2440
ENSG00000049089	9.44477	11.5661	21.8851	11.4822	8.5245	33.6852	11.7547	13.0046	74.0742	89.8081	211.044	126.673	122.324	290.314	99.9464	158.179	307.552
ENSG00000049130	336.47	295.46	302.222	368.579	389.285	300.279	401.619	279.6	702.046	812.59	1031.19	1438.83	1353.78	1615.27	1432.83	1360.34	1770.83
ENSG00000049167	805.166	851.683	789.947	848.536	954.744	717.976	806.177	727.176	434.495	464.584	448.208	386.135	381.751	396.13	379.484	419.893	416.878
ENSG00000049192	67.294	58.8818	59.4023	83.8202	85.245	89.5063	86.2011	79.1116	123.825	140.757	157.761	152.882	154.342	166.411	214.729	138.047	171.797
ENSG00000049239	231.397	181.903	305.349	221.607	182.803	452.344	210.605	357.628	225.539	221.066	317.611	303.142	300.475	315.638	292.031	320.192	407.267
ENSG00000049245	1031.84	922.131	1138.02	988.619	1161.23	949.922	1157.84	1101.06	1019.35	1045.75	1117.91	941.751	990.909	993.038	877.654	835.951	999.545
ENSG00000049246	957.463	793.852	599.234	659.08	509.576	544.738	742.505	576.539	444.445	381.684	367.76	380.894	366.152	321.969	373.237	351.828	336.385
ENSG00000049249	1.1806	1.05146	3.12644	14.9269	6.63016	16.3614	3.91823	1.08372	24.3229	31.9509	36.5671	46.3013	77.992	66.0216	57.0007	42.181	62.4716
ENSG00000049283	0	0	2.08429	0	3.78867	8.6619	0.979558	1.08372	12.1614	12.0895	15.6716	13.9777	13.9565	24.419	16.3975	5.75196	8.40964
ENSG00000049323	2779.12	2432.03	8403.87	2694.88	2682.38	10069	2063.93	7948.01	1731.35	2157.12	1529.55	1415.25	1336.54	1481.42	1924.75	2039.07	2146.86
ENSG00000049449	2940.86	2905.18	3502.65	3074.94	3036.62	3131.76	2949.45	3217.57	500.83	547.484	566.267	562.604	628.041	650.268	609.829	587.658	687.187
ENSG00000049540	2.36119	0	2.08429	0	0	2.8873	0	2.16744	2.21117	0	0	8.73609	3.28388	6.33084	0.780831	1.91732	2.40275
ENSG00000049541	2299.8	2406.79	2114.51	1978.39	2061.03	1947	2277.47	2100.25	3065.79	3155.37	1595.37	3430.66	3517.03	1200.15	3612.13	3771.37	1517.34
ENSG00000049618	2904.27	3039.77	2950.32	2902.71	3050.82	3210.68	2971	2983.48	2126.04	2007.73	2151.19	2106.27	2219.9	2340.6	2047.34	2156.98	2257.39
ENSG00000049656	2764.96	2884.16	2080.12	2652.39	2517.57	2349.3	2946.51	2311.58	2266.45	2428.27	2000.74	2417.28	2737.11	2158.82	2664.98	2655.49	2357.1
ENSG00000049759	525.365	566.737	795.157	651.042	684.801	841.167	688.63	703.335	725.263	671.833	834.774	619.389	605.875	680.113	546.582	640.385	705.208
ENSG00000049768	2.36119	0	4.16858	5.74111	0.947166	3.84974	0	0	0	3.45416	2.08955	3.49444	5.74678	5.42644	0.780831	5.75196	1.20138
ENSG00000049769	217.23	302.821	239.694	210.125	168.596	285.843	233.135	229.749	196.794	254.744	317.611	292.659	353.838	333.726	250.647	267.466	289.532
ENSG00000049860	5251.29	5227.86	6209.11	5483.91	6730.56	5594.63	6076.2	5882.43	5676.07	6048.23	5678.35	5621.68	5618.71	5478.89	3703.48	3826.01	3760.31
ENSG00000049883	243.203	268.122	310.56	270.98	322.037	264.669	276.235	254.674	360.42	396.364	440.895	480.485	467.952	494.71	507.54	420.852	486.558
ENSG00000050030	0	0	0	0	0	0	0	0	7.73909	0.863539	0	0.873609	0	0	5.46582	0	0
ENSG00000050130	2896	2742.21	2381.3	2820.03	2785.62	2203.01	2814.27	2192.37	1995.58	2159.71	2306.86	2326.42	2403.8	2694.23	1998.93	2050.57	2530.1
ENSG00000050165	2273.83	2655.99	1865.44	1678.7	1822.35	2259.79	2645.79	2324.58	2.21117	1.72708	2.08955	7.86248	9.03066	10.8529	1.56166	1.91732	9.61101
ENSG00000050344	1266.78	1232.31	1401.69	1663.77	1807.19	1248.28	1500.68	1271.2	1038.14	1088.92	767.909	1081.53	1073.83	877.274	1194.67	1178.19	1084.84
ENSG00000050393	910.24	760.206	920.215	947.283	993.578	811.332	802.258	747.767	1098.95	1178.73	1002.98	1028.24	975.311	709.959	862.038	907.851	657.153
ENSG00000050405	3031.77	2593.95	2703.33	3134.65	2212.58	1953.74	2447.92	2262.81	3970.15	4486.95	4118.5	4159.25	3881.54	5044.78	4135.28	4429.01	4971.3
ENSG00000050426	609.188	655.06	592.981	649.894	678.171	733.375	532.88	617.721	627.972	644.2	588.208	590.56	638.714	582.438	662.926	678.731	576.661
ENSG00000050438	494.67	416.378	373.088	392.692	528.519	436.945	420.231	380.386	710.891	760.778	471.193	771.397	809.475	380.755	833.928	867.587	397.656
ENSG00000050555	1.1806	2.10292	2.08429	3.44467	1.89433	2.8873	7.83647	3.25116	1.10558	0.863539	2.08955	0.873609	3.28388	1.80881	2.34249	0	0
ENSG00000050628	0	0	2.08429	0	0	0	0	0	0	0	0	0	0	0	0	0	0
ENSG00000050730	0	0	0	0	1.89433	0	1.95912	0	0	0	0	0	0	0	0	0	0
ENSG00000050748	2219.52	2138.67	1915.46	2183.92	2399.17	1993.2	2082.54	1802.23	1661.69	1626.04	1593.28	2009.3	1938.31	1712.95	1833.39	1827.21	1556.98
ENSG00000050820	2721.27	4242.64	2585.56	2710.95	2284.57	3447.44	4160.18	3539.43	2650.09	2385.1	3786.26	3110.92	3064.68	3859.1	3252.94	3801.09	4306.94
ENSG00000051009	727.247	775.978	673.226	731.418	776.676	833.468	837.523	923.33	730.791	736.599	783.58	750.43	888.288	842.907	897.956	905.934	818.138
ENSG00000051108	1638.67	1828.49	1916.51	1833.71	1793.93	1978.76	1617.25	1970.2	5437.26	5290.04	6606.11	5327.27	5038.29	7120.39	4582.7	4725.23	6602.77
ENSG00000051128	1034.2	1219.69	850.391	1098.85	1143.23	958.584	1387.05	950.423	832.505	923.123	1211.94	936.509	1120.62	1196.53	711.337	795.688	878.206
ENSG00000051180	813.431	759.154	929.594	747.493	787.095	733.375	834.584	786.781	677.723	670.97	356.268	561.731	572.215	170.028	630.912	612.584	266.706
ENSG00000051341	1955.07	1492.02	1944.64	2171.29	2105.55	1624.59	1792.59	1835.82	2224.44	2112.22	1308.06	2141.22	1742.1	678.305	2416.67	2216.42	974.317
ENSG00000051382	2318.69	1963.08	2141.61	2381.41	2434.22	2095.22	2073.73	2121.92	3446.11	3492.15	3506.26	3978.42	3846.24	3990.24	3900.25	3608.4	3632.96
ENSG00000051523	0	0	0	0	0	0	0	0	0	0	4.1791	1.74722	0	0	0	0	0
ENSG00000051596	36.5985	50.4701	15.6322	20.668	3.78867	30.7979	37.2232	40.0977	19.9005	7.77185	32.388	20.9666	14.7774	9.04406	32.7949	27.8011	12.0138
ENSG00000051620	1258.52	1321.69	1247.45	1155.11	1279.62	1088.51	1203.88	1227.86	1025.98	1050.93	1176.42	898.07	934.263	929.729	918.258	886.76	1044
ENSG00000051825	2462.72	1957.82	2139.53	2704.06	2646.38	2040.36	2298.04	2150.1	2065.23	1890.29	1358.21	2020.66	1866.06	1202.86	2296.43	2040.99	1317.91
ENSG00000052126	5.90298	10.5146	18.7586	9.18578	20.8377	5.7746	7.83647	13.0046	442.234	466.311	597.611	580.95	586.172	691.871	516.91	519.594	588.675
ENSG00000052344	1.1806	0	1.04215	0	0.947166	20.2111	0.979558	2.16744	0	1.72708	0	0	0	0	0	0	2.40275
ENSG00000052723	651.689	591.972	765.977	744.048	691.431	672.741	630.836	628.558	938.641	789.275	959.102	806.341	784.846	872.752	788.64	769.804	852.977
ENSG00000052749	2075.49	2008.29	1497.56	2156.36	1885.81	1447.5	2160.91	1694.94	793.81	795.32	659.252	700.635	633.788	631.275	794.106	836.91	633.126
ENSG00000052795	521.823	416.378	581.517	566.074	541.779	578.423	570.103	476.837	842.455	765.959	828.506	602.79	674.015	661.121	507.54	447.694	480.551
ENSG00000052802	1739.02	1500.43	1193.26	1416.91	1768.36	913.35	1332.2	924.413	2637.92	2333.28	2492.83	1860.79	1869.35	1294.21	615.295	454.405	1560.59
ENSG00000052841	2411.96	2112.38	3107.68	2699.47	2755.31	3169.29	2450.86	2961.81	1873.97	1995.64	1954.77	2122.87	1946.52	1949	1952.86	1886.64	1993.08
ENSG00000052850	22.4313	37.8526	17.7165	20.668	32.2037	49.0841	31.3459	39.0139	0	0	0	0	0	0	0	0	0
ENSG00000053108	24.7925	33.6467	61.4866	10.334	26.5207	49.0841	18.6116	49.8511	135.987	97.5799	302.984	222.77	266.815	534.504	113.221	97.7833	371.225
ENSG00000053254	1061.36	1045.15	1219.31	1318.16	1132.81	1098.14	1188.2	1142.24	1018.24	990.479	1234.92	678.794	782.383	1021.07	876.093	839.786	1036.79
ENSG00000053371	1664.64	1776.97	1299.56	1462.84	1130.92	1403.23	1753.41	1420.76	1778.89	1650.22	1430.3	1680.82	1840.61	1626.12	1637.4	1706.41	1499.32
ENSG00000053372	2937.32	3066.06	2038.44	2998.01	2772.36	1754.52	3286.42	2140.35	1618.58	1780.62	977.908	1562.01	1467.89	898.98	1703.77	1710.25	974.317
ENSG00000053501	493.489	525.73	473.134	446.658	433.802	525.489	576.96	506.097	660.034	645.927	691.64	577.456	563.185	674.687	591.089	621.212	740.048
ENSG00000053524	3.54179	0	4.16858	8.03756	9.47166	16.3614	7.83647	15.1721	30.9564	13.8166	20.8955	14.8514	13.9565	18.0881	7.80831	11.5039	19.222
ENSG00000053747	24.7925	32.5953	34.3908	22.9644	54.9357	39.4598	28.4072	58.5209	9.95026	16.4072	42.8357	20.9666	13.1355	24.419	17.1783	11.5039	39.6454
ENSG00000053770	1109.76	853.786	1226.61	1066.7	1161.23	1092.36	970.742	1004.61	1136.54	1055.24	1359.25	1188.11	1031.96	1406.35	947.929	950.032	1321.51
ENSG00000053900	715.441	559.377	711.786	602.817	711.322	646.755	600.469	652.4	783.859	775.458	641.491	738.2	757.754	633.989	715.242	751.589	598.286
ENSG00000054116	2534.74	2477.24	2127.02	2399.78	2331.92	2137.57	2167.76	2241.13	1468.22	1575.96	1692.53	1707.91	1574.62	1808.81	1457.03	1423.61	1707.16
ENSG00000054118	10382.2	8979.47	9882.67	10598.1	10493.7	8498.29	9131.44	8709.86	4017.69	4070.72	3878.2	4066.65	3857.73	3197.98	4061.88	4025.41	3496.01
ENSG00000054148	1440.33	1830.59	1479.85	1602.92	1413.17	1614.96	1766.14	1496.62	4386.96	4523.22	5229.09	5291.45	5773.05	6227.74	4053.3	4211.39	5886.75
ENSG00000054179	1.1806	4.20584	7.29502	1.14822	2.8415	11.5492	1.95912	6.50232	1.10558	0	5.22387	3.49444	4.10484	0.904406	5.46582	4.7933	2.40275
ENSG00000054267	1210.11	852.734	1615.33	1401.98	1290.04	1410.93	1122.57	1348.15	1106.69	1040.56	1162.83	1128.7	917.022	1198.34	1250.11	1007.55	1248.23
ENSG00000054277	710.719	691.861	549.211	685.489	788.042	502.39	688.63	507.181	208.955	271.151	229.85	302.269	307.042	344.579	416.964	413.182	442.107
ENSG00000054282	76.7387	89.3741	92.751	59.7076	83.3506	76.9947	54.8553	67.1907	169.154	139.893	155.671	162.491	194.57	199.874	146.796	135.171	189.818
ENSG00000054356	0	0	0	2.29644	0.947166	1.92487	0	1.08372	0	0	0	0	0	0	0	0	0
ENSG00000054392	31.8761	42.0584	43.7701	29.8538	39.781	40.4222	44.0801	37.9302	40.9066	33.678	45.97	41.0596	55.8259	56.9776	34.3566	39.3051	55.2633
ENSG00000054523	2914.89	2336.34	3454.71	3072.64	3147.43	3239.55	2528.24	3245.74	821.449	741.78	789.849	757.419	614.085	766.936	738.667	622.17	792.909
ENSG00000054598	125.143	212.395	84.4138	94.1542	84.2978	126.079	197.871	111.623	194.583	120.895	156.716	135.409	116.578	102.198	105.412	137.088	136.957
ENSG00000054611	493.489	503.649	548.169	486.846	455.587	563.024	513.289	605.8	400.222	397.228	511.939	391.377	449.07	628.562	356.059	468.785	631.924
ENSG00000054654	2638.63	2011.44	2416.74	2253.96	2724.05	2226.11	1611.37	2388.52	1125.48	1368.71	1056.27	1174.13	1024.57	975.854	1032.26	1013.3	891.422
ENSG00000054690	76.7387	55.7274	96.9196	121.712	71.0375	200.186	66.61	162.558	21.0061	26.7697	52.2387	36.6916	34.4807	47.9335	43.7266	20.1319	52.8606
ENSG00000054793	897.253	907.41	1086.96	965.655	842.031	1508.13	1007.97	1323.22	1442.79	1440.38	1742.68	1539.3	1674.78	2016.83	1299.3	1502.22	1883.76
ENSG00000054938	0	0	0	0	0	0.962434	0	0	0	0	0	0	0	0.904406	0	0	0
ENSG00000054965	267.995	258.659	287.632	260.646	203.641	376.312	262.522	296.939	306.247	318.646	289.402	292.659	318.536	357.24	346.689	343.2	338.788
ENSG00000054967	193.618	342.776	183.418	206.68	188.486	234.834	310.52	246.005	257.601	233.156	167.164	274.313	237.26	198.969	288.908	289.515	204.234
ENSG00000054983	12.9866	9.46314	22.9272	16.0751	7.57733	25.0233	5.87735	35.7628	0	0	0	0	0.820969	0	0	0	0
ENSG00000055044	4364.66	4009.22	3930.97	4363.24	4780.35	3228.97	4142.55	3490.66	2396.91	2734.83	1683.13	2177.03	2077.05	1225.47	2560.35	2642.07	1492.11
ENSG00000055070	3083.72	3717.96	2872.15	3211.58	2662.48	3007.61	4226.79	3076.68	2284.14	2141.58	2183.58	2187.52	2398.87	2260.11	2407.3	2857.77	2590.17
ENSG00000055118	10.6254	15.7719	46.8966	22.9644	13.2603	105.868	20.5707	46.6	833.611	878.219	1222.39	1060.56	1175.63	1716.56	943.244	1131.22	1667.51
ENSG00000055130	4867.6	4427.7	4879.33	4804.16	5156.37	4312.67	4166.06	4554.88	3661.7	3653.63	3390.29	3430.66	3372.54	3468.4	3909.62	3866.28	3154.82
ENSG00000055147	553.7	506.804	616.95	547.702	620.394	538.963	544.635	520.186	625.761	681.332	668.655	636.861	607.517	740.709	609.829	579.989	714.819
ENSG00000055163	1113.3	1146.09	1247.45	1331.94	1173.54	1578.39	953.11	1284.21	3011.61	3164.87	3567.9	3601.89	3650.85	4515.7	3083.5	3111.81	3736.28
ENSG00000055208	4134.45	3916.69	3933.06	4181.83	4136.28	3575.44	3680.2	3888.39	2623.55	2825.5	3169.84	2853.21	2634.49	3504.57	3091.31	2969.93	3391.49
ENSG00000055211	1329.35	1264.91	1502.77	1229.75	1358.24	1425.36	1256.77	1474.94	1155.34	1119.15	1055.22	1170.64	1195.33	1060.87	1143.14	1115.88	1053.61
ENSG00000055332	1223.1	1083	1179.71	1400.83	1602.61	1263.68	1196.04	1124.9	1175.24	1305.67	1045.82	1003.78	952.324	1084.38	1073.64	1061.24	895.026
ENSG00000055483	2028.26	2047.19	1762.27	2232.14	2275.09	1734.31	2246.13	1749.12	1831.95	1733.99	1813.73	1909.71	2022.87	1946.28	1920.06	1875.14	1710.76
ENSG00000055609	3125.04	2902.03	3455.76	2942.89	3248.78	3497.48	2612.48	3573.03	2484.25	2153.67	2619.25	2427.76	2121.38	2830.79	2602.51	2170.41	2715.11
ENSG00000055732	0	0	1.04215	0	6.63016	1.92487	0.979558	0	213.378	252.153	215.223	215.782	265.173	236.05	127.276	149.551	123.742
ENSG00000055813	15.3477	18.9263	11.4636	33.2984	22.732	21.1735	22.5298	30.3442	7.73909	0.863539	3.13432	0.873609	0.820969	0.904406	0	0.95866	1.20138
ENSG00000055917	4720.02	3900.92	3927.85	5168.15	4539.77	3838.19	4105.33	3859.13	4187.95	3916.15	3245.07	4053.55	3798.62	3009.86	4236.01	3986.11	3111.57
ENSG00000055950	489.947	865.352	517.947	543.109	375.078	668.891	875.725	783.53	478.718	553.529	668.655	592.307	577.962	560.732	610.61	675.855	639.132
ENSG00000055955	5.90298	2.10292	37.5173	1.14822	8.5245	4.81217	1.95912	15.1721	5.52792	6.04477	13.5821	3.49444	4.92581	9.94847	4.68499	11.5039	8.40964
ENSG00000056050	1177.05	1003.09	1083.83	1102.29	1190.59	905.65	1095.15	863.725	1114.43	1303.08	1011.34	1074.54	1122.26	840.193	1161.88	1117.8	988.733
ENSG00000056097	5979.72	5532.78	6531.13	5913.34	6481.46	5297.24	5346.43	5635.35	4367.06	4682.97	4534.32	4048.31	4268.22	4194.64	4888	4890.12	4286.51
ENSG00000056277	352.998	259.711	290.759	357.097	432.855	331.077	299.745	321.865	252.073	174.435	198.507	219.276	224.124	197.161	272.51	221.45	213.845
ENSG00000056487	0	0	1.04215	3.44467	1.89433	2.8873	6.85691	1.08372	24.3229	15.5437	16.7164	21.8402	15.5984	21.7057	29.6716	22.0492	37.2427
ENSG00000056558	28.3343	54.6759	66.6973	47.0771	83.3506	119.342	79.3442	101.87	81.8132	80.3091	64.776	102.212	85.3808	94.9626	119.467	101.618	172.998
ENSG00000056586	3652.76	2967.22	3280.68	3878.69	3803.82	3207.79	3362.82	3338.94	3318.96	2961.08	3201.19	3685.76	3469.41	4007.42	3448.15	3298.75	3385.48
ENSG00000056736	115.698	135.638	131.31	134.342	125.973	115.492	116.567	128.963	143.726	196.887	140	165.112	185.539	125.712	178.81	178.311	129.749
ENSG00000056972	964.547	905.307	953.564	975.989	972.74	934.523	1023.64	865.893	329.464	441.269	493.133	450.782	453.175	574.298	441.17	480.289	617.508
ENSG00000056998	164.103	164.028	338.697	164.196	160.071	524.526	183.177	384.721	105.031	122.623	265.373	124.926	118.22	204.396	68.7132	81.4861	162.186
ENSG00000057019	34027.1	29962.4	31647.9	36172.4	32640.3	27481.3	32728	29666.8	10018.8	10452.3	10100.9	12670	12653.6	15015	9094.34	9295.17	14178.6
ENSG00000057252	2029.44	1949.41	1969.66	2500.83	2684.27	1923.91	2603.67	1982.12	1628.53	1777.16	1514.92	1880.01	1693.66	1636.98	1461.72	1471.54	1208.58
ENSG00000057294	1657.56	1603.48	1450.67	1770.56	1465.27	924.899	1437.01	1008.94	1603.1	1449.02	1317.46	1286.83	1244.59	1302.34	1567.91	1602.88	1472.89
ENSG00000057468	0	1.05146	1.04215	0	1.89433	2.8873	0.979558	4.33488	0	0	0	0	0	0	0	0	0
ENSG00000057608	3980.97	3770.54	4150.87	3891.33	4516.09	3863.21	3971.13	3917.65	4749.59	4847.91	4191.63	4684.29	4468.53	4068.92	5011.38	5019.54	4100.3
ENSG00000057657	484.044	431.099	499.188	451.251	343.821	405.185	491.738	442.158	72.9686	75.9914	81.4924	75.1304	57.4678	24.419	81.9873	84.3621	55.2633
ENSG00000057663	471.058	397.452	473.134	538.516	512.417	402.297	448.638	486.59	194.583	225.384	160.895	153.755	156.805	121.19	156.947	158.179	126.145
ENSG00000057704	61.391	37.8526	134.437	49.3736	60.6186	144.365	49.9575	87.7814	8.84467	18.1343	29.2537	22.7138	21.3452	26.2278	11.7125	19.1732	16.8193
ENSG00000057757	1929.09	1889.47	1475.68	1592.58	1564.72	1081.78	1767.12	1217.02	522.941	596.706	515.074	505.82	504.075	368.998	536.431	606.832	419.28
ENSG00000057935	822.875	838.014	929.594	891.02	961.374	967.246	770.913	760.772	1498.07	1481.83	1411.49	1469.41	1530.29	1537.49	1341.47	1322.95	1351.55
ENSG00000058056	2009.37	1851.62	1985.29	2267.74	2076.19	1827.66	2009.07	1871.59	1421.78	1480.11	937.162	1334.88	1363.63	652.077	1598.36	1685.32	610.299
ENSG00000058063	2993.99	2746.41	3293.18	3133.5	3365.28	3197.2	2725.13	3137.37	2830.3	3026.7	2872.08	2757.11	2957.95	2670.71	2900.79	2945	2512.08
ENSG00000058085	49.585	44.1613	30.2222	41.336	72.9318	45.2344	64.6509	28.1767	17.6893	5.18123	24.0298	8.73609	8.20969	10.8529	11.7125	1.91732	6.00688
ENSG00000058091	855.932	733.919	919.173	953.024	1008.73	954.734	993.272	987.269	697.624	723.646	603.879	616.768	717.527	494.71	712.118	707.491	531.009
ENSG00000058262	6816.76	6904.94	7221.03	7170.65	7053.55	6533	7481.87	6992.16	10487.6	11299.4	12128.8	10074.5	10443.5	11919.2	9733.06	10543.3	11805.9
ENSG00000058272	1253.79	1027.28	1471.51	1351.46	1259.73	1238.65	1339.06	1263.62	872.306	885.128	828.506	822.066	701.928	854.664	872.97	744.879	766.478
ENSG00000058335	18.8895	23.1321	18.7586	26.4091	37.8867	64.4831	42.121	84.5302	3.31675	10.3625	11.4925	8.73609	15.5984	20.8013	7.02748	9.5866	20.4234
ENSG00000058404	0	0	1.04215	0	0	0	0	0	3.31675	6.90831	7.31342	5.24166	1.64194	1.80881	0	0.95866	1.20138
ENSG00000058453	42.5015	58.8818	72.9502	50.5218	52.0942	128.004	100.895	123.544	143.726	126.077	237.164	126.673	86.2017	137.47	87.4531	89.1554	236.671
ENSG00000058600	964.547	1141.89	1194.3	1134.44	980.317	1108.72	1149.02	1271.2	1466	1398.07	1290.3	1271.98	1368.56	1162.16	1410.96	1581.79	1118.48
ENSG00000058668	3581.93	3144.92	2956.57	3434.33	3368.12	3143.31	3167.89	3117.86	7274.75	7982.56	9111.47	9568.64	9150.52	14195.6	7310.92	6973.29	12196.4
ENSG00000058673	2058.96	1721.24	2363.59	2041.54	1985.26	2016.3	1643.7	2113.25	1865.12	1822.93	2049.85	1631.9	1669.85	1990.6	1971.6	1935.53	2102.41
ENSG00000058729	1284.49	1170.28	1255.79	1282.56	1385.7	1104.87	1138.25	1217.02	951.908	984.435	907.908	872.736	795.519	719.003	847.202	878.132	831.353
ENSG00000058799	570.228	565.686	488.766	475.364	432.855	482.179	452.556	497.428	246.545	221.93	318.656	228.012	274.204	264.087	253.77	231.037	308.754
ENSG00000058804	3669.29	3428.81	2802.33	4069.3	4154.27	2693.85	3786.97	2632.36	1051.41	1168.37	542.238	1003.78	991.73	410.6	1176.71	1193.53	466.134
ENSG00000058866	233.758	237.63	154.238	238.83	319.195	163.614	280.154	183.149	96.1858	126.94	130.597	136.283	137.102	151.94	91.3573	110.246	124.943
ENSG00000059122	376.61	556.222	312.644	376.617	319.195	465.818	530.921	534.274	609.177	543.166	970.595	717.233	725.736	1078.96	609.829	644.219	965.907
ENSG00000059145	61.391	111.455	85.456	51.67	26.5207	84.6942	79.3442	81.279	162.521	94.9893	183.88	187.826	181.434	183.594	206.139	198.443	234.268
ENSG00000059377	218.41	266.019	367.878	241.127	217.848	498.541	261.542	454.079	1.10558	0	0	0	0	0.904406	0	0	0
ENSG00000059378	709.538	770.72	777.441	773.902	729.318	715.088	831.645	727.176	274.185	273.742	243.432	365.169	345.628	365.38	325.607	380.588	313.559
ENSG00000059573	3443.8	3230.09	3761.1	3790.28	3589.76	3849.74	3140.46	3998.93	2367.06	2683.02	2421.79	2298.47	2246.17	2374.07	2753.21	2710.13	2691.08
ENSG00000059588	1068.44	1024.12	1044.23	1220.56	1160.28	1052.9	991.313	1109.73	826.977	860.085	827.461	993.294	899.782	1060.87	904.984	818.696	826.547
ENSG00000059691	855.932	769.669	763.893	909.392	875.182	735.299	885.521	729.344	605.86	655.426	774.177	677.921	726.557	735.282	573.13	556.981	735.243
ENSG00000059728	8.26417	24.1836	33.3487	18.3716	36.9395	21.1735	34.2845	21.6744	37.5899	26.7697	38.6566	49.7957	69.7824	73.2569	49.1924	46.9743	48.0551
ENSG00000059758	517.101	414.275	511.694	540.813	597.662	559.174	565.205	586.293	446.656	519.851	512.984	483.106	461.384	507.372	429.457	459.198	426.489
ENSG00000059769	402.583	421.636	405.395	446.658	519.047	288.73	387.905	346.791	409.066	450.767	450.298	393.998	460.564	359.049	405.251	382.505	430.093
ENSG00000059804	350.637	325.953	549.211	417.953	454.64	634.244	329.132	490.925	1384.19	1277.17	1696.71	908.554	755.291	1523.92	656.679	554.105	982.726
ENSG00000059915	0	0	2.08429	0	0.947166	3.84974	0.979558	4.33488	2.21117	10.3625	1.04477	4.36805	1.64194	2.71322	2.34249	4.7933	1.20138
ENSG00000060069	92.0865	59.9332	54.1916	91.8578	68.196	67.3704	75.426	95.3674	77.3909	81.1727	105.522	69.8887	80.4549	75.9701	84.3298	80.5274	92.506
ENSG00000060138	2509.95	2827.38	1991.54	2713.25	2430.43	2142.38	2683.99	2214.04	2950.8	3008.57	3329.69	2659.27	2783.91	3206.12	2557.22	2749.44	3074.32
ENSG00000060140	31.8761	10.5146	15.6322	19.5198	35.0452	34.6476	23.5094	31.4279	3.31675	6.90831	2.08955	17.4722	30.3758	14.4705	8.58915	12.4626	18.0207
ENSG00000060237	7880.48	6677.82	7983.88	7546.12	8015.87	8084.44	6684.51	7981.6	10029.9	10222.6	10121.8	9346.75	9159.55	8917.44	9362.17	9219.43	8162.15
ENSG00000060339	5374.07	4432.96	5515.04	5710.11	5813.71	4521.51	4720.49	4669.75	3042.57	3214.09	2913.87	2952.8	2788.01	2535.05	3224.05	3277.66	2758.36
ENSG00000060491	1399.01	1976.75	1233.9	1357.2	958.532	1754.52	1804.35	1756.71	1636.26	1313.44	1835.67	1592.59	1521.26	1742.79	1911.48	2080.29	2047.15
ENSG00000060558	0	0	0	0	0	0	0.979558	0	2.21117	0.863539	4.1791	1.74722	5.74678	2.71322	1.56166	0.95866	0
ENSG00000060642	316.4	287.049	283.464	275.573	197.958	230.022	209.626	238.418	247.651	253.017	297.761	352.065	339.881	415.122	261.579	247.334	272.713
ENSG00000060656	406.125	523.627	339.74	360.542	246.263	697.764	382.028	452.995	27.6396	33.678	18.8059	29.7027	45.9743	37.0807	20.3016	19.1732	43.2496
ENSG00000060688	4292.65	3990.29	3636.05	4236.94	4089.86	3074.98	3980.93	3314.02	1377.56	1449.88	1082.39	1212.57	1270.04	857.377	1461.72	1401.56	970.712
ENSG00000060709	1.1806	1.05146	0	0	0	0.962434	0.979558	4.33488	0	0	0	0	0	0	0	0	0
ENSG00000060718	13181.4	11151.8	24749.9	16481.6	15761.8	23774	12729.4	22313.8	12092.9	14646.5	14623.7	10663.3	10832.7	14338.5	13059.4	13252.5	16395.2
ENSG00000060749	7420.05	6207.82	6347.71	8777.01	9406.31	6453.12	7374.12	6969.41	4260.92	3988.69	3456.11	3806.32	3622.94	3183.51	3911.18	3727.27	3200.47
ENSG00000060762	128.685	138.793	122.973	158.455	162.913	160.726	151.832	138.716	420.122	505.17	503.581	535.523	544.302	584.246	451.321	446.735	510.585
ENSG00000060971	868.919	907.41	971.28	811.793	842.978	1054.83	866.909	1040.37	1470.43	1554.37	1864.92	1507.85	1493.34	1928.19	1459.37	1425.53	2029.13
ENSG00000060982	2854.68	2515.09	3710.04	3740.91	3733.73	3860.32	2592.89	3713.91	1082.37	1097.56	949.699	1108.61	1287.28	955.053	1078.33	1058.36	901.033
ENSG00000061273	2466.27	2916.75	1962.36	2501.98	2037.35	2289.63	2862.27	2413.45	2178	2044.86	2120.89	1970.86	1981.82	2223.93	2376.07	2679.45	2754.76
ENSG00000061337	525.365	719.199	631.54	521.293	353.293	634.244	630.836	588.46	71.863	75.1279	25.0746	71.636	86.2017	37.0807	60.9048	99.7006	38.4441
ENSG00000061455	3.54179	3.15438	18.7586	14.9269	8.5245	18.2862	1.95912	11.9209	28.7452	16.4072	35.5223	22.7138	23.8081	14.4705	15.6166	13.4212	12.0138
ENSG00000061656	23.6119	43.1099	53.1494	21.8162	24.6263	97.2058	16.6525	91.0325	8.84467	0.863539	2.08955	6.98887	5.74678	2.71322	9.36998	4.7933	7.20826
ENSG00000061676	10889.8	9729.16	11237.5	11265.2	11809.3	11263.4	9959.17	10596.6	11256	12237.2	12103.7	12036.6	11542.8	12640.9	11748.4	11391.8	10680.2
ENSG00000061794	1857.08	1791.69	1674.73	1810.75	2022.2	1366.66	1905.24	1507.46	2619.13	2565.57	1987.16	2800.79	2604.11	2152.49	2626.72	2772.44	1918.6
ENSG00000061918	271.537	284.946	300.138	354.801	299.305	383.049	308.561	326.2	281.924	277.196	235.074	250.726	300.475	222.484	277.976	226.244	210.241
ENSG00000061936	1780.34	1988.31	1600.74	1591.44	1658.49	1476.37	1772.02	1622.33	1906.03	1974.05	1575.52	1596.96	1913.68	1535.68	2021.57	2167.53	1644.68
ENSG00000061938	799.263	978.909	959.816	907.096	766.258	1327.2	1021.68	1170.42	941.958	816.045	1010.3	1016.01	983.521	1165.78	1048.66	1077.53	1089.65
ENSG00000061987	1378.94	940.005	1562.18	1373.27	1392.33	1578.39	1245.02	1538.88	1270.32	1468.02	1430.3	1219.56	1207.65	1509.45	1501.54	1336.37	1597.83
ENSG00000062038	179.451	196.623	376.215	151.565	252.893	572.648	171.423	407.479	63.0183	82.0362	99.2535	60.279	66.4985	71.4481	39.0416	57.5196	93.7074
ENSG00000062096	4.72238	6.30876	28.1379	3.44467	1.89433	47.1593	5.87735	10.8372	9.95026	2.59062	19.8507	1.74722	4.10484	7.23525	3.90416	0.95866	13.2151
ENSG00000062194	2231.33	1823.23	2327.11	2065.65	2212.58	2004.75	1739.7	1843.41	1923.72	1936.05	1896.26	1803.13	1733.07	1692.14	2091.07	2017.98	1832.1
ENSG00000062282	30.6955	12.6175	29.1801	24.1127	17.9962	55.8212	47.0188	43.3488	38.6955	35.4051	31.3432	55.911	56.6469	37.9851	35.1374	43.1397	26.4303
ENSG00000062370	400.222	301.769	334.529	358.245	432.855	319.528	309.54	294.772	307.352	218.475	284.178	239.369	177.329	234.241	256.894	134.212	263.102
ENSG00000062485	4888.85	4436.11	3896.58	5052.18	5198.05	3861.28	4680.33	3789.77	5372.03	5812.48	4879.09	5255.63	5429.07	4950.72	5268.27	5282.22	4296.12
ENSG00000062524	0	0	1.04215	0	0	0.962434	0	1.08372	0	0	0	0.873609	0.820969	0.904406	0	0.95866	0
ENSG00000062582	2805.1	3213.26	2162.45	2770.66	2496.73	2049.98	2743.74	2309.41	2653.4	2782.32	2688.2	2537.84	2793.76	2424.71	2522.87	2769.57	2375.12
ENSG00000062598	1022.4	910.565	839.97	944.987	831.612	847.904	867.889	875.646	1164.18	1279.77	1248.5	1330.51	1170.7	1362.94	1105.66	1252.01	1333.53
ENSG00000062650	3449.7	2934.63	3738.18	3743.2	3829.39	3354.08	3018.02	3700.91	1819.79	1757.3	1740.59	1748.97	1565.59	1563.72	1994.24	1909.65	1618.25
ENSG00000062716	2385.98	2524.56	2635.59	2606.46	2520.41	2524.46	2335.27	2586.84	1731.35	1879.06	1807.46	1893.11	1849.64	1991.5	2145.72	1796.53	2090.4
ENSG00000062725	988.159	652.957	1014.01	932.356	835.401	1067.34	814.013	982.934	1000.55	1016.39	1272.53	1029.11	894.035	1421.73	999.464	889.636	1385.19
ENSG00000062822	1177.05	1506.74	1039.02	1211.37	972.74	1467.71	1721.08	1545.39	1713.66	1412.75	1130.45	1339.24	1328.33	694.584	1620.23	1971	1035.59
ENSG00000063015	4.72238	0	5.21073	1.14822	0	1.92487	0	0	38.6955	38.8593	25.0746	13.9777	16.4194	25.3234	30.4524	10.5453	25.2289
ENSG00000063046	2290.36	1954.66	2144.74	2240.18	2211.63	2602.42	1920.91	2408.03	1994.47	2033.63	2019.55	1905.34	1961.29	2111.79	1919.28	1917.32	2110.82
ENSG00000063127	38.9597	58.8818	99.0039	31.002	49.2527	84.6942	44.0801	108.372	28.7452	18.1343	17.7612	7.86248	8.20969	14.4705	19.5208	9.5866	12.0138
ENSG00000063169	195.979	280.74	182.376	237.682	142.075	242.533	268.399	237.335	298.508	237.473	318.656	257.715	252.037	285.792	309.99	297.185	309.955
ENSG00000063176	343.553	658.214	340.782	368.579	297.41	464.856	663.161	450.828	1148.7	910.17	1489.85	1098.13	1132.12	1445.24	1214.19	1426.49	1499.32
ENSG00000063177	18423.2	23687.3	13502	18071.9	15623.5	16767.5	21020.3	17884.6	22681.1	21791.4	21288.3	22625.6	23597.9	21729.3	26294.5	28265.1	26701.8
ENSG00000063180	48.4044	66.242	134.437	48.2253	32.2037	169.388	32.3254	122.46	500.83	588.07	962.237	840.412	934.263	1197.43	466.156	562.733	921.456
ENSG00000063241	410.847	754.948	356.414	443.214	370.342	535.113	605.367	550.53	1623	1421.39	2145.97	1743.72	1850.46	2234.79	1763.9	2040.03	2361.91
ENSG00000063244	8018.61	9234.98	7593.08	8447.47	7587.75	6984.38	9473.31	7403.98	8647.88	8797.74	6531.93	8004.88	8322.16	6066.76	9398.09	10511.7	6828.63
ENSG00000063245	2332.86	3548.68	2381.3	2493.94	2000.42	2731.39	3215.89	3156.88	5003.87	4618.21	6076.4	4679.93	4932.38	5574.76	4935.64	5943.69	5851.91
ENSG00000063322	834.681	944.211	697.196	763.568	621.341	819.994	957.029	824.711	888.89	822.953	1021.79	874.483	940.009	1014.74	842.517	1043.02	1123.29
ENSG00000063438	0	9.46314	2.08429	5.74111	3.78867	3.84974	5.87735	6.50232	705.363	605.341	717.76	999.409	1123.91	1102.47	964.327	1034.39	983.928
ENSG00000063587	205.424	185.057	245.946	238.83	216.901	223.285	327.173	233	316.197	322.1	390.745	318.867	339.06	327.395	436.485	422.769	404.864
ENSG00000063601	795.722	774.926	733.671	801.459	815.51	671.779	718.016	669.739	1212.83	1201.18	988.356	1122.59	1164.95	1040.97	1077.55	1176.28	991.136
ENSG00000063660	1225.46	1957.82	902.498	1193	1115.76	1540.86	2441.06	1543.22	4304.04	3994.73	5365.96	3663.92	3952.14	4283.27	3734.72	4430.93	5386.97
ENSG00000063761	131.046	171.388	140.69	153.862	141.128	195.374	154.77	166.893	270.868	262.516	359.402	295.28	289.802	462.152	213.167	224.326	336.385
ENSG00000063854	891.35	844.323	852.475	812.941	768.152	967.246	813.034	890.818	2151.47	2122.58	2502.23	2332.54	2632.03	2769.29	2183.2	2241.35	2488.05
ENSG00000063978	1112.12	1124.01	1018.18	1234.34	1158.38	1014.41	1159.8	1125.99	967.386	1000.84	775.222	922.531	942.472	823.01	1004.15	944.28	826.547
ENSG00000064012	658.773	556.222	621.119	685.489	619.447	645.793	578.919	652.4	697.624	629.52	739.7	682.289	660.059	709.959	533.308	560.816	641.535
ENSG00000064042	3354.07	2557.15	3602.7	3065.75	2955.16	2932.54	2112.91	3253.33	1597.57	1735.71	1576.56	2303.71	2202.66	2707.79	2439.32	2423.49	2691.08
ENSG00000064102	1345.88	1218.64	1259.95	1284.86	1539.15	1098.14	1231.31	1109.73	1333.33	1172.69	1121.04	1156.66	998.298	1040.97	1353.18	1293.23	1108.87
ENSG00000064115	3179.34	2938.83	3268.17	3217.32	3378.54	3503.26	3078.75	3364.95	7401.89	7527.47	7726.1	7338.32	7344.39	8722.09	6459.82	6310.86	7972.34
ENSG00000064195	0	1.05146	1.04215	0	2.8415	1.92487	0	2.16744	0	0	0	0	0	0	0	0	0
ENSG00000064199	224.313	203.983	288.674	260.646	286.044	244.458	145.954	241.67	379.215	400.682	393.88	333.719	376.004	271.322	352.155	339.366	275.115
ENSG00000064201	0	0	0	0	0	0	0	1.08372	0	0	3.13432	0	0	2.71322	0	0	2.40275
ENSG00000064205	0	2.10292	0	0	0	3.84974	0.979558	4.33488	0	0	0	0	0	0	0	0	0
ENSG00000064218	0	2.10292	2.08429	2.29644	0	2.8873	0	4.33488	1.10558	0	6.26864	0.873609	1.64194	1.80881	0.780831	0	1.20138
ENSG00000064225	24.7925	16.8234	32.3065	22.9644	35.0452	31.7603	11.7547	14.0884	48.6457	59.5842	60.5969	56.7846	28.7339	47.9335	39.0416	44.0984	42.0482
ENSG00000064270	0	2.10292	5.21073	0	0	0.962434	4.89779	0	5.52792	0	1.04477	1.74722	0	0	2.34249	1.91732	2.40275
ENSG00000064300	1.1806	12.6175	31.2644	11.4822	10.4188	29.8354	21.5503	23.8418	0	0.863539	3.13432	0	0.820969	0.904406	0.780831	0	4.80551
ENSG00000064309	1888.95	1500.43	2297.93	1997.91	1918.01	3167.37	1577.09	2506.65	727.475	745.234	697.909	569.593	591.098	460.343	614.514	566.568	629.521
ENSG00000064313	2452.1	2046.14	2347.95	2682.25	2628.39	2226.11	2243.19	2324.58	1924.82	2055.22	1720.74	1645.88	1551.63	1753.64	1772.49	1728.46	1893.37
ENSG00000064393	4369.39	4099.64	4987.71	4727.23	4180.79	5146.13	4107.29	4951.52	618.022	601.023	669.7	819.446	790.593	854.664	764.434	814.861	846.971
ENSG00000064419	4377.65	3945.08	3919.51	4513.66	4518.93	3864.17	4412.91	3680.31	4129.36	4151.9	3561.63	4505.2	4515.33	4406.27	4475.73	4468.31	3431.13
ENSG00000064489	21.2507	12.6175	7.29502	6.88933	7.57733	5.7746	6.85691	9.75348	5.52792	3.45416	2.08955	1.74722	4.10484	4.52203	3.12333	5.75196	6.00688
ENSG00000064490	829.959	932.645	988.997	780.791	737.843	928.749	914.908	977.516	723.052	728.827	971.64	793.237	995.835	1090.71	812.065	916.479	1052.41
ENSG00000064545	395.5	538.348	353.287	361.69	306.882	569.761	533.859	545.111	447.762	472.356	505.671	492.716	511.464	634.893	425.553	579.031	581.466
ENSG00000064547	11.806	13.669	18.7586	14.9269	17.049	48.1217	18.6116	39.0139	5.52792	0	5.22387	4.36805	4.10484	4.52203	4.68499	8.62794	10.8124
ENSG00000064601	3917.22	4018.68	4165.46	3829.32	4158.06	4490.72	4788.08	4606.9	4059.71	4265.02	4977.3	5066.06	5548.93	6014.3	3138.94	3369.69	4131.53
ENSG00000064607	5315.04	4727.37	6111.14	5284.12	4826.76	5035.45	4876.24	5899.77	5041.46	5056.89	4606.41	5286.21	5146.65	4552.78	5423.65	5510.38	4204.82
ENSG00000064651	1164.07	1033.59	2111.39	1362.94	1701.11	2218.41	1427.22	2132.76	2186.85	2587.16	1958.95	1064.06	1065.62	1165.78	1031.48	997.965	1190.56
ENSG00000064652	407.306	324.901	375.173	359.394	296.463	318.566	335.989	325.116	352.681	357.505	262.238	324.983	334.134	238.763	391.197	360.456	260.699
[truncated: 15,293 more rows]

## Sheet: rna_exon_normalized_counts
	U251_L1_T0	U251_L1_T1	U251_L1_T24	U251_L2_T0	U251_L2_T1	U251_L2_T24	U251_L3_T1	U251_L3_T24	U343_L1_T0	U343_L1_T1	U343_L1_T24	U343_L2_T0	U343_L2_T1	U343_L2_T24	U343_L3_T0	U343_L3_T1	U343_L3_T24
[truncated: 29,143 more rows]
